# Supplementary material for: Integration of Transcriptomic and Metabolomic Data to Compare the Hepatotoxicity of Neonatal and Adult Mice Exposed to Aristolochic Acid I
Source: Front Genet. 2022 Mar 25;13:840961. doi: 10.3389/fgene.2022.840961 (PMC8992794; doi:10.3389/fgene.2022.840961)
Supplement: Supplementary file 2 [file DataSheet4.CSV]

sample	1	2	3	4	5	6	7	8	9	10	11	12	13	14	15	16	17	18	19	20
class	CON	CON	CON	CON	CON	CON	CON	CON	NT	NT	NT	NT	NT	NT	NT	NT	QC	QC	QC	QC
1	107328.6721	198863.7836	1.44E+08	222952.218	9.50E+07	1.04E+08	9.46E+07	231784.8711	1.19E+08	222746.159	229599.2503	1.30E+08	1.47E+08	3.30E+07	283405.7116	427543.4663	253630.4921	1.25E+08	347621.9797	251072.0732
2	27675.88366	2.78E+07	8466978.928	3.56E+07	4.64E+07	4.52E+07	4.13E+07	3.38E+07	6571818.832	6288669.224	3668786.529	6833461.664	7828968.112	1631695.783	4434507.689	73129.52272	2941603.109	5335286.577	5.44E+07	5744961.314
3	23934.06988	3.19E+07	149930.3681	74336.23196	86012.67697	4.30E+07	96284.89473	75386.92115	113705.2533	93182.9929	77446.01689	159295.8039	153587.0728	42993.52166	93444.03242	122134.3101	85988.71551	117803.134	120801.9927	211548.3887
4	15524.19777	23201.25491	65342.94381	37207.65963	45497.38467	46836.51565	40774.98455	39896.14105	44699.77797	37653.14832	1.15E+07	2.36E+07	43998.3488	1.22E+07	53075.46361	56578.24573	37525.41588	52753.19762	60865.2954	2.70E+07
5	15173.3914	1.65E+07	1.09E+07	1.69E+07	2.51E+07	2.03E+07	18747.80941	1.56E+07	9065682.878	3194639.976	342864.532	16019.63153	1.02E+07	5968674.653	8948585.687	1.37E+07	2491250.058	9564744.977	32356.31504	26998.57767
6	4148619.934	222414.6359	4265997.057	4248445.365	4275518.022	4147655.984	3951982.945	3902681.271	3633752.157	3382323.067	3149325.984	2663364.627	2495872.222	103009.2673	2522977.519	2292134.874	1615726.987	1224154.613	1057179.081	870982.6714
7	20246.30229	3669270.974	8704466.947	17884.00978	38390.74793	23425.06187	13904.15348	28442.29864	22090.83221	75886.71646	22366.68316	71714.09578	29819.58847	60062.75089	24393.32548	15386.61475	22407.93232	11549.47197	17446.21262	35209.26979
8	29521.61882	73728.42471	81979.55663	1.18E+07	106567.4716	83039.65265	86162.32061	1.37E+07	86074.73127	2.30E+07	2.02E+07	1.70E+07	1.32E+07	8660307.893	1.69E+07	102036.9925	155026.0331	180942.4901	109910.5901	1.71E+07
9	2957126.379	1171830.634	3757765.828	7137.532013	5018177.539	4052274.745	3196871.031	4343839.551	2995480.904	2877529.372	2415168.372	2620048.651	3271975.165	1258959.455	3547550.736	3741076.211	3753454.726	2884878.546	3845977.267	5162503.145
10	253810.2537	282985.3903	274353.8968	266604.3302	263063.5422	258849.6603	250979.0967	245864.8962	239342.1917	264639.7358	261147.5766	228532.5643	199233.2603	41535.25453	229688.7692	229818.1743	243845.8678	225067.4511	250763.3936	209542.9557
11	2.81E+07	1623303.036	1588667.432	1474699.729	1401773.842	1319109.32	1212672.749	1142996.808	1123228.119	1088107.449	1020804.433	860655.8266	813450.1494	760803.5205	741640.7813	799090.3253	8242627.333	5826554.707	4150751.928	293881.6696
12	62169.79026	4741112.726	3780510.408	27574.02727	3671656.507	3019263.328	6430292.073	3716728.311	2080795.521	7421359.041	8361102.437	4608886.503	2484441.175	4796068.906	5486472.267	5761248.589	5622384.993	5987828.322	2285868.259	2406775.33
13	59534.19823	2823470.42	2783462.979	3235967.168	0	0	22987.06083	31138.46956	18113.48599	145201.7899	2504155.293	5214257.015	3257436.464	840477.2038	2967298.944	2842160.527	1866027.218	2225784.679	3117540.454	2616668.654
14	10816.57367	8744243.145	217390.4176	1.07E+07	98232.32349	125976.7775	107581.9688	86636.80876	88575.23426	70476.16345	60436.89304	135217.5537	1.30E+07	6034882.852	80856.73215	80358.73583	57459.8846	91529.39865	113873.2556	159288.1314
15	80827.35687	5918233.949	1.36E+07	8518283.77	68948.5603	1.17E+07	46449.69404	48815.51076	47760.96806	47312.21856	85326.90734	781878.7329	730702.2578	253112.0223	75798.7693	9491749.442	69344.57198	57128.94739	60411.65875	53309.68229
16	835867.199	1.09E+07	1.16E+07	1.34E+07	1.37E+07	1.36E+07	1.34E+07	1.30E+07	1.19E+07	1.16E+07	1.09E+07	1.00E+07	9452156.495	1.71E+07	8213495.056	7833226.477	186362.6211	6853517.28	6258542.993	5570585.873
17	135185.1367	237804.5107	243011.8184	44947.36581	45601.63991	47462.62563	45541.77727	55153.90404	59712.95903	65108.62498	68512.36938	61603.59881	67625.48271	363105.1548	97657.80773	122962.3827	243677.9288	263482.659	325790.4433	305094.3535
18	9464.747379	3994970.289	1.05E+07	5754353.702	1.15E+07	8211483.316	1.16E+07	5913277.084	1.22E+07	1.52E+07	1.23E+07	2.27E+07	9148275.962	24009.84983	8854465.931	9334694.961	1.41E+07	1.16E+07	1.12E+07	1.23E+07
19	9981.386199	2418102.369	5377696.251	4554356.711	5597104.393	24015.9211	29486.86355	22503.67875	4222179.608	23333.02481	4301491.537	4350383.679	5910998.973	3015431.71	5566699.581	6761654.591	5016704.794	21271.05132	5804346.196	7634879.976
20	4614548.867	4699941.214	4602045.364	3686151.748	4843964.921	75515.65147	4837175.171	2502682.472	2887138.096	423907.592	0	222609.9614	508135.7887	2100147.196	1719807.648	1080578.584	774545.0809	793806.6864	408413.5343	123564.975
21	1.27E+07	1.38E+07	1.40E+07	1.13E+07	1.11E+07	1.01E+07	9010834.634	8036569.18	8081404.981	6097000.199	5474095.427	5744904.007	4178437.392	8780304.105	3856922.972	3783867.776	1492376.092	552611.2517	338940.0795	235588.9053
22	36938.94152	4632168.718	7356686.225	7158815.509	8715107.164	7734215.471	7502592.075	5770716.506	8241776.387	9765123.628	6656280.163	8135856.19	9836264.213	4982659.29	7759972.485	1.04E+07	5728875.503	9998126.144	8406472.676	9335886.394
23	5787742.321	4869666.341	4698267.632	4211677.695	3968216.84	3738348.7	3608976.483	3318399.092	2670326.167	2905240.398	2823193.805	2242801.472	2142859.964	56298.49424	1797135.783	1641359.306	1805959.867	1698124.57	1457584.224	1047390.963
24	770.4587769	653540.6871	2691943.228	1017940.975	1369633.851	1799897.503	1226909.691	1100019.353	1436051.93	838914.3114	464351.3122	1636046.365	1463404.882	520542.8448	1016030.846	1028008.692	606571.4134	884033.338	1041978.188	1266274.807
25	3940.520173	5747090.964	1.66E+07	76711.44334	1.11E+07	1.10E+07	1.17E+07	1.02E+07	9569941.328	8687509.067	1.16E+07	9017171.854	1.21E+07	3297519.365	9762157.48	1.02E+07	7100401.152	9700608.657	9257597.901	9249488.32
26	6678.562745	1315406.029	2983010.895	1797912.013	2455020.616	2465795.428	2266793.514	1737481.388	2476522.372	2303714.391	1359322.099	105600.7554	115473.6252	996346.737	96315.66784	3047781.316	59744.42314	2352408.089	2360480.222	149391.0535
27	5361.930251	2419518.012	67501.88266	10219.76158	4250830.666	4841860.892	4544423.458	3762063.091	3959494.263	2985699.749	2399473.071	4205965.366	4031539.864	1347038.914	3103204.544	3208609.299	1801529.156	2773801.955	2906753.769	3331970.756
28	1.84E+07	366713.4955	913290.1666	308938.5117	842864.8549	795882.463	731569.6606	736027.8073	697086.3118	660901.0171	170654.0273	459924.3758	449052.4233	141440.6875	540922.5509	445043.0347	367229.2288	268683.0164	234940.8726	174387.246
29	1926466.394	1736589.551	1768349.383	1964773.318	1867842.115	1899919.365	1879289.713	1912368.131	1898103.641	1985746.601	2146312.266	1972219.022	1941728.153	79671.1249	1894948.75	1922448.208	2016274.821	1908194.441	1999151.521	1930095.655
30	0	119065.1189	335432.0081	0	315242.4046	360276.3858	332024.7229	225744.1562	245544.2629	181330.2632	171209.7107	181418.2954	304538.9967	100437.9791	359887.6854	458594.9188	409164.2347	571900.634	367792.3069	491164.4232
31	4359549.54	183094.6982	136292.4311	160772.8853	120564.526	111619.6276	2308008.359	78929.16106	1753745.859	1849131.127	101965.4288	90689.92614	92445.64195	41186.71314	76038.59361	53600.06329	89571.63753	62949.31066	64845.36411	49720.20353
32	1547016.465	1721532.207	1853073.443	1981475.266	2042863.055	2084526.093	2012063.242	1969932.63	1965652.808	1954939.616	1998399.568	1875698.167	1917250.03	46162.56811	139772.6742	139840.1605	223824.8421	181652.4875	169626.1323	133878.8322
33	0	3585024.761	1.05E+07	4492862.045	6983992.692	9038935.023	6573822.17	5274190.166	1.12E+07	7445571.82	3167265.682	9214893.393	1.36E+07	3157624.601	6431736.911	1.08E+07	3731872.583	1.16E+07	1.03E+07	1.58E+07
34	709507.8673	776691.1868	855222.8957	950718.5779	1038550.529	1065066.483	1055583.995	1050196.879	1042523.919	1080829	1115266.829	1111815.342	1148524.646	1312174.584	1113278.356	15151.242	16963.72533	25424.16114	34153.31774	19620.19795
35	2317.375287	1285457.842	1701801.276	1837662.252	1530274.431	1020721.996	1598221.773	1343019.439	1311955.729	2833147.62	4049893.751	1770699.461	1522513.878	1529983.978	1515109.045	1641957.215	1975967.5	1898114.46	1034755.62	1561479.886
36	15544.20316	26776.54656	696679.7616	568400.7047	921250.1601	1001663.181	812274.7148	856887.9449	475730.7265	503640.1397	6628.048037	323109.1042	493239.3454	212487.0881	367694.181	566500.2436	573050.8805	391111.3181	546264.245	476703.6935
37	13938.13553	12260.6064	23553.52714	23390.48085	23267.1513	26421.80036	20448.10683	6542.950143	15435.42451	16250.78726	0	13349.17713	16843.02509	35911.02105	25189.76679	22097.78922	23799.72449	23609.15334	10267.03294	24523.01729
38	621.0463486	203224.3165	467697.241	393048.93	674302.5731	448463.9075	630277.1833	481732.2695	746482.1433	1033481.397	840812.1464	796519.5528	816279.1386	242692.2746	560899.6337	770303.6672	816890.2802	928685.6665	739598.5258	1140347.67
39	2585582.64	2337282.686	3829666.18	4285705.107	3507994.405	3275571.822	2863912.793	2718817.082	1817403.496	1620450.541	1589392.065	198370.4039	538718.9024	2204769.841	891668.9008	201993.3632	905482.1837	196735.4375	709002.131	283068.6543
40	2437936.223	2568602.843	2593636.59	2614512.125	2532936.945	2449257.69	2343708.5	2254909.809	1884857.43	1909565.002	1854553.221	1524027.237	1538892.474	2979689.991	1392602.819	1225322.192	1236303.665	1217148.798	1121897.556	827426.8871
41	0	797216.1872	2066788.91	1097184.625	1395638.452	1717775.176	1459024.55	1396001.682	1426864.039	968216.295	601296.8655	1527250.645	1470998.92	564328.0437	1455815.043	1554869.982	732227.0651	1122099.186	1199252.852	1440975.529
42	9782.96243	986265.617	1772819.508	1121781.677	37367.64239	1540661.146	1451991.139	1386816.275	23142.26973	1770732.304	1283311.129	19106.13659	1384604.091	933970.2764	1457565.449	1593001.996	1149508.973	1306359.182	1510401.349	1893096.735
43	0	1221109.21	1627802.807	1159486.594	1476158.375	1536872.28	1865611.182	2284807.111	771745.9457	480952.9632	469939.0115	1116326.527	721875.5139	293437.7396	827585.086	788160.9296	765197.4778	706336.2297	990024.4759	827507.8213
44	1372522.579	1301652.784	1172838.297	1333606.085	1439989.927	1387653.188	1413418.119	1403566.507	1127860.787	1437097.944	1593463.386	1447492.048	1417778.238	2585976.448	1405572.967	2485590.246	2543470.358	2466849.36	2469516.343	2361331.025
45	396772.962	425615.147	135698.3242	180965.9528	92675.96177	74611.98125	105974.4085	193763.2037	212170.7089	0	104142.8342	48201.44033	46703.41418	144808.706	150920.5395	186586.9091	238881.0876	183034.367	208946.8943	137691.344
46	0	1230892.334	4976060.332	2328181.917	3432274.124	3951762.301	3542144.358	2754805.713	3199129.418	1918996.506	1498332.6	3533261.586	3436989.511	553650.5844	2528456.053	2518721.314	1067483.62	2010129.717	2240380.272	2550385.137
47	0	1016619.349	6245476.176	1965353.441	3203319.041	3038869.183	3346407.33	1915330.57	2395064.207	1831505.159	2274472.998	3086093.019	2737040.022	453470.6258	1646909.035	1592145.824	833021.4692	1233258.993	1352440.585	1359771.239
48	493284.4627	550785.2727	511538.5969	0	506816.8197	601558.6998	643055.3047	306245.8728	365458.389	82577.50854	0	43368.54196	125204.9749	440218.0802	366474.6868	381692.6511	484453.2899	520636.0756	394894.5467	204426.7196
49	1532.563607	332000.1678	875097.5639	1103970.709	1259188.172	1767153.199	1269033.076	1257622.283	973563.0298	904698.172	673977.4568	653600.6646	1040429.902	418281.821	635424.1894	1002106.247	1183254.628	890021.4415	846356.2982	851943.4784
50	0	0	0	1163431.384	0	0	0	1802686.73	0	0	616462.087	1617650.313	937951.9572	445598.0615	970632.1891	1356490.354	1161048.271	1145785.695	1489310.904	1421886.02
51	0	987747.1453	1151014.371	952364.7494	1147152.21	1305540.515	1346687.274	1508133.974	623203.9553	323414.19	1441.194521	855722.7022	595262.0806	219770.739	756448.2021	884007.2314	897167.5759	800708.7601	1023402.796	729105.3726
52	1422481.699	2453632.761	2529349.535	2506426.866	2532958.092	2445832.525	2521917.316	2521560.375	2517728.875	2603406.74	2589830.39	2468025.81	2459628.971	4452972.579	2369167.851	2327802.905	2330868.094	2239626.729	2166006.108	2064738.352
53	89139.28485	70469.51985	1208358.863	1030274.752	1113396.625	1184045.999	1150182.064	954030.0631	1035910.297	404423.3487	0	199830.0914	491210.3425	1653703.869	902585.7831	951221.8313	1008822.018	1086633.343	644500.3202	335490.1439
54	34576.60945	322074.5859	605241.2297	477547.3238	636661.7854	702219.0017	589474.6346	727105.1021	340437.2189	192538.7851	220295.7262	350385.6755	337147.6156	217631.1682	318238.7667	312690.5664	264206.6056	292953.2883	421227.0391	386656.11
55	918.3034717	846405.6476	3924294.243	2008078.385	3071665.353	2725219.781	3188691.041	2321700.698	1401844.27	1775830.912	2952844.887	2038896.687	1735177.353	656877.8394	2057994.837	2561005.947	1758173.115	2380764.627	2523000.452	2517770.286
56	2484557.086	2380884.646	2322297.59	2363446.062	2067644.401	2064519.835	2093483.092	2219752.843	2088876.579	2178267.769	2655636.054	148250.4051	0	3720031.241	148988.2417	107288.4641	98824.19696	86901.47196	92120.56329	910920.0907
57	1070280.378	941239.3221	930416.1906	932645.2305	922867.0311	913939.7909	897024.8852	884650.5628	860795.7423	882007.5733	892170.5827	828684.4183	848213.9761	1609336.479	850105.1098	867683.4122	890899.6867	888929.8237	906549.2962	893114.4402
58	0	0	2502332.919	929590.1359	1018698.928	1061352.713	1079559.523	1118125.265	535688.5793	325203.649	837781.8405	1177644.129	686796.0468	0	491314.7639	440000.6558	379487.0766	358187.0009	528540.1838	489904.5127
59	1875.062589	677335.2965	1545004.786	1306083.248	1565518.047	2500627.054	1843917.37	1918215.211	1110986.992	1532871.261	1145207.077	1251215.75	1726448.7	802023.9854	1648074.063	1955749.681	1522893.554	1921043.996	1621505.012	2174838.127
60	683118.774	588346.3493	403959.935	502414.2255	486955.0602	471210.3139	424123.0428	442369.9497	363041.3554	322779.9483	272633.9902	165177.7991	143145.169	394834.5176	215535.0719	192369.7533	167294.018	93382.70268	101352.0069	53862.89325
61	11054.09182	10883.8975	9305.531631	1019.931262	6562.857986	4010.413557	9991.833424	9026.864969	9748.970451	11158.04084	0	8803.475704	8755.261293	16794.85175	7981.523148	11108.22824	10199.57843	12521.16832	9835.483037	7534.528488
62	6305.822516	1225549.401	1.11E+07	2667784.218	4312193.917	4174963.975	4239270.3	2558041.795	4636858.434	3813378.557	3980619.28	1.06E+07	8999732.965	984980.2495	3781348.479	5001024.012	3411515.812	5022553.057	6303124.244	8703630.194
63	576658.6022	40994.99744	234651.1193	4597.694319	31865.82972	31004.53284	30891.45054	181246.0128	142762.7704	138724.9513	137826.8791	103556.5791	80148.82392	214951.4601	98238.80399	86566.14725	91111.03505	69941.6988	71710.83393	45520.86868
64	3162.519368	111003.382	90849.95502	5335.189246	159650.7561	102466.253	130941.1006	93945.08844	142646.4748	119132.5794	950.7471469	115920.3562	139056.3128	84973.124	240781.2779	391792.5067	224400.3212	353709.8047	119520.1349	286519.3863
65	176890.8784	82578.74993	82571.25109	86794.57353	82482.95889	151134.1853	146170.9279	90815.16616	90472.5474	93638.71386	94784.01174	80554.28192	87439.93945	117541.5756	88170.01933	97916.99069	103159.4547	99701.46939	122430.7255	76350.77149
66	33928.64433	1090976.191	2169108.757	1104447.683	1568760.086	1897349.99	1551214.694	1501396.871	1892967.028	87815.0527	643754.6203	1866155.525	2007929.952	532862.6352	1410647.632	1576213.552	694566.8008	1348301.392	1865857.235	2384949.524
67	184816.3852	142642.5746	137936.1188	5497.15823	129573.6154	132226.5276	114738.6295	133503.947	124432.4752	124958.8802	6408.961179	102798.4484	97437.99007	178462.1018	103111.8092	102326.0593	95399.73964	93751.03452	89294.62743	73916.73745
68	95342.57855	3220554.176	267398.358	3180117.657	614249.0722	588633.2928	619972.7822	657173.7337	602520.9186	659727.3297	39813.29105	33854.86287	36447.04783	4346571.014	33218.70917	45030.60578	35250.40932	68340.29056	127218.0211	158299.6987
69	416122.8842	468859.9448	562299.233	342501.3607	470654.8172	439168.6658	459079.7754	360751.5847	383006.2365	243146.3873	97088.22064	185350.3161	269314.2282	366828.1676	347553.4566	382497.8193	160797.0199	374746.672	98455.50777	274162.1523
70	15761.2137	16616.45732	21836.90306	31936.46637	24376.03757	19320.36227	22312.84843	20187.77206	16724.92206	19477.8897	26715.3244	19222.98586	29019.941	16780.93377	27192.72788	17093.99135	12734.20821	25347.27526	18650.60115	31905.69027
71	383545.2539	330662.6067	301107.8549	309602.3719	136258.8835	214614.9609	128511.401	213925.1408	111448.0079	108687.7194	99062.32076	71902.33562	173110.7906	274829.4491	86711.05042	94206.44921	144188.0217	116938.1416	123094.1447	264992.2479
72	967349.5673	974991.4753	1020795.943	883312.632	974820.5024	876097.2135	974318.2266	881123.5255	792723.0987	456670.6219	14659.37769	233099.7588	448286.1012	1375191.423	804607.2596	908339.6392	912838.287	1022042.387	965070.6478	377883.124
73	0	598876.5546	4753033.956	2836.563111	2131106.29	2370693.547	2098183.081	1175544.586	2011225.665	1253998.659	726330.0759	2783237.936	2673070.436	339097.4567	1423950.002	2164050.919	1051648.038	1739342.949	2683394.416	3153073.214
74	223414.4597	685333.3996	1316827.109	959327.6137	16803.60189	1048165.455	951851.6128	742451.2706	15834.09957	22684.20309	816196.8452	973522.7942	1037196.704	981706.4544	20152.74485	26321.26933	32624.43569	947561.9462	671619.1497	773889.4337
75	12875.48511	539087.3365	894023.942	19076.7319	19291.09218	13225.4795	17548.21935	17296.71787	34226.63059	48469.92939	20206.23669	43562.67736	835421.0375	492401.1697	947263.2991	29218.74316	33868.95494	27915.72561	42977.26484	46699.36903
76	36908.46864	1086822.145	1118954.202	1162042.553	1194259.516	1206246.425	1248327.721	1298976.767	1371823.624	1456925.76	1539130.173	1462691.027	1552850.441	3222571.079	1687774.162	1712391.887	1731441.919	1699241.521	66230.68022	79906.52108
77	109365.9947	113124.2783	190059.2045	305395.1634	175975.3675	368909.4033	281969.8613	434711.3907	472256.3452	539039.4744	38578.77981	485700.413	545681.6055	726019.6551	37852.63861	36650.23621	400883.6246	376250.1761	311231.8143	456798.9543
78	47012.02654	59835.2869	102030.0207	55827.94498	53388.98959	47512.94129	80155.89259	74148.65598	45574.5047	64533.14151	52623.43173	53970.88069	73526.08933	112179.8751	68406.37145	47537.65499	56003.88582	76864.03108	56800.15232	57216.55971
79	127373.3177	100622.4724	109270.0704	9228.822314	99769.11639	109719.3555	100668.9583	107210.0539	100838.7975	80635.35105	74686.24791	39926.16628	34434.87151	114996.8519	77140.63849	68522.69177	58278.57628	62725.08095	82636.26968	42910.04183
80	76603.05513	278226.2529	89647.09523	65722.87239	345186.604	75178.96348	313223.7522	253160.2424	245828.7203	171066.4413	12709.18251	144398.5459	191883.7689	427904.9649	246086.8662	263087.4365	108153.326	248862.2944	283761.6366	193756.6845
81	384092.6579	377312.9076	382209.3239	0	374005.1427	377146.7165	365249.9572	333646.1496	328000.5577	193014.7741	18750.7803	104372.0752	193437.2516	557313.5166	327358.3532	322809.0288	303276.8866	325260.5704	294840.2494	179233.5185
82	0	188020.0691	2106908.384	0	399247.971	480898.5712	433621.5271	288244.6182	317950.2521	276021.9039	540906.255	557514.6169	425914.4239	81818.04721	254489.7348	241925.6454	239058.5563	214748.3603	268274.0818	185752.743
83	0	96572.12402	230499.2653	185052.9611	322752.9243	227720.6712	311306.9874	245480.1104	391681.7983	555580.187	453607.6483	422868.819	438741.5572	131143.4551	306988.4095	434583.3253	478719.4369	545276.6671	432083.0916	677482.5547
84	93984.49708	467567.4164	575752.7079	31048.51226	576783.3425	64544.13473	395052.2491	331852.515	135802.8519	208378.7571	68654.46946	151896.3146	221365.9762	352623.5755	343596.1788	360167.4091	208466.9801	332573.2674	331890.1136	220462.8432
85	765092.7337	502367.7057	848894.3251	743128.1254	476054.1256	299698.2744	383530.0209	465609.6331	394454.8446	223237.328	1423725.468	201581.1106	212476.2642	468125.2879	410631.719	395506.6151	1693671.099	312324.8957	143751.2594	151057.1855
86	296041.6449	282299.594	288935.4352	0	304151.1179	355136.9579	332723.254	214421.2249	305714.5328	128209.3346	0	131024.7137	186109.5663	463031.6954	283649.5221	295992.3006	582488.4238	357129.9185	206647.1119	193733.0735
87	1129.667871	872519.5228	1542804.086	0	1498822.334	1037602.583	1666422.088	1051945.566	1444955.48	1836487.258	1627138.379	1600834.253	1180682.293	671446.285	1334805.649	1524302.29	2143924.737	2192555.034	1627715.386	1679221.603
88	1858652.11	1227910.461	93913.73806	2224870.831	1249472.024	98338.2793	101137.0766	1315770.5	1512168.404	488577.8945	1479063.142	372615.5479	873176.7742	1578321.911	2053009.286	1273696.852	1299228.064	1701438.286	1016019.37	591420.5648
89	0	445985.4142	1880508.344	805712.0109	1186511.164	1286208.454	1370103.282	888565.0409	1561976.506	1021298.846	697323.3993	1649422.125	1654763.424	283893.9302	1098916.183	1440868.03	732750.5557	991153.0977	967162.5104	1125127.724
90	25350.44834	11266.60489	3137396.19	63256.25819	2885969.98	1696984.498	3206829.628	2212855.075	2803049.015	7541973.237	95329.63772	3870926.03	2151589.801	3308609.839	3573929.925	3927904.221	5754296.369	5082612.136	1612881.526	2888813.589
91	31287.37752	2823677.636	4049016.876	2610839.77	4522343.086	3487345.837	2894675.558	3622224.051	2607552.591	2720260.966	2043718.517	2263564.656	2734135.266	2858263.619	3262510.036	3414491.473	1956157.505	2809933.588	2254815.677	2578482.5
92	0	0	5206.638893	330703.2603	6134.455291	6232.237048	3987.102153	4188.133423	0	1110.470416	164989.218	340337.4572	356682.2133	96903.44312	413888.8282	475890.1196	344837.1051	495290.1898	398867.6674	455091.5077
93	0	1371407.728	995428.459	4089181.609	5791804	4999079.998	4870048.229	3853964.229	7171786.778	8999117.544	7828748.388	7522998.238	1.08E+07	2002584.764	5323586.277	8139625.849	3501951.873	8957899.787	7557006.254	6407875.774
94	82569.13875	1566218.323	1.12E+07	5378683.991	7004231.501	7204866.623	7678558.592	5090471.028	5950618.613	4777699.759	6424698.013	6056405.263	7067447.963	790986.6991	5115172.583	5066505.217	2560883.849	4250249.511	5382334.334	4968408.472
95	16437.89128	655960.4488	69722.51176	44001.30494	37857.07105	65797.78102	45247.14201	63162.83754	60490.20141	68587.04946	2082736.338	19280.13621	21645.72233	1149751.987	1253902.711	31421.88329	35710.56733	54196.9135	21944.79633	31521.82669
96	172124.2151	200829.9765	227635.8938	225122.2373	221185.1915	212103.1303	203626.5609	194836.9301	186596.4351	169752.4901	161077.0228	144664.5337	126342.7867	180123.8267	120501.5533	106894.8083	100033.3305	60396.12278	54565.95159	52592.25539
97	8188.16885	6357.586289	2869.887744	12082.63071	33137.27976	14045.0758	19789.03061	19020.46711	17596.62595	25246.14711	33247.53595	25193.51635	23664.15318	37708.51035	26967.90273	20967.96359	51824.15826	49916.03115	17520.23012	41947.45413
98	24486.47742	276551.2035	509345.0925	416787.1586	521286.7147	390472.0345	548114.7685	434745.1904	758250.6766	654568.6111	1134101.51	693949.4642	781919.5115	490169.9668	783217.9036	17778.24204	780148.8379	933421.3382	12961.18199	954682.7891
99	313907.9214	398388.1836	322174.1159	0	316220.555	31168.48639	35506.58463	387152.5179	269691.4631	266671.5374	285637.1592	169850.4547	197097.3576	579329.8884	267199.1601	255405.0161	235792.9457	213988.6682	215519.9514	197245.0089
100	46381.12725	172688.4656	53364.50671	0	215575.2995	191089.5113	186438.9731	130856.6657	129107.8483	82886.62233	25319.4574	66540.39226	91325.88091	238354.2524	131867.7621	144371.8413	73598.02054	132836.8268	138284.2973	105915.9853
101	106629.9476	219594.6185	189292.5106	267250.7881	220688.2342	215020.9913	222732.0222	275857.6909	256787.0903	310436.5903	324364.9224	278113.4932	289942.1864	109865.2094	328763.199	307778.28	383146.5993	374296.0605	406750.4742	325535.5619
102	391641.2513	348666.6327	244419.3824	312266.2312	326632.8456	345262.6856	355060.3769	321691.9616	320604.3919	248325.3819	313644.9872	164475.4276	225372.1552	653244.9311	327141.0924	385288.2918	353655.3615	357564.8586	367102.9564	296317.4787
103	4564.262633	1316413.648	3069922.097	1395040.316	2059633.294	1541348.966	2611344.463	1507553.863	2345750.347	3376464.514	2652658.553	3276303.143	1913526.661	977043.071	2452472.074	2278016.772	3559559.039	4325403.333	2973734.45	3408912.24
104	17202.30631	415126.1123	820027.5677	0	784172.6698	504081.3791	874382.4904	524263.7472	763484.6628	1039678.341	848091.9817	824700.0826	577729.4398	304969.2407	714267.8784	798974.2922	1291723.171	1351812.244	924510.8007	1002246.184
105	199461.4331	83760.31507	65948.36719	8727.301077	75000.73125	52724.88088	51806.77128	45480.8751	61463.70792	44907.68808	45564.99044	36340.07855	21372.17553	52606.49856	27452.86634	19841.97503	19815.41661	9831.191646	13616.67575	6635.300812
106	775.5809326	2468570.037	137312.0112	58921.54386	84877.19262	75710.85825	76308.66927	3232670.129	55989.92491	48054.10907	3226896.087	3711229.755	3825742.885	1686804.973	3240853.299	3648273.007	2755378.099	3600499.176	3387557.537	3147862.338
107	1026486.403	1153425.158	1118847.765	0	1014743.946	1169269.523	1207051.204	636881.7947	635112.4194	187076.0215	0	70815.78129	130217.1835	463720.9537	363115.418	268698.0456	240190.8815	292997.6303	180480.652	68164.03378
108	45242.95969	43505.7361	53423.17034	220385.9111	29145.53818	161834.4579	155943.4738	145084.6523	117404.9753	113172.967	11678.27104	100883.3707	95144.23672	158668.1059	70945.86656	65022.27541	63360.14598	63357.5579	57207.29892	46504.38308
109	347962.7827	352722.4193	359024.5015	358671.5739	364832.2563	378188.1849	390451.4703	398455.8045	379415.9599	414225.4666	398673.1883	352890.278	347969.3596	741507.5352	375568.9251	33400.24642	392069.9999	395953.7034	402337.2705	369343.2861
110	9752587.541	316003.4568	8589916.756	267836.2284	7513464.798	6935089.837	6136403.136	5690417.652	5205478.273	4814640.025	154867.3735	4346282.231	4242835.446	118316.5324	4027334.511	4432704.98	3328478.645	2330949.956	1992358.173	1751466.438
111	0	79076.37777	157422.5718	159684.058	311742.8975	344116.1343	305667.412	360316.7863	80071.38907	174282.7162	598.5375046	92272.2782	212307.3848	59021.94454	98502.87011	297430.3284	231354.7086	229316.851	275276.5797	283417.6963
112	0	726885.7771	843026.1071	880694.1511	979841.0376	1005081.837	1089634.714	1231755.642	1361215.914	1535251.468	1666716.977	1561409.883	1649176.66	79347.65391	1862179.932	1880890.469	1892385.694	1813157.893	1837347.489	2062382.71
113	516846.6738	336031.8946	778793.0574	356960.4216	0	93183.99685	53910.17795	0	0	0	0	0	0	0	18577.86653	309013.2783	258193.5435	235850.1583	242334.4297	245356.8461
114	171965.9907	166838.8909	146696.7346	43067.22457	42693.0845	158194.9076	58719.85345	49850.30086	66116.04845	82006.77865	94525.60032	71000.61294	68466.38587	109032.4956	41021.25316	154260.5119	53569.38964	336417.964	350617.7617	45178.56083
115	1571809.241	1491686.174	1401687.837	1315869.692	1265757.776	1158403.202	987732.6301	965182.7696	922172.1739	841207.244	759055.7144	648715.233	621406.9882	1098866.98	591756.5008	588854.9021	373206.5235	238069.95	183644.191	144210.8788
116	0	30578.31906	69548.35389	0	32911.17092	48221.14432	59040.50097	16576.55339	61966.89146	0	0	0	0	0	38983.32031	71108.46211	81229.13492	97719.64827	47184.89424	64294.99944
117	0	0	0	0	0	0	0	0	0	0	0	0	0	0	0	0	0	0	0	0
118	290450.3676	295582.3067	63041.52711	0	110504.8049	206668.0455	204179.1971	202792.3024	201463.3345	164749.7364	163756.3799	101780.1849	126987.4747	558347.1528	226564.1708	258972.9019	234295.955	227986.6774	243315.0004	167301.5685
119	0	3544.713973	379981.9509	219034.4103	344587.3964	398738.4528	388938.9998	434613.368	163980.8929	97418.0786	4430.307477	245586.2732	154882.24	78088.39213	186028.4483	218887.9271	216909.8978	195229.812	268785.0803	211615.379
120	4983.853191	17651.28005	21129.26854	30342.40433	126353.008	35487.06583	18323.12753	158425.8174	14208.42248	121882.7341	109423.3675	115187.0768	143969.1179	67404.48065	141946.1054	181176.2349	12255.72523	168341.6986	159342.5482	226971.743
121	18685.10191	15804.04367	7325.587185	18320.17758	16201.97116	16247.47442	15951.11879	14968.21532	15122.90992	14344.33629	777.2775366	11814.92199	10952.10348	8665.857283	8671.475782	4333.265662	876.415155	3832.636703	18736.61677	14191.37707
122	9408.820071	6975.540081	10050.17154	0	13942.47963	14912.06253	4317.161462	26730.84959	27772.17874	29350.11756	0	24310.14614	16929.78507	26169.27418	17935.16711	14006.61367	3209.925137	11050.27719	22909.01748	16223.05317
123	94094.75071	98251.98528	110426.981	0	175228.3033	158922.8875	156592.264	93173.14851	98650.98657	58542.80128	90926.23297	26808.99281	65527.78715	165284.2708	88237.09518	107784.8304	54021.42664	97582.42189	101636.4047	76252.53935
124	50102.64872	199476.9281	76774.36985	84400.90529	64939.53324	221345.851	136656.2971	60653.19689	168964.8347	44714.8863	45198.84341	20903.01899	74056.80158	177972.7564	47690.89537	127116.2615	60289.41795	53415.14145	53994.31808	47742.02689
125	283344.531	54136.86827	85122.30252	0	131473.4753	50173.83241	52686.74118	134929.9241	128855.8127	140155.043	132650.7008	73994.46791	80839.8653	520310.71	141693.7669	172392.4185	280670.8113	167339.3985	160757.4642	126631.7744
126	103851.1809	111730.7891	78850.17223	94060.77513	134505.2287	186456.4322	110079.1099	98328.46511	105463.8893	48006.46034	38337.08909	0	48571.57626	132912.0112	108089.8197	102694.4509	110193.9449	68693.19629	37493.75202	37613.26688
127	17116.20306	12883.01219	33485.84319	0	23759.31977	35651.20526	27877.70977	36827.90201	34860.74513	35887.80837	846.947417	31904.92578	30564.61061	10942.87311	27101.01783	32267.75093	26347.61737	19796.41423	29604.99317	21466.0855
128	874731.6886	1004601.326	1071318.247	1097115.431	62215.748	55602.04318	1105440.549	1102669.093	88064.77753	65104.77382	96387.79802	89460.04522	67012.39518	2068460.74	94252.33274	104646.0924	114367.933	109729.627	124870.4083	86121.50465
129	14405.9956	245501.7115	488010.1221	462637.5539	432765.6783	680186.4703	564220.0891	469472.0863	11208.67174	487179.4156	531179.6743	513403.4675	2242161.413	192022.3352	442150.3124	500629.2976	416598.9496	523181.3622	471964.3298	14782.09366
130	1064.225289	55069.59246	176254.991	132814.2838	79771.37881	117047.4383	229291.4753	96793.71858	102329.1478	104089.9152	3835.28562	92040.2802	61341.13993	46557.51951	80779.10076	108691.1873	75713.68099	75969.79434	69252.95019	87827.4433
131	0	709417.8652	57459.62535	842336.3148	32463.59548	36227.77198	33423.36347	26268.0073	30552.40218	832306.1448	681956.3674	895999.7314	873502.3687	476928.8562	830488.9149	27362.26195	558765.9979	737803.2229	775484.0887	759287.9529
132	3860.458821	3899.457922	3082.404842	2559.13621	2373.760982	1235.065031	818.9818625	0	855.2080975	0	0	0	0	0	0	0	10466.29714	15405.38873	12868.76516	17738.37502
133	45586.22086	49679.38918	46212.36217	0	42997.58371	48670.36462	22147.37988	28293.50323	34157.29523	0	0	0	0	48533.06287	26297.60073	40989.66805	64549.44089	76485.51139	78793.12218	46159.25043
134	17576.67377	431587.7884	760630.6484	513009.8823	671466.0554	663595.1694	640744.9381	625799.0567	420154.2842	609764.9512	519355.7375	631871.878	624838.2925	487206.2288	702969.5215	858753.7339	831176.5695	813844.5615	12272.61687	961841.9633
135	0	1247880.279	1.56E+07	2400758.874	4744632.922	3758168.983	4031823.725	2838144.985	3342897.605	2385606.587	5119233.982	4137661.573	5768327.154	493590.1387	3104400.887	4409034.603	1703748.36	3621747.481	3727299.53	2336705.864
136	483860.0673	425407.0926	337173.2495	259809.6722	204980.4521	166083.1747	135788.3178	108234.9173	84034.88282	78735.16825	61876.79804	39211.35653	34148.85259	84863.20926	52366.92499	45051.84684	31321.59546	33034.75167	42562.81122	23188.31134
137	685.0361453	360750.7549	429660.037	341780.7873	538911.4564	757911.4645	500820.4413	708586.4302	243758.3544	107628.4478	528.3658081	256596.5198	240231.7805	90769.14828	175511.4773	205384.2009	46805.67235	163226.3673	507967.4697	285059.5787
138	151801.637	149648.6876	147896.8085	125365.1462	147756.1125	144326.3976	147346.3472	143443.465	119003.2215	134965.7484	146710.9037	113245.3257	123860.6018	256479.1542	140307.6428	37723.09727	153699.3256	162663.4595	153109.0413	116304.76
139	804377.2311	722628.1057	538057.5325	624504.9506	545108.5605	587756.204	519599.0798	492736.0774	439490.1357	392915.5729	331472.884	208066.2358	179778.309	468499.7635	249359.5141	230846.9589	202742.4467	136741.0104	122728.777	54346.00462
140	0	7825.701367	17667.21455	14168.87537	23189.37149	14950.05821	19143.5917	13842.26363	20680.61254	29150.22372	444.2327271	21648.51096	20574.2661	8269.698467	14387.75815	17068.31565	16379.31238	20552.09074	16701.9486	23553.69748
141	49980.25013	510082.6425	4274765.672	428120.4489	180382.0334	2453877.261	1808104.137	1003129.568	2781638.488	2451228.663	1214328.025	4192837.312	4994134.198	435116.6217	1791330.972	2837128.233	1002383.952	2750691.787	1926354.868	484021.3515
142	383.3578125	100688.2267	202694.2479	2768.825643	229573.5051	278643.675	28329.11483	245352.893	153729.84	110129.123	5471.989204	142731.0153	155934.4981	52528.61433	116711.3781	115478.0873	86214.57702	109963.0982	147143.6451	159910.0812
143	566225.7925	517458.1176	533437.4888	525113.1863	476908.2423	259703.0969	466004.3748	456241.1253	520555.0425	505408.42	454344.1599	452012.2753	535878.2026	575729.4358	486517.8085	499538.9559	473457.0227	473684.3692	255228.1496	252048.1611
144	2066.974121	196347.7215	432768.0434	6633.363292	613070.86	411150.5787	443963.0771	352634.0462	536166.7587	902737.3152	13625.49918	737534.4614	725109.6678	400257.1489	450413.7049	626894.8623	476132.2714	674644.7952	419037.2123	548609.5449
145	0	359240.3325	3032799.551	68322.75314	1428433.783	1192752.671	1272578.05	742184.037	2665985.289	2466663.754	2049898.335	6918872.145	7873445.751	1234566.042	1731152.063	2436292.341	2164111.866	3543586.665	2122160.236	5439601.155
146	41333.02764	47248.22711	45140.91231	44240.93998	42062.75368	36620.21872	34829.33163	36115.66569	12143.89431	28453.33024	26346.59971	6389.107961	15129.64143	65823.65237	22501.72958	25827.73927	26098.35268	34223.94487	27291.98655	29668.54475
147	3268441.22	471548.9511	1236163.082	881522.5607	426194.4409	1343619.793	670545.6003	782602.7031	799866.9984	435076.8035	1087895.365	43057.91225	660896.5066	274281.1705	640021.5635	505693.5196	653324.3553	284828.4634	29297.37852	1290017.179
148	0	446031.3633	689641.5943	473255.5601	539639.8172	562548.1968	628606.2244	518735.4601	646235.6337	560744.7493	506838.2487	595533.2479	585622.1015	341849.5156	490584.3383	569880.9912	441441.2467	491424.2099	474844.5114	487550.5096
149	0	47051.53578	110928.1581	89971.35217	149383.3326	102159.3805	151874.9086	108564.3218	184570.5541	251820.416	213746.2377	206144.9725	199480.1912	65582.35974	142370.4357	212579.3185	234625.3713	269165.1263	217139.2967	322765.1639
150	0	0	0	0	760.9056152	972.376474	2718.523125	1019.118329	4354.908008	5252.448265	0	4213.894839	5073.412282	10837.35897	4553.879268	3665.667824	0	0	1723.802706	1396.743159
151	1772.411763	389679.9755	521325.5293	25342.11206	29473.19968	28159.59759	89017.68454	457322.0577	24417.29032	20017.02296	22721.41836	517730.3901	24461.70117	24621.59911	449783.8813	24854.7936	24290.58064	371088.2733	30299.1705	24655.10745
152	300782.3144	267800.1785	254538.5051	255583.4565	262611.7069	278245.1188	284478.1307	259644.1524	256124.9591	186357.8407	259813.626	116728.4047	173526.5167	480605.6881	260562.6086	295157.0597	265097.9905	264397.3952	275991.4021	193788.7385
153	69958.20634	84713.01724	75255.158	95334.14973	98782.2498	64551.63093	63021.17792	67887.98344	75638.79577	71625.72179	31332.89619	0	70123.76638	92385.60967	83068.00662	79927.53508	86001.16265	79267.13727	42572.32194	43120.82618
154	138778.277	338752.9617	261791.0772	316366.5933	286616.0451	285476.2877	284004.5661	284946.8376	271773.6175	264705.2428	274252.9932	141995.816	125091.8879	467283.7175	219124.6884	219485.1024	229968.9491	205367.0666	204837.9753	115025.367
155	926.1498679	35099.09713	174688.3434	45120.02376	175084.3415	151077.2575	165344.1907	22473.02594	163095.6255	212619.1879	150939.6921	233818.3448	163276.8318	123254.2032	170292.8286	199393.6378	157116.5151	178113.8109	209913.0377	267445.356
156	0	0	0	0	0	0	0	0	0	2597.856105	0	1660.84236	1547.768562	11705.7645	2954.404303	4232.958193	6619.723952	6635.789304	6408.025929	5134.924547
157	0	0	0	157529.1223	0	220957.3425	272171.427	349328.0409	131238.9638	65144.38559	73345.41738	265928.3541	156505.7998	23133.0359	197918.1563	206348.3266	283967.3717	209030.8451	288990.9817	258450.568
158	0	0	0	0	0	0	0	0	0	0	0	2843.969449	3389.44539	11674.77953	4906.389478	2591.316616	4436.702633	6132.991168	6107.681301	850.5141724
159	266904.9287	99142.59494	0	0	162088.6007	162318.4054	28900.92702	82229.90956	164355.9389	0	155593.0655	0	0	403371.968	163861.2453	181732.538	193897.7396	172375.2908	91970.33396	136734.2297
160	3507.32268	5610.838035	9875.804594	8090.074267	13554.89968	6996.115578	10992.38097	7804.043732	8444.710593	3729.932027	2008.176462	6891.383157	9089.580204	16968.88755	8053.49429	12622.67543	8536.687432	6363.63955	12233.8762	10593.98136
161	515425.556	433424.6037	546469.2464	664992.2194	494878.2383	87215.96723	442157.4491	531871.5314	550648.1013	311424.6904	0	235105.4393	404583.2692	875569.2849	551468.7291	439825.2751	542114.1448	524762.913	302524.9529	324121.3803
162	0	0	1553.993372	0	2886.132147	4238.201613	6143.359753	5151.471841	5150.41299	7061.426001	0	6073.582275	5409.863785	12918.90053	7314.176739	7560.497391	7264.848726	9965.635439	9202.361162	7697.31652
163	11035.38328	0	0	0	0	0	0	0	0	0	14858.21493	0	0	0	0	0	10405.99568	10948.76249	12940.17764	7326.511846
164	1892.469287	874.0598657	0	0	891.7807159	1895.775156	1619.402611	4199.706852	4392.394948	5714.207823	0	6551.112264	9235.843398	10899.98242	3214.932326	4351.37868	0	0	789.839978	1785.201771
165	2863.312667	802.7148285	0	0	0	0	0	0	0	0	0	0	0	0	0	0	0	0	0	0
166	480446.5381	1752228.052	1262366.308	1258463.793	1197890.887	1002496.697	1284161.7	1136847.617	1082566.734	1009334.108	1194185.059	841612.6594	183549.9801	1153259.979	916003.1513	698573.7438	1824209.954	718278.7976	910225.9593	501937.9352
167	15233.87935	5448.677199	21408.16499	0	30242.63075	21558.29249	15024.65909	20742.21837	2820.289103	29052.05521	38443.0843	0	0	0	136783.9591	71340.32882	120696.6461	120238.1125	190766.8988	156296.5525
168	247168.8886	253101.4106	306538.2052	0	207216.3239	353090.0852	298208.1363	225280.3202	249488.111	104534.4829	0	58278.72817	123400.4321	365386.1704	217630.8422	209061.2738	250055.5265	246694.6126	106186.5573	112300.7346
169	64774.74545	69852.07126	78603.51943	0	92652.42986	78873.60808	77835.02744	66516.12989	63508.47793	36287.38506	62594.20343	0	30653.50083	100895.8381	64500.59952	76258.80342	62346.20629	67500.26332	71050.17204	50053.06248
170	29568.28491	27948.77314	23846.46495	0	26088.33136	25336.1766	22919.40624	26406.8582	25579.67355	16921.36838	16957.35606	6544.091052	4077.682251	34317.75108	19432.23782	18063.93733	13497.80732	14286.19356	24390.72451	10724.46479
171	37525.06133	41379.81791	46753.95314	0	41092.63762	42372.61937	47077.16468	26235.26212	29856.79793	0	0	0	0	50886.86648	32239.45687	48044.56552	67053.94702	81784.23209	82227.40074	50267.64255
172	286873.0762	48771.90252	53872.68704	58977.95202	52734.85857	51966.4457	49890.86665	55363.22065	50250.22168	45534.32217	170260.0223	28003.53831	123979.139	390703.4727	140826.7331	35561.73495	343668.8086	338665.9693	375651.683	358243.469
173	107410.7351	531334.216	490664.9043	512659.9883	498644.6155	501331.8503	510163.2284	516935.1574	405781.1041	506551.3585	492949.9322	364262.6391	369044.2171	466088.5432	481218.7208	415155.2612	522998.6149	514778.2898	522672.8589	431757.4275
174	0	427789.3556	1264347.567	561148.6905	763234.3656	748927.1467	804738.4549	588911.9642	584760.442	487375.6562	569768.1978	375400.5174	389135.3655	139327.9212	374540.8132	481932.839	228365.1153	401720.6584	324618.0389	221293.3263
175	0	0	0	0	0	0	0	0	0	473.8340149	725.1295331	870.2833832	0	1051.234305	364.0949753	545.9170029	543.1317215	526.0340588	0	0
176	67976.83601	129127.5033	145657.8763	129541.8481	136316.8205	129320.3623	135014.5906	125557.2159	121301.6736	106335.3562	125954.8335	87916.81422	78160.01968	132419.1307	83519.88018	79118.65866	112976.9096	72505.78894	30459.65107	35287.91657
177	0	37420.44933	19008.85063	0	28444.17482	27045.72109	30163.69198	81928.54613	30147.35216	33387.94788	28621.5698	20302.36786	11098.29671	42383.36831	22136.46001	18430.79056	8787.708726	2922.607317	3892.202554	0
178	40320.29599	42408.53383	46324.40197	0	26321.8568	44228.11921	39118.83669	19084.4184	34148.64098	0	0	0	0	52999.16153	30235.55769	46667.51038	72682.04851	89954.55728	87626.11284	48470.97627
179	1317422.45	92280.64342	1770560.011	108317.3269	2177913.157	2128431.135	80147.77473	73947.6068	79700.0918	84726.93396	75689.64423	74897.1606	75939.82974	59536.64214	73611.49077	81801.15748	108486.6365	105353.9977	120329.4104	89232.21212
180	751749.0751	340015.2832	3527980.729	970206.4328	906734.2849	1020034.853	897834.5469	877814.0989	750142.251	871692.1584	2671971.45	1647406.774	1077571.727	136583.8802	535234.2315	295343.5013	309786.6027	181784.6179	188431.9757	344661.2584
181	4657.998512	5826.803542	6594.379061	7194.487672	7559.434735	5390.785331	7971.106985	10894.51209	7268.163497	9951.699879	0	11179.25223	11577.87752	20582.97225	5858.305785	11751.06305	8245.059487	12073.53818	17146.88876	8549.525715
182	199374.8172	50353.93086	42422.69091	47932.20278	44374.81776	43843.90901	41519.07152	47210.19974	41048.59844	41919.02609	432796.5802	213515.3252	387091.516	896740.9162	41933.04556	36664.16473	200106.4246	35264.67104	38149.57394	196788.244
183	81164.63626	80530.23144	81006.27426	0	69236.05079	95941.14452	83373.88153	41202.39938	63471.20988	0	0	0	0	63300.69171	44373.79938	31964.77778	26865.23633	25638.95384	0	0
184	2630.911831	72896.04457	119198.7779	363580.9554	145852.5275	329374.8142	177871.0154	121870.3935	98128.29346	111655.7282	72698.76378	102919.3869	107601.9389	19501.59022	108741.9692	127766.0857	134965.8542	119343.4625	84701.60865	111751.7221
185	911580.4424	791558.5326	288020.828	641538.3533	631218.438	738673.0064	632240.1039	749677.4108	735122.305	644580.6231	687925.3455	424988.9022	494392.483	1293986.604	698999.5502	768104.1852	703160.3176	656381.2757	712429.8545	511962.578
186	54031.71688	345215.3978	21475.44422	319696.0063	298578.3712	242626.6378	201977.7404	174716.4332	96016.79609	68331.03095	34507.95922	51125.0917	119242.3498	198174.072	168414.4845	191987.0068	29064.9933	126061.0145	111971.4857	22724.37219
187	6251.148252	58877.51451	80648.60608	125208.4827	83616.47985	80313.01843	70484.52243	69025.70852	69220.96044	106331.6544	480443.3398	76796.57478	243313.0095	124121.8643	78152.30741	65145.02874	76371.58249	52865.92156	68084.78549	196941.1397
188	0	292338.6492	648855.2133	368979.2912	472470.3308	499999.277	475436.1829	377582.6286	553246.2272	556057.6029	374361.0189	461155.2088	418032.7329	184189.2977	408521.7114	503852.7557	308928.0162	444616.9955	382494.1745	366029.3537
189	53661.81926	44428.75116	436885.9944	106441.3919	138158.0332	298954.2487	313267.9234	96222.82674	149278.7697	20888.7873	0	0	49044.20703	164881.0401	114567.3274	140532.9224	191570.065	178543.7998	165291.4337	92433.99327
190	377.6400037	57272.29207	156184.6517	73169.22881	93761.25038	95075.95513	136296.037	107051.6563	51622.40173	23163.48213	0	52737.52492	52535.30831	9669.414518	66329.54466	50468.46021	30079.11135	52167.95571	79597.91104	80992.16337
191	2.01E+07	1353345.13	5121122.27	7243072.907	6637904.813	6076852.12	4111292.528	5997650.09	3671437.203	3545400.668	3374906.71	2818280.433	1744827.335	1382049.145	983397.3325	2029370.877	1235821.071	1000962.026	864316.5989	485804.7163
192	55610.51847	24725.17778	57969.04039	52275.07142	53976.87587	61187.32346	58913.81707	61339.20218	58954.99676	59211.06001	6814.046573	57126.67371	54068.16594	29106.12972	48443.66188	58076.45097	51406.62497	50970.91582	49165.96837	67271.59949
193	35561.20334	19127.36893	8978.712598	63875.8512	16797.36351	17524.06934	18710.14523	16195.43842	14450.52234	9566.112488	9489.106035	0	0	11162.14946	6600.921942	6969.91566	7559.983065	6394.26059	4697.032725	0
194	152327.8356	154323.9709	154862.4344	149528.7608	134725.2642	137896.7246	138204.938	137050.8807	122131.5673	131594.8692	129813.9927	109670.67	109279.0346	185829.5141	109403.2022	108241.2045	88708.92932	59595.37427	58566.12973	66026.64299
196	50030.60006	713123.5367	633758.6942	669804.814	642613.0305	537415.7051	488205.2171	524899.9912	434528.42	449205.1394	408652.6152	307218.6461	292093.3929	115817.4408	45741.12508	51276.86691	72867.81765	60857.7579	107331.0123	92047.44396
197	1011108.732	1091821.746	1099830.282	897108.2564	857424.9426	820910.9121	785182.4858	767557.5026	809736.0474	701456.8143	747170.1651	54341.56332	842541.1881	1494534.953	600354.5158	701788.2375	803107.1373	753629.9208	878262.2704	1105214.335
198	7034758.95	1.12E+07	8866506.415	2639515.896	5709373.775	4802988.244	5926099.148	1336344.659	1.25E+08	9690078.978	3489860.183	1185449.019	1878692.01	4009810.763	3146836.394	9907578.328	1.39E+07	1.46E+08	1.09E+08	5336081.119
199	668.924502	84650.01532	211942.2671	168087.3141	230003.156	342854.1218	239387.05	247818.4698	151640.8454	250307.664	3712.08356	200039.329	264954.676	113935.4924	252829.5595	309049.5381	233701.0559	312798.7149	267751.9348	355591.085
200	1172331.3	1131551.035	409117.1137	896448.9573	907751.0347	817547.6966	539597.019	914449.4152	906823.2443	825981.0832	746185.9352	474714.9962	476078.5569	1803329.912	739955.9241	808740.2375	918937.7907	800691.7775	811578.0158	670661.9226
202	138665.0703	165888.5318	41786.0056	0	27594.40405	30633.11537	30110.56303	67680.24138	23268.4767	23790.77917	40301.9205	0	0	27264.50675	20885.03462	18514.61588	37359.33999	16251.61294	23914.99488	0
203	700366.126	1671381.248	1687637.236	1652370.49	1573343.309	1483994.56	1388427.794	1308958.833	1192440.28	1146740.428	1091878.416	960441.6791	912929.8123	60706.73933	742398.6832	743400.3009	699248.0402	513125.3294	435445.3639	338495.4992
204	39146.60096	24368.86935	221324.4381	29499.86754	212314.9353	25809.16359	25235.11528	25491.89975	23463.90057	719705.5909	162935.2193	542952.3649	564405.4026	1622284.339	29136.02992	26408.72312	28858.77766	169644.7294	185723.0803	638199.2032
205	65996.14523	123210.3367	91898.35639	0	85702.65891	148443.8285	19134.28233	0	61641.86922	0	0	0	0	0	0	0	0	9633.26714	0	0
206	561155.0642	517958.2301	525611.058	566080.709	485698.3591	501408.4872	441959.3415	438746.3038	471722.6904	445909.5982	473163.2245	459440.0372	445097.532	474074.2055	408075.3046	340582.2276	260380.2403	224861.3689	219132.5475	231238.6351
207	0	325856.3353	506739.6519	937862.8762	1190647.388	1049582.931	122048.0083	854970.534	649950.9125	1040981.559	1498404.213	1318593.818	1368472.702	352876.029	963352.8648	1182338.73	839240.544	1405647.391	1342423.851	2138366.6
208	43536.0975	46473.60762	53413.58203	0	94302.0123	59209.90527	58475.95492	48668.43353	43718.66301	13334.47784	42347.06413	0	0	64447.18603	38805.62648	51235.27382	39760.09534	47335.23497	46709.66203	26660.44982
209	0	176833.5748	1.63E+07	1423779.104	3887389.125	4577163.41	4267284.556	331416.5084	3130298.722	972000.1338	1875387.37	2048784.806	2471099.18	398015.4053	2216087.517	2257705.827	426038.433	1241711.123	566025.4311	412157.791
210	24427.38802	27246.02035	34822.19562	33180.41127	69150.61705	28189.51627	30021.64508	29137.19468	28297.76945	31695.90887	784.0869287	40701.33638	41513.89941	73415.01855	33482.48099	36733.14342	36698.04342	42966.14623	39026.09646	54668.11828
211	567143.4286	5276234.85	1.11E+07	831362.551	7606517.754	8082914.401	713855.5403	538501.9865	9437947.963	7362256.218	6086680.888	9407420.422	70525.15408	3632923.628	6668106.178	93250.78862	5590894.374	6841427.436	6433191.387	7539460.591
212	278399.7853	178019.2783	27919.91877	23827.73291	120392.6255	158883.1563	1268067.197	2523460.428	203954.8575	0	600603.2455	0	0	0	1177633.066	2847715.269	3744408.839	567702.7572	0	166349.659
213	86750.47076	47338.79815	52453.08372	46860.52085	49086.80943	101752.1729	39969.09244	50479.12953	56123.05202	71649.81484	88403.28009	72783.7015	92712.94227	124807.9498	99085.93188	117871.1959	110403.6708	84761.06307	77586.64697	66680.94579
214	1167126.42	1156943.116	262834.0937	980129.3648	965196.1513	845611.7154	820322.9379	942203.2549	924661.573	848375.836	853642.0712	574135.092	605659.6979	1804186.692	819069.4679	884029.4416	902636.1361	848116.3165	869966.3876	763296.4876
215	720046.8961	89370.67794	78278.58036	600634.2578	74240.1912	34246.46283	41281.37448	576163.9261	66359.50078	566916.091	545412.9525	458053.8873	470995.8691	1195565.191	526852.5143	554711.3862	529912.5203	524138.4348	58209.12053	501592.6482
216	0	41702.07333	95424.21116	81319.84928	117272.681	104680.0169	144505.1134	109283.8104	111784.0235	183434.7242	469.0894867	145495.628	102865.4209	56308.75483	105336.5931	112442.0122	141410.146	150198.3818	139753.5753	172342.8651
217	121148.0417	120397.2246	133096.1697	185853.3062	184466.9032	94871.52459	116141.827	111276.682	111242.685	93898.11686	33645.82953	20397.66423	92453.48106	131918.4009	113384.8611	113500.9316	127271.1509	98334.9451	0	9482.193691
218	695700.8432	42754.66847	81270.98477	93684.28282	81112.98448	70264.7911	70936.58857	70748.7828	51550.96104	53573.78404	51192.44312	76995.12268	88146.54572	319271.8201	37551.26785	34362.1138	82260.47605	34175.15389	27239.03539	31410.71483
219	102670.3273	103160.1532	53319.07336	83699.22973	63242.28352	68042.1628	69616.60319	71699.91914	65715.5646	64402.39007	68335.44464	7454.173315	26444.7081	107371.1055	70543.20238	80617.21514	138403.9481	127854.1154	84662.97296	98821.48701
220	43823.06485	33408.37258	103668.7937	0	17716.06423	17424.39661	19788.25508	8932.012507	9373.297698	0	0	0	0	0	2651.702915	0	0	2266.869836	3711.299604	0
221	13709.79286	50366.45553	53870.72057	0	59107.04141	67297.06745	61499.5637	47686.1047	61360.80393	0	0	0	0	35091.43245	46043.47291	37912.11241	50489.8244	29506.10685	0	0
222	336385.1513	389700.1951	608376.3685	5.25E+07	1492901.086	2775996.206	1318879.474	54141.27646	1124559.565	1037201.795	1174001.303	159940.4498	875911.6785	277798.0546	1004973.661	132543.9134	942329.164	867958.1516	1337021.784	6.35E+07
223	0	176553.2003	3401552.94	0	1233640.101	1075527.093	1264456.824	602417.2413	760679.0705	580741.6597	873319.1984	1425853.267	1286557.206	71693.70691	565185.9564	526877.0867	196435.7013	345835.3762	437938.946	476314.9559
224	4380.198939	1387.587964	934.632832	0	4312.120543	5777.592314	3032.409628	3915.469314	3748.053545	4270.31963	0	13131.77896	13568.97464	13991.17315	6698.125536	7957.556147	664.2322998	1000.222449	6285.543858	4188.903536
225	308975.3073	266558.307	502785.4092	5033947.824	358910.9059	288378.7116	336680.9244	288354.3104	270517.8734	2638266.778	331702.9741	5591754.729	1230710.312	412797.1419	343616.4116	431011.9103	444514.1711	162897.7842	2599862.667	1428876.316
226	0	3389.489899	1180.400235	0	2128.40972	1220.563652	4055.599924	3088.405732	2536.601644	12484.28288	0	2688.008209	2723.670313	5488.992336	1411.575201	32383.37802	34397.87338	4401.8325	3910.288682	2194.612592
227	205760.8612	186813.299	176378.6346	0	194932.7587	203736.3025	205577.202	161515.3582	181249.1604	116409.0319	150436.4075	40422.02417	81168.4011	308297.0899	170279.8973	191658.6584	170741.6787	169345.3458	175715.1009	99756.39485
228	21212.08302	21830.80751	33377.93768	36873.25471	22472.75153	30465.70812	24394.05375	25597.87589	25123.40223	33675.47048	36665.65046	36503.54671	32873.73315	63764.70656	33100.85476	25158.33022	34865.80337	38674.34772	42452.93341	40121.07399
229	12369.33388	16080.88164	21984.09316	26092.70576	3143.379188	21000.83556	24172.433	24194.86661	23049.00975	21687.92555	789.8091614	19167.07203	22530.05335	22747.45127	17399.56649	18890.56479	8274.214151	22487.78641	23687.81484	22574.48557
230	638463.8523	300119.4556	3125095.472	429029.7339	379504.1898	439340.7087	270335.5757	234479.6217	210371.9366	430534.6462	2689987.933	1699040.681	10908.86561	111573.3259	184418.9024	205653.2459	203927.0005	109047.3285	190005.9595	89518.84435
231	6883.63506	5560.407731	3839.121751	6621.364656	7015.099597	5165.019593	2828.24044	6592.363627	2838.483105	11385.80174	0	3224.487742	5508.555944	3311.333106	4935.389878	3612.808955	4667.906217	7206.580624	6659.988171	5278.573356
232	0	161984.577	233416.9925	88797.23471	162980.8466	213250.9334	215885.6417	281946.4215	81396.12382	44747.98787	0	107696.7104	96596.16918	42253.08006	105756.8101	128565.9901	114829.5614	82603.6197	181521.2775	137527.8398
233	33656.59926	86617.01063	79350.23891	0	88792.98418	89279.8633	86509.0775	62876.32217	81223.69605	0	0	0	0	33838.12767	41319.37222	32384.9248	47873.05522	27112.57521	0	0
234	0	1139.59075	1243.726639	3560.195021	1213.655566	1174.8	4716.620779	2109.446851	6084.487227	5901.749716	0	3867.527034	4686.216447	8007.573025	6138.312869	8042.692254	3728.506362	9436.838377	6737.206492	11882.82923
235	324492.6881	294610.2549	271306.1153	353873.4142	94456.59728	224813.2955	269671.1279	258774.291	243297.4461	167633.8899	133551.4054	122752.2447	120942.2895	231067.3338	114146.2387	143218.1317	116156.8909	69276.25227	33251.26871	20627.55548
236	104636.7118	190084.5176	75894.36239	159331.8563	102879.3464	149653.7124	99279.46839	116857.6118	106054.8277	101472.4744	94647.0193	41518.97935	24573.3466	140794.5778	84516.52393	70217.6907	83705.31296	70968.91812	80609.63908	28845.40767
237	30621.91296	31319.79693	39186.95343	41068.75007	39295.35929	40218.04408	56756.27171	62716.04243	38160.36069	72560.20421	46091.14014	45955.56754	42044.02177	59704.30098	44775.65147	44258.80038	38523.00853	52505.90412	50302.66417	52769.46896
238	10245.32746	14033.85224	21568.24905	15104.98233	4330.100592	15252.92967	26829.03389	11115.07866	13709.775	20112.29518	26638.09113	10681.885	16801.68958	18722.73158	6667.241111	7079.487411	11383.53752	22805.79577	23296.21357	16164.81681
239	352649.8574	576221.6992	510792.0417	577339.3513	566729.288	570838.5875	565064.2139	588861.7252	577132.6224	603603.2679	587747.5559	480599.8018	492907.0761	637515.3941	37905.38748	62292.13503	41743.36199	36632.79868	80680.57639	582558.9135
240	1064.138159	167174.4501	1315171.499	0	1090547.702	1156839.401	1121096.751	242873.3074	1131026.059	674795.5724	578621.7373	999203.0191	993744.8404	690809.6601	663165.3369	1023031.136	460260.8972	445368.692	975876.7038	886434.4426
241	420006.1022	598660.0944	446939.9929	444926.7886	397051.9069	395836.0683	376833.6192	361918.8368	343685.2902	345500.135	358937.8577	304130.0319	290381.3554	880514.8089	285935.1805	269711.7084	273159.4448	89672.16403	89954.32935	93307.65704
242	36877.72916	37821.358	52162.3391	50983.94634	90402.92542	34602.11088	25273.64555	25486.50923	38850.03621	30089.56887	813.6375183	54352.14504	35727.94827	107221.0487	40979.06998	28426.21086	40903.68612	35519.61613	31169.91392	34137.42083
243	0	238637.168	65076.87347	340177.9188	552007.3758	588250.8904	658210.8292	534560.1133	578015.1939	484244.4642	563985.1903	216754.0255	248799.7232	203512.0266	565134.0976	772222.4764	728203.1871	964401.8719	1109385.239	139925.187
244	2218840.261	1345792.264	1230191.189	1194531.08	1130158.095	1066263.93	1012004	1172460.049	898390.1553	895856.7511	891264.4049	766960.3212	745378.7022	488843.1293	631651.8101	662269.8413	708270.4222	629588.1892	576978.5986	196828.8403
245	11737.87908	2524570.708	2193400.846	2654690.274	3024431.077	2961899.944	2872570.72	2373579.668	1921837.877	1445093.208	1601946.737	1057506.325	555706.2564	491769.8228	1337130.394	1186931.007	701213.7979	876130.4452	956506.2852	859479.3016
246	2.67E+07	4517951.7	4187384.874	5864824.604	5492568.054	4940203.872	3192220.472	3355051.887	2996975.883	2794913.216	1546177.664	2210514.526	1733535.052	1926250.963	825348.774	1569236.345	1136469.845	733653.3579	737754.989	690776.9279
247	453664.3563	545757.6852	98515.75659	548871.4629	559179.4978	596501.5128	615600.5808	622398.6539	644820.0938	600428.5584	551057.8853	499565.7722	477629.8627	53572.97128	467680.8952	34143.2325	311896.6166	206337.2067	175158.7986	145638.6936
248	4333.070161	28425.69817	57153.61983	106082.0731	62736.33204	21603.5022	52159.1242	53686.59907	43194.14311	19967.52101	2614.924254	59212.4208	17068.66564	21857.37334	37202.62616	33490.36384	57274.9844	10521.97204	48931.29284	47252.47246
249	39954.29377	16960.7829	4679.157924	0	7064.194233	8410.848276	7925.489886	8461.552668	27566.354	43184.8193	0	58052.83379	72509.02033	96894.68108	71285.57622	56340.67455	55698.57905	55411.60227	45258.14837	61680.56374
250	2402.786755	1339.603418	880.8333893	0	2457.940571	2287.288092	3655.762328	7430.022449	5088.520479	13288.84749	0	6323.288018	7426.009583	10488.54946	7153.11815	5635.373393	512.1192123	1285.385627	4347.846185	4765.352492
251	34631.19356	37421.50276	30162.85953	0	31870.69158	32761.60444	32576.04713	33092.84416	31657.92505	24663.24936	18701.90071	3302.313574	0	35100.462	21840.54725	18080.10624	10873.06195	13977.38033	19961.09325	0
252	8192.726792	177251.019	60696.88995	49496.02059	47286.25756	67280.77477	64940.70474	45862.68284	45706.15214	66305.94911	81747.14446	76035.70034	54471.77969	74928.63526	67777.01576	95071.48448	69007.78911	109716.0482	118665.3568	80537.39141
253	91189.10121	93384.71476	123152.7529	136338.4982	140813.2476	142893.7871	131586.2113	140533.0603	140314.5143	133126.4386	134730.2907	149271.1705	145385.5572	176570.9029	140466.8112	142217.6972	139951.0087	145470.0084	132718.0019	149235.2204
254	0	24933.96464	55792.14899	47857.87654	78297.7973	57136.50325	73986.83065	59054.12323	91661.05542	134685.8713	114317.856	109462.5554	112110.2613	38539.70676	85533.17472	114399.9839	127576.4229	148860.6613	110558.8637	173755.1381
255	56077.00354	47233.06332	53565.39684	0	50976.63571	48854.00255	49969.7886	52169.84118	45501.25369	51701.29835	57451.95435	46895.59173	50968.71979	85892.96843	50574.04983	58245.02095	56494.71359	59565.68871	61731.0364	67763.2829
256	225808.0689	256115.5124	304918.376	206804.2527	199432.0094	196975.2968	196233.7355	187346.669	202359.8089	187649.8307	184691.5499	264185.9386	237262.2455	396247.469	186557.2889	240046.6917	233501.8155	252356.5609	279176.7809	340669.9305
257	87985.71331	118922.4398	139418.596	0	114673.5161	154785.262	165089.1399	97148.69218	139231.619	45321.19778	0	0	39054.07368	180417.7241	109955.2409	101531.6823	105402.1183	120374.55	55760.09459	50492.53813
259	782.5419891	74839.15447	165214.1683	159389.2899	149225.8874	187020.7834	181875.0338	155213.9928	14084.72639	121652.8003	62733.58017	16131.935	24466.96047	17780.3414	21547.86771	32135.39095	75571.43383	74428.65521	57572.3076	50401.18501
260	1964.758931	3097.41215	14381.73572	17828.92784	14295.68353	19469.82688	17729.70981	20438.54422	16864.29546	16032.09595	9385.938724	15930.42507	18373.15347	9095.802728	12862.29024	14723.06619	17991.20552	33101.82648	33697.16743	27462.15621
261	47612.52893	40798.04218	47028.70512	889.3677063	49130.7421	43475.20759	45331.92917	40964.12904	42386.84129	46178.91089	52384.44182	40533.12365	49224.94433	72208.84133	46636.30481	51481.47326	51560.50832	52117.85485	55782.70168	62295.37098
262	0	0	0	0	0	0	714.1750269	0	3517.964528	2583.343391	0	3753.610529	3640.085009	5733.834355	4282.858987	2759.524685	0	0	0	1699.114581
264	43154.56808	40623.74835	46706.79033	778.9799854	43830.57254	45634.4409	47780.15895	46608.97951	46654.97927	49061.68919	49277.03803	41493.82411	48562.41517	74642.60382	55102.08712	55441.52074	53035.31414	52101.51018	56949.42842	58182.3433
265	1918103.944	1729155.701	1708565.297	1545819.391	1510992.821	1469713.961	1399121.898	1325033.4	1045381.496	1140742.433	939690.9751	766414.1627	643717.7019	1101698.118	577213.2581	546630.4069	317527.6684	282305.4453	176928.7703	49873.72295
266	0	0	0	0	0	717.5041534	0	1182.926413	1791.92016	1837.685938	0	891.0472961	2044.676376	5911.502944	3218.463291	3332.056423	0	0	974.8068677	783.2472748
269	22917.48546	21957.84469	23554.15708	24130.49075	19679.48264	30785.07916	21739.75186	25617.7351	25372.24308	25868.43029	34733.59308	34292.36548	23809.2302	62991.54742	33007.29191	32881.4743	34961.58565	30277.15321	38443.42484	15185.26157
270	50389.23642	47502.91443	64042.68827	0	51864.82601	53355.88853	51890.26539	50297.42066	49246.61657	48631.45352	56362.18595	52454.13787	59328.74083	83035.7705	51913.95427	60240.4439	54860.07467	48709.95781	55113.65881	63649.92855
271	0	220641.142	0	180363.5791	221799.7117	0	0	0	0	21970.86178	0	0	0	0	208151.0228	178853.9608	266647.4228	156830.3365	30518.55967	33695.23717
273	68818.51929	79506.91802	112184.4017	0	90409.33991	120578.0325	121445.5975	74029.46035	93123.97069	20848.57854	0	0	23226.7292	143985.2573	84714.00198	77319.30504	80769.51053	88360.29486	49651.70442	49691.74076
274	21643.39404	148923.3831	225707.4641	23510.02234	230877.3279	17706.47364	15741.0319	17571.32526	239452.1131	264989.509	237177.578	30635.25396	15804.4453	90542.41521	25306.67451	84529.28692	29877.05842	40846.05514	212877.9935	260378.7828
275	37415.46507	17585.40752	42110.22557	16387.15953	23937.84854	36434.87616	28990.07896	33170.45494	12469.36552	38682.60023	55168.72214	31020.27075	34538.52385	37207.37317	37348.48768	30992.7085	72634.86925	28881.24403	14684.82719	34449.88768
276	457452.6066	417403.5151	429012.3287	421402.986	417934.397	405580.8765	402584.9686	403506.4742	422881.0567	544809.4881	443707.6823	324316.1692	327280.9662	629376.401	333469.2809	405899.0245	403497.0909	369935.4451	381222.161	407160.725
277	0	137423.9407	1015317.707	388936.0379	466757.0885	479690.9314	524885.5828	352153.3991	277266.8363	327875.7354	673304.4712	574041.4416	473967.0216	130687.955	337558.8375	496831.6737	375229.7689	476134.1913	547108.4906	696275.1079
278	0	205830.4419	423814.8178	3607.762306	364915.7214	387629.6593	378442.2591	283887.2059	406289.1834	412772.8087	299489.8295	331232.9398	64823.82651	238079.7713	291708.096	329366.6569	236340.3048	330670.5558	304021.593	69706.5825
279	314376.6838	326519.3245	293477.6013	327364.771	311129.509	297846.0495	284422.3769	294297.1078	342298.3844	313945.8827	245033.0667	246451.9604	307716.1682	342811.8782	307091.8865	281939.8246	237013.7431	238083.1998	157064.5435	153671.3428
280	91876.9567	63140.41245	19810.5811	27497.39235	24248.96331	26845.04426	47036.10476	44701.38352	12399.14035	26559.8597	23576.96438	11360.1264	0	37993.9395	23106.05377	40768.20945	14727.58093	39327.53075	41843.40083	0
281	61845.64295	0	77125.74216	0	82159.88449	0	84212.31871	0	0	0	0	0	0	0	0	0	0	0	0	0
282	1529.524539	69428.87605	458902.6982	261920.8779	361970.3341	170486.4781	167501.6744	277963.7969	206253.5131	359278.6663	324752.7162	851950.3207	948937.9075	137807.7042	613444.7062	589843.3144	375588.7957	701705.3848	522927.2508	986556.6441
283	55313.71993	47627.8258	52875.75482	0	50052.3295	49925.49981	49214.91277	47954.95885	46439.14333	49050.18617	56913.42153	45206.51763	50963.17716	88935.29516	48916.63549	52491.95038	56987.96832	55704.6191	59779.66269	63924.16085
285	2082352.568	330938.2445	1252008.098	759887.8808	321256.1889	509439.8601	368309.514	452820.3309	604177.57	341569.8258	1304533.282	779662.8913	610065.2167	285861.4304	391975.7212	363916.3096	1078489.976	209833.1946	102008.1579	802096.9726
286	67538.12002	68842.7763	78472.40572	75564.35103	27436.24962	70768.40547	70433.51412	67795.08436	22254.30087	73890.90389	75801.10362	79530.74947	77642.98964	35320.97242	21991.84773	75732.95762	86681.25589	22877.86967	117537.8235	31692.40744
287	3832.180117	8830.091836	14209.42469	1081.006485	8610.017946	14181.65952	8153.144978	12355.56977	2396.582445	2361.373132	792.7876208	10564.15807	17485.40496	5734.270184	13947.40262	10844.42862	12347.74456	2712.462946	13804.11868	12736.13738
288	28959.94095	30612.17771	33171.65499	0	45568.8488	41822.28354	38394.58493	29294.76302	30867.10325	0	23699.29866	0	0	36569.45947	23115.54093	33896.66657	25245.90769	28829.81072	27378.22519	13740.69408
289	0	0	0	0	0	0	0	0	0	0	0	0	0	0	689.234697	548.3040573	437.8024036	470.169223	2126.212527	1110.797946
291	0	219555.5927	146790.2762	762.8962555	350216.5976	370889.4456	341446.6512	273418.524	388681.8997	399528.8423	259363.8034	312410.7563	138943.9665	115072.9383	275270.7531	318566.8259	220435.6336	310760.6676	292214.2876	234755.58
292	48444.53454	30022.68997	40971.24007	35171.21059	37521.24728	31592.82524	24584.99002	31145.34527	21962.20523	0	0	0	0	16484.88862	30311.81397	23889.84628	22092.9061	17634.29744	0	0
293	130940.8644	218834.8397	198360.4906	222091.1826	192091.3017	184497.07	182748.3723	190091.8504	191251.283	197733.377	231761.428	181705.5491	186717.661	248289.7625	180667.2419	190057.912	204948.784	200347.9194	203843.0718	194711.0706
294	0	72426.24749	170731.5932	925.4525317	127544.1971	148289.7588	82297.01884	88595.93101	99791.83958	50969.48531	0	81188.78012	80613.03371	26586.26862	112522.4372	128001.4413	60063.77488	95744.81942	135336.3627	129575.621
295	432.4535568	1064.405992	6341.88577	3275.342096	2902.13864	789.3024994	2568.873203	2186.994654	1289.116928	2199.921385	591.4298172	2434.576992	3959.396074	1319.92038	4072.750866	2461.491362	1669.672638	7573.350767	6428.582907	3256.336364
296	0	132900.3916	181653.94	1867.024028	200819.7049	150085.7976	231279.4923	145330.1738	237824.8819	208933.4515	193199.7875	152229.9644	149047.9386	131483.6828	184125.6631	93479.76772	33673.31401	46516.62554	97137.7382	42669.24275
297	51637.71147	3808.169758	4948.425308	8735.295505	3871.193948	7357.321923	5624.372358	6295.392213	3268.475491	7888.763298	4223.217367	5216.207073	3797.955725	14579.99086	8392.075322	31514.26553	68599.71652	42350.53006	61975.85384	60715.99068
298	1286.457797	1991.019144	0	0	1735.004114	1907.509955	5459.981243	5717.303036	8246.18627	6836.091511	0	6628.796931	6172.515326	9513.166287	5396.176456	4836.800953	0	0	3232.30693	4439.578537
299	61997.86719	87953.9512	34636.71733	58313.43351	41501.18871	39663.45033	55802.31635	39870.36274	53408.07089	67220.48093	44967.21049	30074.88557	22537.19417	79613.25358	44345.00879	48070.57976	60360.58756	44740.05933	41333.26606	31754.81441
301	0	67805.14292	586429.9996	157686.1901	183804.9454	243827.4836	252861.3961	156905.2349	233281.6712	188125.4924	181731.1612	358071.4136	212338.8487	30904.05799	169449.1818	198031.7796	118627.795	154965.8761	184776.3771	206045.6852
302	264822.497	247526.316	249121.3074	243313.069	225958.8228	232291.1736	213466.0018	198353.004	194580.6243	186561.4818	182995.3411	152594.5615	154926.1715	250255.794	151714.7681	145019.8043	118077.3388	98059.53605	76245.45402	89961.87052
303	9932.729266	0	0	0	0	0	0	0	0	0	0	0	0	0	0	0	0	0	0	0
304	123728.8811	137227.9009	152763.5686	148397.362	167726.2926	165908.5378	157716.9859	161113.1845	161354.5679	156703.6652	34267.33709	141349.3954	152105.995	171127.1337	148128.2689	138928.7348	112125.4042	114762.5525	117150.6231	102878.2421
305	78968.13909	59269.92959	65310.62089	69526.46187	96011.9064	58357.16236	81082.26636	18129.72663	63564.22197	81945.76203	84851.7431	77479.50705	16941.76227	17448.97249	78159.9187	76080.08437	27287.24274	21174.57873	18388.5891	21413.82491
306	4166.86017	15090.82047	309996.9983	23943.85847	241085.8471	62079.09554	28640.05328	14654.56756	53133.50989	446091.3458	62873.92708	17273.14782	275007.5217	53268.71473	353057.9697	17749.42297	739438.4741	26394.69286	167584.2888	213664.0906
307	292215.4902	246512.4321	128986.3898	1913.897076	224798.8962	204160.1784	151478.9756	150757.5384	150129.4915	136120.287	105900.8447	136378.0112	126097.1805	216833.0339	114390.554	118405.772	151323.99	137043.2478	102803.1362	54601.61172
308	162283.6134	159179.1961	168912.4583	153618.0753	154318.9045	139966.8172	128289.4595	131872.5256	123268.2785	107866.8465	103322.0329	92649.96889	99688.47723	146408.6188	95880.65485	82667.94477	51091.75443	33839.74602	29401.6699	30221.92365
309	19825.21003	19775.67004	11489.52539	1311.400583	20802.77831	33829.31109	16009.85952	35092.40679	6738.559204	18970.81079	13867.99865	2440.18515	0	22219.93008	14373.01795	17314.26576	18945.78882	18611.40478	22734.61449	2329.431812
310	2909.037993	0	0	0	0	0	0	0	5135.76535	11615.89803	969.3045319	8347.28135	11336.98376	14538.09675	11810.59985	5799.262764	8559.135081	8124.849576	7233.692736	6395.761179
311	401510.7885	362634.1323	391690.6254	412422.4363	368769.5606	373680.4752	354296.0537	374258.923	376676.2528	379097.3872	408443.3498	166976.4847	159488.5579	607434.8273	366739.3628	343836.5498	356563.9243	377506.8902	380919.0626	118417.6199
312	49111.11023	225421.4343	336870.5445	237283.5081	62917.73542	249731.0165	350058.3208	256937.6551	309269.6548	368047.8995	332276.173	187992.7975	146490.288	173372.9361	294432.5583	316621.8787	444649.178	420519.2163	51685.99536	195055.647
313	6079.41135	139567.0229	387623.6187	216668.2748	356090.283	293961.4062	216046.252	250919.4988	232207.6745	448109.5693	229515.052	571503.0841	321031.141	170526.8397	340840.9169	442541.4954	287313.852	419897.5035	265555.3228	502868.2057
314	7675.899389	5481.897316	10816.16337	11119.6268	11180.59504	21461.4964	20563.76217	4646.560112	19549.23239	27042.19829	34492.46066	29897.35467	27797.2261	34931.49885	27491.28965	9786.364918	25241.96951	25370.43062	12131.3341	36045.71591
315	86584.39299	83843.87276	89804.12329	81277.11176	48573.19052	68321.42479	72990.9427	64870.93732	84435.65852	80992.2999	71646.10149	63739.71005	80522.68626	85640.25595	70361.7883	54517.27358	66450.12027	63415.78191	70370.38132	73093.77707
316	5851.80387	94770.7943	224382.3559	59236.50238	135547.5023	170385.9199	247400.8876	147831.8593	54730.7078	34464.40912	7254.024919	28548.17971	50749.76283	50372.51845	127217.9164	117243.4177	59013.92926	71595.81742	34547.42076	18159.34495
317	68888.54058	242058.1623	211072.9786	173435.3587	428279.3158	155068.0955	308921.6008	251540.4876	392391.377	501281.6748	120451.6836	49369.45944	105930.8585	39668.31529	370061.3341	415777.5401	481202.1955	387634.2874	173354.558	72154.09191
319	0	101492.2848	660046.6152	147215.7701	275667.4508	320542.7475	237275.3766	143172.1527	390561.9119	339705.0238	171380.5043	487634.2282	658579.4117	62796.43336	227249.7939	340654.9268	122189.0955	295825.5726	195342.2197	345071.8796
320	1294.231646	63185.49609	119730.427	69449.95345	83080.02026	110050.9253	80272.58592	107142.9755	87491.61327	45016.9837	38887.8966	159849.9244	69823.62829	938.7695984	71737.24475	66536.02452	28528.04944	55180.90453	107947.9389	102207.6747
321	3848.26333	6077.651796	13867.37762	0	25078.28843	21967.43121	21900.63813	20176.9195	26699.14348	31186.62094	0	21059.64446	31675.24959	32830.81667	29834.51005	23797.83131	30258.28054	22269.73861	28322.78372	28251.00382
322	58692.3049	57176.61167	55420.2218	53064.83113	46910.28339	20300.67103	16526.74517	39365.59791	22708.80864	33541.2551	0	47621.96746	23753.13104	12291.71902	21263.04168	19708.72027	20332.864	29631.61711	26183.61041	22053.9093
323	13136.74643	9343.979852	18196.70149	16176.32268	15449.07488	5741.060089	5534.051534	5168.309033	13298.41414	10390.76215	0	11029.56749	10228.94745	16457.55478	10757.66847	6154.681674	8281.425608	7128.222475	4824.334474	4171.556197
324	221284.8312	62863.83455	183034.5261	391608.5748	66570.76442	88804.46878	52654.52616	61565.1564	46668.66494	2936.787638	536651.0775	49850.79255	51242.39188	141962.8684	54997.16811	89368.8827	170998.4468	69396.59466	75468.48615	74589.75059
325	58417.46042	27244.4936	67436.26778	59129.93283	61109.75375	65389.28784	64384.65104	65067.08869	68227.33724	65826.31335	3430.787216	67437.13843	56936.4883	31327.25425	56777.97391	62420.30219	55905.98925	52303.92538	50997.6072	68189.58481
326	162233.6956	149447.6099	155316.1484	160338.9749	147524.9413	156849.5496	132836.6238	126297.2149	102296.7685	53556.35375	0	0	49320.90601	104573.1374	126871.3816	115099.3877	110283.1353	86132.31367	29002.23226	0
327	47576.83363	273961.6166	340767.8478	277175.5489	257945.5642	266744.8037	69318.24326	258684.931	275714.4545	277813.5582	261986.3938	186010.2779	0	471206.5075	265474.8531	279268.2609	432037.9069	283598.3863	285491.6371	204473.4082
328	0	0	0	0	0	0	0	0	0	0	0	603.4364209	0	4384.170144	609.4579285	1194.858435	0	0	0	0
329	0	103258.6917	265559.642	839.2973145	173844.9827	183241.7957	169855.829	157964.3581	215943.6922	238866.0341	221336.1565	265622.3137	241404.8755	94352.96933	222815.7801	298953.6823	256365.6226	398537.574	302940.8926	276597.3296
330	39253.32232	35628.34953	33613.50184	36734.51001	37738.5403	38307.34278	35806.24278	39696.11743	34667.90921	36495.39444	39185.87929	9405.266151	5294.037708	11994.17418	35402.72559	33914.80947	38988.12903	34849.31144	40970.14456	33186.61969
331	2334307.514	623902.3246	1172276.059	553832.9881	1085558.883	1007365.991	900692.2542	866943.4636	793365.2568	720836.0769	655171.4413	444041.8639	356877.4701	270888.2572	483675.9624	485586.6944	378576.1289	123260.6651	101824.9494	70155.55944
332	164454.4868	430568.6902	152003.9025	404217.119	246606.5807	312944.5116	280479.6594	409721.493	329314.5117	367746.9131	459945.6067	317143.6161	283771.3662	1216447.676	556545.9058	557289.6834	748488.5567	698344.5242	822579.8775	600689.605
333	4768.580449	8718.753933	7102.286803	11301.9502	9058.980059	11617.36401	8398.080328	5796.175551	5743.890026	8993.164552	8658.671754	5143.27021	3888.311173	14968.36758	2938.233153	8993.822162	9782.136519	3559.215167	2541.095327	2454.828318
334	330789.3534	262272.7262	283707.4111	500910.1693	248894.0829	261652.0835	217972.3131	26037.72772	221222.0341	227412.8101	247895.3845	196094.5134	18543.03838	274773.8538	192610.5111	155598.2039	119399.2544	12415.89863	14581.38693	130082.4583
335	139076.6705	225515.5799	102010.2542	167607.4014	98027.02108	93580.81463	88365.17943	93689.88086	207932.9929	78552.03858	80178.48738	207730.941	216191.1905	92453.01456	69063.39427	64357.28138	295223.9581	55247.70547	286706.4586	272100.1161
336	152859.5659	144665.8743	158157.5861	29176.30129	165367.2728	216688.2346	180540.2815	182658.0806	153478.3101	124221.632	111720.525	77280.96754	108135.2804	143531.8647	167889.6373	171855.6973	178450.9166	139723.0082	69795.9992	72272.32682
337	0	278761.5182	2857220.364	616638.99	931594.7992	897175.0826	979907.6631	695481.5467	525486.8621	483907.4143	1867595.489	611117.2125	689896.7974	149203.0641	567569.3634	781628.9837	586800.3947	784197.0178	862633.3357	539384.8677
338	0	0	0	0	0	0	0	0	0	0	0	0	0	0	0	0	699.8410217	1067.226118	1573.532668	955.9232172
339	0	32940.18099	76449.69437	6344.809999	42054.89682	76424.10256	36469.33749	94875.48554	41825.35702	28111.80592	21920.29019	90039.71914	38423.89928	69361.16182	39010.68511	34879.7591	76583.77146	37902.13837	60366.61994	36899.07699
340	382974.9958	369902.5794	325351.8568	349470.8432	312134.9242	326268.8264	324374.012	361814.3047	320453.2779	330565.3422	363824.4589	296807.3954	304994.4906	406452.1378	308397.6827	316104.5269	351134.8696	354784.4505	361560.1025	347494.4123
342	12471.9377	34952.11762	6443.632676	35882.93362	34334.7128	36013.7446	32958.28913	38696.44364	32793.94985	37475.518	4095.464143	7036.001093	1480.875806	4043.224037	34038.33294	29784.7945	35759.90999	33401.93857	36141.24898	5166.978131
343	0	0	0	0	0	0	0	0	0	934.3817688	0	812.4510773	713.4941162	4895.061411	1481.057194	1525.183182	4399.78597	3541.94666	1752.97556	2319.062778
344	4538.431119	132181.374	152639.3102	140173.1617	159962.3604	78442.17835	166164.3382	135128.9693	154493.4174	163655.9044	161641.8843	128241.1324	234193.5579	171522.5781	159679.2853	71969.86096	161110.1361	191915.0712	173581.2818	151446.83
345	42937.38325	37468.46475	23919.86017	0	30942.55841	31246.51805	31950.80958	41244.1952	33125.66335	33287.54693	40094.99324	33902.37566	29101.93522	68986.21796	34040.50167	40302.00112	41723.37831	40735.92459	40811.52475	49931.34801
346	42525.1793	44911.29632	18954.27016	44910.66852	42180.17785	43944.82931	12279.17335	44138.84273	45008.45327	46110.34744	24690.24531	0	0	17724.44261	45372.61696	42344.4251	45805.24911	31129.17645	16072.24779	0
347	0	68154.10029	142481.5615	4432.732203	88466.01164	80395.74996	159391.7887	99096.27998	83148.47724	58594.39925	21199.74092	86894.8311	61866.55809	51667.41453	69107.67062	56626.28245	159705.0404	65927.35961	57423.76984	69878.33164
348	60438.28577	168933.063	179519.501	124494.4871	89570.44176	88714.42311	174330.1753	149318.7955	145266.6173	144752.4416	155775.4626	0	0	140544.5514	120440.5566	131161.9987	108981.0439	127664.7894	65961.48091	60259.6709
349	168664.9326	176496.7245	161342.1357	103797.5975	159553.5437	149377.249	129748.3166	131095.2164	125165.6372	112096.3535	146401.7427	103071.484	68792.05361	164195.295	122273.2164	94727.72532	104879.2001	73083.60007	69323.17044	86422.33092
350	3437.766864	4281.954745	5038.486119	8217.322916	6805.951253	5288.839753	3624.301218	2681.386754	1711.336728	5555.119579	961.016748	2231.488187	5532.807283	5357.033264	7149.336299	5360.08745	5601.512816	6096.097435	1596.973125	3953.829008
351	6807.177297	3266.653599	8424.698923	6786.787786	7979.194426	6238.030395	5636.386124	9905.244864	5643.241912	14982.40133	1915.422516	9877.523328	6628.729297	25556.99186	9163.890778	7714.666912	2203.494031	3701.286645	8767.873608	7438.04432
352	4274.692407	6490.584088	4258.617755	3633.318457	3110.803813	4642.060483	3468.869659	2838.232194	1626.922962	0	0	1175.093295	0	0	0	0	2577.105795	5670.864419	5112.22873	7768.842788
353	992.1040727	105581.9856	262810.7245	138683.9765	296302.6968	199961.6898	173210.0535	162927.3135	263505.7274	381284.6482	236333.4521	980483.4593	228873.2744	204731.0129	298080.8833	243020.0874	295551.4796	311598.8225	205489.5857	278280.1191
354	4669.345058	170014.6254	275836.4572	180832.445	258321.9739	40229.33373	281880.0965	205206.1702	250047.139	309559.8825	280890.8531	161484.5975	118668.7571	88311.73904	235819.1633	259566.6269	346423.9439	355564.1746	285487.8865	174804.8126
355	129817.1262	157596.239	72398.49221	118664.5275	138849.7085	172286.7791	158304.3507	106233.5861	142998.7406	101621.1224	99058.81483	16335.99142	48350.13063	175857.3206	88847.86861	89175.59711	192101.6597	168335.5937	172396.4791	58293.08432
358	153799.5068	64985.46353	48514.67502	228558.1718	152088.7653	53304.88866	50170.20365	23230.70718	42393.71849	0	0	575597.1147	700641.1558	259040.5597	40008.65427	23113.74832	30368.30573	0	0	0
359	863.6021045	0	0	0	857.5653351	0	731.4301758	0	1551.215145	789.4520068	2446.838569	1489.287314	0	2513.288798	2240.83594	1375.775139	2556.296109	2110.898044	2085.34774	1409.204277
360	115776.8971	89300.87407	60062.7345	0	41620.51632	38361.93924	72872.43736	0	7093.727919	42052.89876	0	0	0	0	37738.99201	42289.87056	0	0	0	0
361	6353.116691	18000.49919	151639.1728	63227.04083	20928.14939	27529.29041	83073.14773	97909.92637	50907.5539	62599.11419	13031.02383	48644.43288	11879.11479	22350.99671	44215.01661	14412.48428	19830.37716	24363.25612	57900.91292	41082.61809
362	2120.859285	21070.01456	27165.49568	20602.30194	30489.11241	4124.690958	19285.23925	20462.52924	17851.95534	19214.18915	6109.503166	23974.49101	18859.93442	36506.93734	20279.64301	33922.17265	4698.357423	17449.48657	2192.519325	18558.48497
363	23397.82611	191709.3156	159608.9825	198559.3234	152372.2622	140026.9845	137797.7861	141944.2876	133644.4245	133021.2712	178231.092	127757.9976	134180.6736	66492.75353	126479.9304	147958.1113	159118.3904	166334.3454	181228.0953	169053.0836
364	1114670.256	1034398.451	1000471.581	926995.7639	872172.0801	786233.6782	690962.9258	668039.0049	639403.9586	556196.8823	510962.5477	455218.23	423262.4966	768815.565	404948.8745	393016.5921	226778.5722	124445.8228	133094.2031	110652.9264
365	0	0	55508.00936	0	0	82906.49372	197109.9778	0	97483.02463	309684.9362	112483.3105	0	371931.2495	0	283384.2533	303914.0072	23288.74488	279726.1741	240148.4568	284419.1725
366	3027.496063	29930.156	33662.83201	20373.79349	116353.5402	18598.41686	128776.7944	175438.5079	13372.77827	14120.68711	16140.97094	14181.67525	174931.9496	104499.9924	135629.4101	145685.8185	19540.44839	20230.41842	15081.34269	13804.1004
367	17478.74687	0	0	0	0	28334.60352	0	93523.27219	14569.1835	25275.63698	0	17607.03354	17258.95957	20745.26073	21112.52965	17321.31291	16669.75037	15766.18682	63415.25193	35868.65542
368	132923.687	113853.5551	69491.11039	101744.0685	72508.36274	55445.39071	94309.21289	99745.38239	208317.0029	89347.34435	152613.9784	148533.6614	157991.3521	366478.0832	261961.965	283644.0746	407516.8193	403810.9817	396065.3743	134916.6193
369	0	47236.11722	103049.5339	94974.74384	120816.4093	164548.5936	123493.8958	126308.8697	80708.84073	109196.039	0	90557.11979	123405.6258	63309.1396	112875.6798	134226.0528	127463.6032	10494.58211	12488.18457	6938.704194
370	358.5425812	30940.55667	110299.731	99825.85522	96720.30645	121705.0821	128668.7959	96998.51001	15276.33236	6542.561931	0	933.3520679	9856.781034	11681.74871	74007.23231	45508.8132	28243.27458	21956.45566	769.9228638	2670.867773
371	955270.4096	448202.3094	651191.4178	424252.7086	846126.6951	836299.3359	834985.8172	1131935.37	814931.7706	827600.4873	406546.4494	673877.1954	703319.0191	417624.8528	762333.3285	734537.4605	772057.5914	720583.0897	679723.6593	582761.2357
372	0	0	0	981.1572418	9755.358662	19426.28187	16957.31961	11504.5279	25107.77424	22804.05644	5105.493918	16042.3643	13887.44326	24931.75866	17413.50879	17950.05431	5919.710013	9070.363385	7742.386637	7526.57909
373	45495.07889	41346.91155	196930.3961	240500.4067	36981.08549	50927.68406	30061.90446	188064.4401	67024.59325	67502.40574	250127.2737	16256.58683	6796.25332	307720.4293	183816.9527	192428.8553	181344.4935	68304.39078	208403.4304	31120.33507
374	10476.72513	45348.62861	54543.96728	0	62518.95327	60900.29805	77416.99563	50364.67426	70515.41745	65315.20823	58222.52391	36592.48457	24991.23142	33274.35309	49289.34664	49422.7697	85543.24304	70534.76509	60302.8015	36959.86641
375	154897.2939	134099.9402	96790.58228	0	108248.5598	115839.4898	112152.6857	114621.7343	113237.6634	123417.7916	126349.5928	76464.63356	82395.07113	249014.4523	123240.5245	133222.4823	151048.3624	121002.2852	126986.6102	117274.1228
376	0	0	7790.862737	99293.58615	0	1344.049338	21490.57866	0	0	0	0	0	0	0	0	0	0	0	0	0
377	2814.967687	0	984.9258545	0	0	0	0	0	751.9365692	1922.092346	1738.850532	2188.390107	0	7637.945156	2207.032485	3836.32177	2212.427421	4283.637759	747.9860229	2112.061043
378	23054.3274	220540.4136	171553.1637	232576.8469	180852.118	185974.4677	189934.3145	248252.5721	204027.2137	266078.4802	273581.6291	198841.6837	214698.0779	268441.6524	218354.7237	234374.9867	323365.0498	330592.0265	292083.4243	277374.9896
379	1989112.264	66568.30387	2071424.881	2073320.256	1804634.292	84488.65984	2455948.479	1570166.081	2028921.395	0	0	0	0	3236854.279	2065472.933	2167556.674	3935949.333	2409013.963	1549010.973	1399783.694
380	1482.63215	56846.26323	165009.1306	145264.5143	113444.7957	175372.2365	181380.7471	129842.1627	166813.0539	199335.3682	195356.3206	174155.97	141703.2892	32776.78813	155789.4501	171937.4992	185452.4328	190859.6553	62104.20166	192113.7364
381	0	12605.97772	21638.9678	29052.62891	27536.53271	102618.6375	46738.94702	16162.83839	0	0	0	0	0	0	29058.14206	13182.73333	0	0	0	0
382	0	6371.14132	191917.1159	33762.65917	63010.62701	11842.56152	33274.02378	25389.5376	5182.363872	9852.815433	550.4660632	9517.301428	4629.261043	9004.863755	1866.678062	6601.922638	14187.05863	7913.942239	4448.992648	8988.571721
383	6272.817645	32462.92167	4369.750946	34274.77694	30627.104	31490.54856	33199.45539	37157.53299	31974.41812	34612.78625	29247.18389	6275.440891	0	7065.089498	31112.38641	28637.16863	13876.25706	7997.221097	34119.72783	0
384	354670.1081	327862.1958	305165.8148	366536.6288	359406.95	332621.1105	255143.6991	267102.2758	287906.915	247112.581	220332.9691	257867.2996	267029.263	304161.3347	269802.7396	207818.0498	167690.5395	148683.0282	116380.01	116218.5983
385	507.8057877	46635.70421	76396.83747	133697.4701	98020.50506	91945.72774	132966.7068	88595.46822	65894.85127	36016.53905	125594.4536	96709.69674	71914.50118	27087.82477	55686.95053	76664.13962	84500.17359	55439.4842	57942.49548	68416.53959
386	0	189786.3396	102309.441	27878.18273	219680.3702	255605.452	260125.3866	159064.6573	216803.161	0	194554.4681	241261.6983	114312.5141	0	186902.0148	176238.3716	0	185866.1815	146044.746	137721.1895
387	72770.49686	71234.44897	68967.60406	149407.8699	142033.6458	73372.88101	76376.66059	152782.6212	129423.2145	142673.5248	97019.88865	80193.71161	69636.39201	154797.6701	115114.5236	106641.0301	114331.6599	71296.5568	104894.8019	52565.02248
391	94594.8559	126658.0224	205798.8131	68841.08591	173316.9914	188364.7405	183636.0469	170458.147	183804.7869	158482.7223	162608.6493	208343.6519	217996.8796	269860.0825	162968.8816	164854.2779	86887.88169	84583.20074	85750.67025	81549.69098
392	111927.9905	183842.1965	181333.2133	0	108438.486	187633.9981	180219.5702	105542.7799	93507.43903	54409.32819	72117.78295	0	9463.133496	111413.7381	67178.63783	60565.21081	57175.15488	60379.17401	60207.05748	22599.04741
393	63364.89131	157389.7439	119808.1711	345017.9276	256409.4122	254770.8814	255378.0268	172853.63	304965.6984	148268.7287	307291.9784	145200.8997	150831.0993	212805.5545	155234.5207	297434.35	133885.2745	133994.3846	271270.3363	266424.5105
394	474900.8573	666167.2804	593691.6037	563349.9232	546831.6426	529030.494	510545.9122	501478.6897	498395.6018	433145.0833	447826.4903	39036.89188	40988.90533	905337.7084	22654.13561	37959.22372	580860.0001	695656.2719	692029.9928	650161.1188
395	0	194780.0787	163891.8963	249672.4263	297683.2415	198838.0235	194562.915	189563.027	291358.9802	299911.6599	256931.8376	222608.199	201312.4752	240556.6989	337436.8754	333473.5202	254769.033	327084.1291	281510.7205	269511.0071
397	181733.4905	169022.8285	174255.529	161313.4774	157870.5655	141697.5089	143936.2419	74490.3966	60793.87959	129149.7189	62055.31418	51470.83742	50662.41304	515546.3671	51129.26107	46429.29311	38570.85939	30194.57904	46862.59553	36875.77
398	122957.9081	466795.5285	373850.8442	441964.4553	374996.7992	448585.0751	389315.8942	448213.9423	445797.511	147595.4981	169910.8671	202637.5438	107145.99	410345.0517	429044.0641	450419.5048	492964.9897	490240.9595	489753.6612	267570.9179
399	107498.9267	46712.50379	38583.02497	5273.970143	34991.02275	55348.5836	57943.54511	27419.95218	11558.98397	69018.27934	64628.94475	54977.4832	24870.54571	51832.73356	26415.36417	37627.55045	57746.44924	41688.20195	90010.01585	57355.84203
400	8667.37975	4781.513172	11398.8268	2818.074924	9401.009734	10971.19585	8448.521803	7412.155173	5058.428533	16100.65088	655.5017358	9733.57658	11148.95222	24800.03953	12861.33888	5378.243147	8120.70581	12102.15588	6865.02635	5578.33717
401	16114.85145	13537.75395	12294.98699	13262.76524	11301.27159	8032.36977	4394.061356	2957.112213	4951.841499	5353.563005	0	1414.545645	1047.054034	7721.608147	2023.920157	1508.913237	5312.779373	1872.539381	5810.428817	3018.854769
402	16477.08681	16487.64093	21846.25039	1221.405571	30071.80523	14962.12675	62823.68678	10207.23141	41206.70057	28181.82073	45692.62113	39334.28971	0	21960.05685	10803.48615	15157.35743	12344.77904	23589.56377	21030.87678	17490.10085
404	88776.69334	69206.55497	40602.63068	75609.81027	62957.05412	75954.05554	97399.22299	63923.8326	28630.38186	0	0	0	0	30291.34649	72152.02104	52227.63436	64060.99787	19576.14375	0	0
405	57721.61911	72370.96345	83172.42301	0	77797.2048	93752.28634	89385.12717	87709.99439	76934.60848	0	102951.4982	0	0	117049.2624	113714.0504	143021.6903	121210.3685	71470.40317	134361.6579	107805.8119
406	162165.7582	17205.49617	162628.4515	18958.82023	154797.947	147099.0782	164245.1354	143315.7283	15945.00866	130294.6061	123221.4002	101909.4378	108161.1753	153517.4775	98340.88344	101076.7963	79146.29778	63029.98933	63894.22083	72562.65673
407	10539.9784	30674.89726	38238.74968	6873.987722	65051.94369	28424.82306	38942.40609	51519.46306	100016.8101	103471.003	127205.3367	73775.16063	44510.94221	27438.95234	31667.09292	68497.2113	34021.01977	26028.0944	34164.11193	70033.90925
408	49695.92207	76177.62135	98748.70991	0	80718.49427	93410.15431	94804.17019	67113.11026	95037.6509	20323.32582	92286.67215	0	9945.696621	121619.2611	90575.35873	105891.1462	90735.28146	95741.27574	48618.29473	49024.73112
409	0	0	612877.7157	48635.68167	0	88556.28089	78434.36086	0	0	0	2376.056195	0	0	0	0	0	0	0	0	0
410	0	0	0	3173.440163	2554.893699	2959.915338	0	0	0	0	0	0	0	0	0	0	0	0	0	0
411	30346.80926	27319.16801	23886.52052	37204.97887	17668.60665	19110.45142	22377.1232	26350.49159	15504.20466	43307.12431	76983.32793	118807.4702	18407.24325	57880.24038	61715.86035	38849.51001	82167.43443	74139.78303	112325.7367	112195.9521
412	0	0	0	0	0	0	3403.834094	1627.555188	2641.546335	7002.004969	0	5600.690762	7172.094608	12450.54446	9500.349424	8142.224002	9031.220969	10585.23581	18540.08182	8438.00906
413	532346.5293	469778.6738	375403.9659	415767.0582	439196.1379	424405.727	429838.4713	421194.2091	435216.9217	330626.7475	387752.2294	247249.4122	279639.6563	734731.8452	372914.5024	409559.914	371314.593	391240.4815	402004.3921	279927.5876
414	80320.15474	174752.6813	150866.2188	214942.2327	182776.3497	182575.1054	195705.7861	262239.5886	212476.7908	285857.4664	303042.818	220643.8211	232214.5526	278641.9545	235454.047	263210.3392	373215.5323	334191.9056	440452.0856	350344.2785
416	46284.46142	130934.3172	0	16906.72675	75399.25237	13201.46046	5494.666857	0	3999.82444	0	0	0	0	17654.08055	21621.04317	0	0	0	0	0
417	7559.970033	101272.9515	194257.8737	39768.60183	124928.2482	109240.5623	172550.5694	256407.968	221916.9114	196903.569	155839.5725	245968.4787	45830.13757	140912.4341	37718.74374	194253.9412	264937.9043	157828.4863	48861.4407	54248.78652
418	75996.898	491893.8815	611658.1128	605413.616	646450.1947	54680.12391	72049.78222	610246.5832	805925.9098	818740.4015	932129.7865	373024.5971	349898.806	352358.4381	733419.5017	800804.3252	904122.2782	840353.6719	775675.6756	273096.3875
419	94619.93321	122838.8202	178011.7412	123389.9937	170699.9705	45298.94069	200552.5171	163475.4318	196713.0807	0	172305.7347	0	0	308064.3587	207704.3589	253352.8948	230972.1752	237771.6286	238228.5047	225588.6282
420	38616.97256	31622.14605	40801.64506	0	36831.25756	44389.81948	37056.90596	31128.77288	25847.16595	0	25289.6664	0	0	24356.73082	22728.8089	25030.73081	15379.32052	15234.20744	16926.4023	0
421	0	87622.44802	25915.61662	0	29439.43889	34517.817	33358.26952	42228.10044	20527.76695	22953.43929	28187.46285	28521.4478	5651.682158	43364.19312	29744.87437	22105.73295	16272.65375	22785.59852	22881.39609	29469.82034
422	2211.618247	4546.792772	973.5227875	780.6375	2165.239972	1191.369973	1978.787476	728.6045746	1354.710127	1441.185791	5223.079946	1227.653613	944.8167682	677.2775894	1930.180155	1131.700328	3784.809362	861.2330228	2375.491867	626.0970245
423	5544.910682	11039.82323	7929.011629	3166.930078	7233.708691	5985.902292	4802.697426	6783.004874	6134.986205	48280.27882	47316.57189	64826.32932	45977.26109	42453.03363	72748.23664	63352.96841	108962.6199	108065.3531	148027.5451	134133.9111
424	19047.90893	21980.73732	6602.399057	4076.965836	8801.951299	4956.085077	9676.154401	10284.89053	3327.904195	6092.852289	6843.265573	3541.551932	6565.071443	18864.19429	1765.252648	6659.587537	2307.463588	6294.34146	4428.695384	2026.623308
425	229660.1432	184268.1753	139189.3106	198732.1793	159954.9181	155949.9574	169219.4493	228806.8838	188946.1979	259598.7269	270515.6303	386937.1362	390178.4399	294195.0847	277729.02	513858.9968	483312.2768	436239.2054	427605.5427	280990.1178
426	811.4953491	3299.150821	28361.04801	0	12484.19155	14495.69539	14136.17735	9408.122232	15306.55141	3650.786455	5298.723582	0	0	0	3728.578694	3574.231232	7867.862278	5464.403672	12489.72807	0
427	0	0	0	0	0	6652.924874	8236.30988	7083.74272	5062.535288	6150.358964	1961.461505	6985.513843	5288.267599	4504.644976	7617.069758	8452.881808	3281.472085	5117.256171	7709.159562	5355.388408
428	0	0	18951.03355	16418.73116	0	13941.32558	0	0	0	24137.8895	0	13535.54794	2016.445616	932.9203931	0	1528.718692	1387.282152	16785.56247	35835.02646	3988.916688
429	98182.4422	244021.6599	232074.9677	286602.7802	226029.1557	247628.4637	213988.7444	237289.2748	245312.0599	254562.93	294749.9768	72105.51268	81727.23003	404067.0735	301866.8413	257348.018	269430.7022	292740.0952	247190.0747	64541.05259
430	9388.749785	10194.33701	13631.80536	64701.50926	13785.13971	92968.98803	95135.743	95740.05366	92817.63398	96422.20697	93677.39359	87206.63586	87923.70615	103332.5536	85710.31202	85410.01194	83074.35918	82403.18078	86436.81497	75141.68008
431	91094.99224	92565.65891	49371.79888	61687.76085	50039.04779	89807.70682	27162.88737	42686.80368	42365.72305	33854.06248	60858.68131	1173174.602	1764444.553	481062.3457	399824.367	74990.1365	120062.9361	88922.37528	287786.5989	0
432	25534.57132	53923.12574	24461.16305	21008.98344	27311.76339	61221.20903	30687.2574	53981.23102	17574.75095	49518.41041	18280.13797	18582.8138	52652.57381	38424.76781	17065.86707	24450.60617	21884.68712	25722.20663	37480.81486	22576.95971
434	223214.7334	275786.7884	188537.8985	219406.91	273553.9696	241621.8047	209841.9135	215826.3953	233513.3653	175551.94	64216.05373	22072.4213	143519.9093	224801.9257	232034.3123	202643.0491	179134.132	143181.7905	2726.837183	14874.96216
435	3738.732098	5402.679567	5952.7787	3122.074017	2441.973375	2212.615873	1768.80314	10363.17312	9921.896042	4632.646782	981.65612	3351.402695	2271.736404	1947.577368	7558.345684	1649.112239	3363.755219	5646.260959	3073.395743	8001.558426
437	2126.297131	847.6815381	0	0	0	2104.786249	4213.113488	3961.401422	3832.199427	4031.727202	0	4604.607008	5071.993581	4733.623599	3677.942604	5050.627923	0	0	1187.380371	2321.298732
438	0	0	0	0	0	14000.66227	12003.67474	0	9433.548735	0	27841.0036	0	0	0	69650.30192	217459.1658	60176.43534	208236.9207	182076.2019	184324.3769
439	4065449.834	3953340.206	2821194.844	625511.691	1201185.22	2664583.639	1238898.021	224243.3739	8.98E+07	1.17E+07	986016.2946	690698.554	1933554.883	789763.5214	3509256.703	2236069.615	6087864.972	5.71E+07	3.90E+07	2869919.762
440	129745.7847	166297.3565	377550.8846	175903.0895	241728.3899	206911.4647	284198.9605	223574.1634	283119.2882	0	235188.2637	0	0	464367.4435	354631.6168	383269.6809	385715.9623	404265.6766	391163.3279	352388.9533
441	19768.03371	17840.2441	19553.91415	22587.96113	24105.65151	22342.38375	18843.30759	24326.21147	23231.63039	20670.71815	20658.62535	18471.42094	15447.20669	38967.42328	28249.01138	17948.7819	17418.8688	18979.64736	26891.71039	21164.77508
442	0	0	0	0	0	0	713.040271	0	959.5903711	1609.131857	0	4949.298683	1725.558082	7233.42032	1280.777086	2202.687599	0	0	0	0
443	418202.4747	93704.939	216606.2042	26568.37894	19224.33244	131885.0313	80971.39862	153297.5889	151847.3842	45449.88393	2674654.234	520584.366	1697822.067	1800746.447	517609.0335	280045.2185	0	828315.9052	324675.0967	535572.2739
444	4415.468432	1771.600296	5371.399093	2722.66669	1073.236014	5510.653361	5162.4666	8641.183488	7221.797333	3092.754044	1032.988835	5684.71408	4724.458861	3254.358675	2586.346867	4484.93812	4682.12165	2627.391026	4398.668683	4201.575163
445	1935.707191	5457.703511	8537.742374	17529.1089	22211.19004	6640.718553	13434.67902	13518.21796	5768.54838	18612.47298	15548.99334	2814.644283	2817.080231	18318.97196	12195.03009	13598.40609	13216.99496	3834.972066	2694.95582	1322.069275
446	857.5840393	102340.8924	174447.827	0	167882.3293	122700.5839	193258.5086	123602.2737	158177.539	195674.1549	174231.3316	101679.4779	76271.92163	63061.0515	150293.3128	171274.0513	221683.1722	245090.3561	180897.3571	105470.3234
447	0	0	0	0	0	0	898.3093872	744.3496436	0	910.3706543	398.2652454	594.9727432	658.8373672	3109.286733	595.7822571	644.2567245	751.022699	2491.419924	1551.419934	1296.230615
449	85326.59713	86426.97581	89951.68161	89214.00556	93730.00539	88677.15691	79967.29678	72166.05287	77278.0308	62523.36008	70242.20207	58972.32777	57994.86706	95022.94627	56799.43693	60657.94906	35556.32426	25304.92667	20363.45409	10981.47162
450	0	29605.85274	50470.2812	0	27279.29733	43973.91774	36839.89345	17058.25267	27216.69579	0	0	0	0	0	12091.00428	17205.921	12910.94081	18400.23435	0	4532.310242
451	0	0	0	0	0	0	0	0	0	0	0	932.8911987	952.5068921	3518.709274	826.6002045	794.4314136	1711.906871	678.48	798.8808746	696.6950043
453	2059923.227	2731300.731	1944726.924	2673219.046	2036427.565	319047.6006	391377.2154	6903816.389	387529.2081	1.17E+07	5840616.326	2.62E+07	8925830.902	7886248.204	4233375.479	5921860.267	3405075.226	4244156.287	6455068.764	1.04E+07
454	0	0	0	0	0	0	0	0	939.3554443	4283.428176	0	3799.933563	1282.047398	6970.230884	2151.479901	2592.276991	0	0	609.6484937	0
455	7311.661285	25658.89507	4028.707507	7963.000349	19192.27671	31375.72661	3015.019995	2763.868579	0	0	0	0	0	0	11373.33528	6519.768391	8434.070852	0	0	0
456	466408.038	76959.8675	537836.6449	556750.4242	538293.3719	520737.774	511851.5512	509878.0685	529434.3657	66047.80724	515723.195	391714.8272	402042.5435	48135.58146	351826.2996	404739.6194	424548.53	511518.0062	581010.4517	460823.5211
457	0	0	0	0	0	0	0	0	0	0	0	0	656.4098401	1368.351882	1691.30103	1923.403436	1593.885937	1610.579339	754.3528748	634.5374908
458	6201.402312	78630.15511	104366.6151	42989.35458	86358.68244	86327.34475	14815.93686	62781.47271	41650.2556	86734.25183	20269.55222	43551.8116	16697.86864	14995.47109	15694.59813	18145.02486	45439.13164	94130.69428	26772.73489	30729.8349
459	1172.139516	20602.14782	56114.16012	52683.94768	42353.02148	44635.17711	50755.55061	42509.00862	60642.64361	37474.06964	59505.20352	59471.08713	49291.63418	17105.38545	27950.19287	39428.98011	29502.66843	14156.68466	26066.89032	12168.19828
461	221204.1512	196011.1551	197138.0056	197748.4747	199438.142	194265.454	196571.1167	203432.0108	196765.8654	201724.1585	205227.8161	170454.7424	189733.2511	301281.8294	179841.2498	191595.9455	178563.7206	170662.4471	181408.1618	199882.5793
462	57496.94198	59982.78629	17598.08184	27375.60962	24175.2311	21593.22695	25174.21139	11000.82879	18155.11526	4035.969833	0	16721.5772	6946.832977	29774.41532	22912.44052	16754.53536	24691.96994	5092.042502	23350.25366	5144.12399
463	0	0	0	0	0	0	0	0	0	0	0	0	0	0	0	0	0	0	435.5716415	536.3785034
464	9113667.525	794337.7404	406330.6227	685504.642	637490.4879	472980.9436	194652.5215	215536.6647	9596051.583	118176.9691	418667.6853	0	245560.5536	888887.0269	397022.2074	367043.3597	2.30E+07	9138167.544	571483.2234	52978.60805
466	0	8256.89549	41029.14313	4426.882196	3851.394419	18747.81473	0	0	1714.561139	0	0	92773.18575	59556.3743	0	58106.38761	0	79341.93413	4110.900835	0	0
467	2437.031429	4789.24299	1010.715024	4243.96673	2953.079696	5999.001859	2423.325154	1176.341673	4266.3195	9236.052014	2008.993095	2548.001995	3231.840631	4831.510571	1570.350258	3210.446372	2410.975858	4354.286594	6538.277994	2283.835364
468	15571.0117	18011.84576	16330.556	19162.27596	16293.24579	11293.77946	19429.53999	32256.78767	17420.51667	31070.21236	46595.85568	34948.48861	32653.24584	26845.05757	23833.5679	26825.6135	14185.6592	20656.97944	20502.32646	21440.75076
469	0	26341.15243	56261.79225	0	69381.97282	35962.04679	125837.5585	2688.011499	77078.93596	0	6536.2846	0	0	0	2856.051562	26827.06712	0	15100.89819	42796.0922	0
471	221367.4427	70797.1596	104204.681	0	74241.37331	87516.95801	89676.57972	68602.74663	54218.34397	32467.47481	64203.12423	0	0	128316.4175	49264.19319	62436.37779	52170.46382	56923.4398	54480.83864	27062.67248
472	117990.9585	115740.4569	124718.6882	128743.2161	114702.1675	114513.2129	113909.4125	97908.0025	90636.88503	95204.35044	15051.01997	74741.55162	77799.89081	125335.6801	82999.75701	92218.76014	59398.08363	51038.50698	48845.6995	62695.9531
473	1049.159537	0	958.4825024	1085.363232	0	1104.883951	943.861875	1024.396216	986.8438916	1051.680754	2790.602303	2285.535992	958.3850171	3003.35016	1171.988595	976.1585175	1022.092983	1639.217763	4429.618859	3461.613545
474	0	0	0	0	901.3920502	0	831.5534326	1031.275217	905.1286102	3354.789897	989.7917542	817.8967017	0	840.8639282	847.2689484	2211.57278	960.5931812	1186.691397	4194.549443	6229.522899
475	1143.214021	1128.949118	1220.732886	3579.534313	1199.142032	2238.671221	2410.013719	1217.413092	5172.541752	1065.368353	1168.37243	0	0	0	2103.114285	6336.434907	4119.881125	1500.018007	2172.092981	0
477	0	0	0	9487.28618	0	18604.18834	4988.124192	1489.270496	2398.521286	1826.431172	1697.997021	4650.670173	4333.670504	2834.090149	1938.243441	882.99039	1654.821114	5090.087099	4667.788764	16935.44641
478	2925.324276	21873.25464	0	6740.420303	18202.50827	47289.90954	8871.211604	10670.94662	0	0	0	0	0	0	23383.31492	11867.52494	25807.19265	3615.463022	0	0
479	938.1695361	110967.7122	215748.2485	198135.0758	215135.776	306049.6282	257929.7664	206414.0295	40646.91088	27955.33401	2603.408668	2001.727427	30557.11893	25386.358	153823.614	134833.6296	80352.524	33624.55887	8192.570072	3576.403876
480	36435.47487	32459.75844	48384.67974	47426.6872	43210.7469	48014.78091	43566.74359	45091.99868	47705.37525	46460.80559	52260.5025	46426.39489	45292.84543	63979.65377	49454.70711	36699.66665	39329.13847	36301.38592	24817.36761	36286.2007
481	36704.89283	7112.330455	0	0	1727.811317	5594.17834	4537.126035	3397.100647	2409.442958	14012.88335	1299.436386	7315.628247	7452.160181	42003.03747	8749.00585	23688.29965	24100.87114	20756.70306	24804.09269	32102.52976
482	6341.76791	60115.01298	147211.6286	113139.5664	58205.94475	62888.25704	60374.83483	60193.18147	58119.44811	55730.53436	58751.6133	0	0	77274.63381	56007.69232	54147.20945	54448.94986	48569.56504	57531.73772	0
483	7566.605369	61982.55377	54138.13157	59814.51238	61320.80264	63248.29923	61417.58078	66714.80052	62026.56995	58355.70907	53042.1304	6284.311498	0	54786.78442	54278.78237	51340.82661	49375.39476	47316.37704	57247.17349	7199.255632
484	203776.2003	191009.933	196059.4812	194826.4847	243945.5031	198593.062	214999.0368	213910.991	201846.2287	207336.2388	212261.3748	181561.1578	194258.2034	217169.2989	175161.5152	167364.9213	48924.07773	41518.11984	42607.33701	51133.43545
485	0	842.5118134	0	0	779.132417	0	0	0	0	0	0	669.0563489	1357.132482	723.3526685	575.600235	1910.601519	0	0	464.3535278	351.5309692
486	9699.887117	222715.43	76070.03126	214454.1571	318222.8103	27486.09898	22022.21981	178538.6323	228078.8021	85695.43403	84429.12269	30142.84211	0	47461.87445	87822.47825	85958.31981	86788.35404	83909.46498	92589.54359	3282.755383
487	219504.4271	217015.7394	289998.665	278898.4103	188449.1216	281514.4041	278975.4309	248370.4278	207809.4682	272050.5845	286163.0879	201930.6394	228116.5569	281334.5057	277887.5131	252306.9389	349214.4463	359833.6285	324024.5242	302402.9492
488	0	1001.902559	0	0	1943.289075	3993.705399	3401.387787	1523.004302	4113.29781	4929.216826	23336.07954	1709.639868	0	1970.972212	4935.91311	66024.07217	7040.495704	67497.07348	98275.28821	112134.8755
489	726783.4327	630745.6316	500492.574	745736.0878	550461.9906	334452.5377	418498.8151	485909.8638	303687.1652	482210.4134	712140.8717	5876054.209	1183996.673	806067.9158	1962477.153	850901.2183	1337148.978	1219712.403	515811.8486	135132.9795
490	28495.38453	24289.50765	100206.1762	8972.40873	97307.94909	53580.91606	100775.9151	104861.3481	146365.0894	137923.2286	134999.1264	139882.9018	134420.1594	99963.63847	45431.39651	54584.53365	138300.2856	146927.1516	25250.91158	146572.6043
492	40073.00243	58176.22231	58272.20757	38873.50983	47628.17184	13074.10419	24629.42183	31106.37467	55580.94039	54708.13956	67154.57261	53826.70915	58281.9788	118701.0479	115685.715	108383.6333	72161.75686	67207.7437	70425.14728	73628.96728
493	129332.0304	15056.87923	12870.91251	0	8682.865263	5221.93266	9928.416996	7113.732821	4464.938531	0	0	0	0	0	0	5074.853773	0	4558.34317	4790.521586	0
494	0	6275.359096	67855.18306	0	21411.61124	16161.51158	21037.16944	0	14590.87449	0	0	0	0	0	0	0	0	0	1501.502069	0
495	1459.467169	7273.914179	5238.700556	0	8472.657799	2961.90917	4123.931115	2342.561396	4473.32766	0	1342.485516	0	0	0	0	2613.204247	0	3534.473529	5900.511284	0
497	3102.949094	2094.060077	980.8788354	0	0	933.6782007	1118.929834	1031.808527	840.8222534	0	0	0	0	0	838.2505463	2184.860828	2714.974933	1772.686701	2047.281147	0
498	7800681.311	150607.4035	3772124.4	766295.6934	1453726.629	891496.4626	5825075.134	1002025.401	6344394.246	151349.8319	1395111.047	7827700.805	1684910.835	97439.29296	567399.4813	2.32E+07	234989.5774	439601.9566	348444.8908	1.98E+08
500	23908.68247	24277.07217	21915.83662	963.8408936	19249.85681	21529.76224	23630.65852	20741.86418	18874.07873	18247.90235	18381.7198	2142.674121	0	20115.39157	15932.8653	15617.84843	13103.9722	12275.54045	13273.89458	0
501	0	0	0	0	0	0	0	0	0	0	0	0	0	0	0	0	576.6743683	732.2170441	539.7430774	668.5159003
502	0	0	0	3316.889619	0	1196.926677	0	0	0	0	0	0	0	0	0	0	0	0	0	0
503	73739.46807	75385.90971	55838.13622	53549.53291	54103.66861	50916.25431	48364.65911	51139.35544	40219.97013	41844.37695	6964.085775	0	0	3307.083029	36389.68084	26668.26716	8811.63943	6429.052471	2472.321731	0
504	123845.9159	78269.2161	30376.31523	0	42069.76126	65487.40778	69880.4377	0	0	0	30686.61667	0	0	0	0	0	0	0	0	0
505	3252.121558	2691.223105	1380.72	0	1386.495483	1346.909744	8431.091649	1409.671252	7365.146565	0	0	0	0	0	1020.983262	5548.856028	1305.524158	4275.12431	5401.686969	0
506	14364.30488	5861.008059	29983.10799	46623.14445	28273.36015	26827.28997	20242.94667	7722.866342	18200.01678	16587.07964	18358.83797	31795.77044	19839.88904	47740.83112	20322.00573	18650.76967	17488.32348	18139.89756	11429.07214	7225.196607
508	130501.6071	45100.20814	290653.4495	278237.8732	100560.2598	125908.2309	371272.4178	235977.8212	116179.9765	81980.05392	59075.402	39548.33604	92967.162	88522.93392	235684.5713	174174.8522	132489.3431	98697.26648	51425.82131	50487.05467
509	45442.45758	202338.7932	206098.6868	237495.0928	189056.9188	209092.3784	181645.3183	235616.2007	207712.3344	254375.1609	269639.9424	82992.625	87752.93008	382795.9951	257773.5812	224028.9021	240961.1459	270860.8875	256148.2517	83562.25748
510	0	13592.05699	0	0	0	0	0	0	6372.782479	0	0	0	0	0	880.4992676	0	0	0	0	0
511	252826.2084	265162.8341	155944.3442	169387.3089	208632.2448	245559.421	258450.9566	216354.6416	178027.6297	139458.0746	136130.0411	0	0	402505.4898	214183.5267	194092.3406	122387.6328	199054.4505	209937.4585	20079.98727
512	0	7055.045041	0	8085.570573	3128.931077	1342.127829	0	0	28113.3042	0	28937.31997	0	0	0	8949.24886	0	0	48896.3418	0	23442.62157
513	0	3236.125342	44269.05864	0	11481.54629	43432.33587	13528.02993	0	12872.699	0	0	0	0	0	3065.483496	3536.139111	3427.31283	12293.41956	0	0
514	36431.8134	41048.85895	54533.1406	57302.09276	53207.76449	52735.44586	48505.88087	46709.95323	41398.24531	41077.59532	42934.10643	1915.716083	0	10393.72496	35647.79374	33570.74078	33656.85758	30840.41969	31821.06426	0
515	17335.00435	17943.45934	18172.28096	16911.65925	18227.8253	17390.07571	14305.80252	14614.12336	14842.64903	15578.79538	595.3721237	12550.33331	13750.82318	21857.49172	10798.80895	14134.30691	8140.474066	6078.125432	5671.233424	4941.801991
516	3227.291055	13078.68786	23471.27209	15348.1083	21444.86228	21590.61404	19172.57172	24242.60442	10801.29024	17956.81611	2793.886885	10331.6318	15474.89433	25115.93854	16148.27276	33169.06101	43090.15374	24799.28643	864.5777829	11151.62721
517	10321.73179	108692.682	141688.0607	142154.2605	157795.7359	160393.8897	171849.9988	5847.002622	172848.9542	216649.3289	6104.787748	36044.56838	35905.19828	187607.4775	16976.65582	14810.09115	43711.44356	24426.13624	18669.53229	44001.61012
518	71494.41585	73776.61488	59889.9972	70231.61368	85330.07512	81809.24441	62838.0214	63487.00842	62113.89324	58245.41752	48296.6117	39336.86893	52250.3416	65547.33086	70073.51706	74889.84387	85679.51706	77254.08084	47556.53118	47351.82153
519	136432.3573	157560.9202	134490.6268	250159.7786	138066.0946	173871.9614	134298.761	168152.3273	161556.3555	188431.7708	203891.1152	188276.354	234972.2416	295682.3643	204320.3639	146497.1863	169973.4436	191180.3006	179601.4243	198648.48
520	0	0	0	0	0	0	0	0	0	0	1211.421231	0	0	0	0	1037.351239	1068.57551	1012.958542	2647.673058	919.809613
522	51869.02542	54354.80651	54786.338	57521.59382	58828.67876	46529.37468	46789.91841	48449.76357	48651.93755	42981.76875	39699.37466	36477.93543	35400.91607	65020.69784	35097.9033	36294.26145	5469.566777	2538.663111	2001.733923	801.2944611
523	50699.86599	68613.17787	72613.30139	2447.957177	50061.94818	86644.33474	114629.6684	6027.347699	23870.81232	21231.85225	6984.058359	0	0	1484.046497	4101.413093	6553.9102	9108.381443	5665.659027	12144.9259	0
524	24463.82713	266978.8414	77005.62943	61931.12261	204969.4944	73275.04944	68023.42278	76526.97515	64836.21851	60635.93188	63260.03326	0	0	58489.89072	57130.78393	50764.55087	45790.03495	42768.88805	42659.15503	0
525	153293.6408	126244.3399	34573.08694	145528.752	87027.34077	123694.0224	100181.0745	0	28641.224	0	26914.72653	0	0	110846.259	116943.9565	655967.7437	115915.2324	32831.47409	0	0
526	29963.49793	24820.60486	0	0	20102.0911	17080.74692	2780.821033	10587.53598	0	0	0	0	0	0	0	0	0	0	0	0
527	0	938.8042053	0	0	0	0	0	0	0	932.8387793	1245.003552	791.7272095	858.8267725	1113.340814	1702.40224	1544.119566	950.1079834	1754.000601	1902.422981	3813.049482
528	0	43020.52737	39169.32803	47128.13273	54838.74281	61883.99453	52382.86526	52454.31543	56660.00041	70734.80131	97395.8392	65706.29836	39533.84848	84267.43881	75398.6645	75700.40906	58996.3696	83630.89794	93072.13133	85710.1567
529	4724.366609	1959.251727	7784.576428	5122.398882	16269.53186	3195.810185	4258.411922	5903.982483	4338.274856	9477.343733	15733.51132	2841.644854	3701.074083	8264.996001	5501.850383	3654.232225	4320.201901	7132.726322	3166.532652	6591.109428
530	0	0	0	0	0	0	0	0	0	0	613.0800183	0	0	0	601.6800201	0	0	516.3085657	0	0
531	20387.24773	121955.5217	135146.8666	51279.99531	48748.59159	49435.67131	46195.30371	51316.87323	10104.025	47823.86779	135196.5934	116714.4675	82836.88261	39025.31751	63021.57393	105459.3588	120350.6932	117565.3117	139254.0462	101511.1276
532	42981.09353	15805.80734	7587.190408	15981.52773	30327.05905	34224.95046	26039.0326	41992.09013	243617.7071	229004.8633	2749.684362	166283.2331	23081.48701	27524.56976	10402.34204	12623.29948	55871.91998	0	3935.098526	21871.63771
533	0	0	0	0	0	2405.488815	0	0	1599.16745	0	0	0	44678.32656	36936.01755	0	0	0	9475.836057	0	0
535	576728.3223	476698.1933	356262.8413	649592.2378	1501734.513	696492.8105	152056.1915	113106.7087	167814.6992	120092.7087	140984.5483	542757.5342	3595377.478	1419885.501	483809.9162	357087.3979	196735.0907	698280.6978	74406.35729	2225023.271
536	35238.24959	148877.7095	57831.2138	145638.0666	174027.1175	113032.679	127218.953	151676.2199	171272.8102	193924.6805	172796.6869	56347.0725	41336.61384	50807.87865	155760.4326	169787.3375	208342.4402	210390.9826	183225.8383	60842.53439
537	11140.37112	6666.474313	9226.907549	0	6422.09452	8828.695776	10234.07977	6895.260044	8121.485303	8887.124246	6907.741022	0	0	6497.789421	3119.792027	7381.187141	7041.006099	5976.335178	7378.955797	0
538	65312.08603	256548.2739	339367.9272	536893.8488	1142883.673	655782.3598	55953.8651	127999.3058	97224.77473	0	0	0	0	0	166766.2196	0	51026.52194	4191.297092	0	0
539	0	0	4251.884985	1099.120413	2895.779004	3450.933627	2924.107251	3024.998328	1815.529644	1837.392517	3276.168071	2759.730612	5414.959904	5672.241211	2819.885449	1383.747506	8120.139212	11023.16935	12940.17518	12549.39951
541	460549.6874	410896.9767	373296.261	354796.939	322398.7491	286113.26	258911.6299	249780.5827	224603.066	208978.5595	187457.856	155548.7488	157360.0107	292557.5589	148551.7157	136042.113	81490.17875	62426.79061	49028.40274	42697.92905
542	31952.03421	252097.3856	181736.8735	248614.6982	190448.419	192213.5161	105226.1798	206153.7736	104839.9535	109383.3243	88551.04505	0	0	222582.5811	271617.3342	105835.0438	158390.4565	110191.4948	207612.2037	11861.69722
543	54640.7037	38267.76399	23134.40788	18478.88022	23876.94277	45363.19127	74167.7809	16257.95449	18722.15545	51793.86274	67460.06892	15062.39584	15936.76494	20914.22476	40518.32772	15321.07784	12380.00434	60771.72474	20607.33405	5761.148767
544	9895.026469	8594.632075	10097.27343	1494.73147	10051.70882	6813.347983	8572.194855	10147.12577	8010.961068	7286.797782	9690.274448	7781.874413	4533.578615	6994.92061	5147.955016	4623.291916	11874.47845	12747.48783	8012.817757	10961.52396
545	1153.093638	3084.66676	1264.649991	0	1310.851401	1130.485995	2519.969022	1130.827533	4893.021974	3756.911444	2386.10473	0	0	0	1813.753674	4357.255767	2875.750269	889.6957306	2191.249567	0
546	588228.3969	571346.4294	488348.3327	452112.3255	472654.4543	287959.4059	357329.6613	402063.7848	424506.7981	410222.8979	383555.8337	325041.7334	331484.6351	359869.6963	388162.9452	279531.8471	305342.3088	244447.0819	190551.7042	166830.957
547	10886.00474	16846.12576	19295.07266	0	31427.87281	11504.03716	15898.1782	13972.7348	30458.53523	24981.7427	8755.539509	0	0	22208.47262	30841.14469	27355.78025	20668.38819	15204.97846	8346.351658	0
549	0	7419.959883	11355.15553	0	18500.29161	18739.17166	23139.7813	13088.56725	8018.994767	4592.746384	30125.74219	13426.53207	3574.743369	4313.494257	9345.54756	17909.39376	5331.371869	8007.571025	11015.60849	11788.1508
550	654048.5219	826700.9034	532248.9754	467725.3584	737718.5695	831066.3617	825863.8323	573134.5317	758812.9886	768044.6134	187762.1965	242022.3432	363032.3905	283112.4294	859139.8787	520511.066	1002656.9	922515.0334	459219.0496	336909.4531
551	0	0	16594.00887	38636.14198	42149.73106	175844.9348	0	0	0	0	0	0	0	0	0	0	0	0	0	0
552	10126.47451	35436.3308	15939.16981	9524.071194	8246.803711	0	1226.994763	7828.689221	20877.74733	40927.06534	30220.31886	20866.51738	31995.579	57909.46878	30777.16389	34189.61316	64326.60662	53467.65231	51118.02738	17036.75849
553	106853.8204	105009.488	118551.1926	0	116860.7084	112169.2304	111611.4809	84935.99305	125860.1841	0	102896.4732	0	0	120469.3055	86108.07487	106655.6733	89245.49582	110095.1912	85139.13933	26756.21751
554	3798.867202	2262.654639	2356.849742	5010.978893	2798.260251	4835.928842	1371.764589	1262.006402	2557.043446	707.2281885	0	2976.028464	3521.119202	1209.389449	1682.10554	1977.289453	908.6133005	656.754689	701.0998242	2290.042738
555	21821.36952	209636.5141	116955.8385	97532.72868	152207.5029	63907.81998	115365.2903	70755.3274	129692.7505	980759.2346	159159.5879	4889829.421	194253.1004	32701.82234	161660.8965	70580.02329	18896.12885	48060.36605	792410.2996	1110799.498
556	40092.42114	286486.2477	248743.347	256619.7972	241057.5759	227829.0147	248724.4538	271079.9756	228793.5957	311738.8069	121686.4282	55242.56766	30275.66807	257219.3603	222802.1643	220179.7896	322462.306	271512.2727	192626.405	57919.43483
558	0	0	0	0	0	0	0	0	0	0	0	975.1549988	1991.509043	2228.784613	883.1547656	1604.815054	4186.024605	4989.465127	1908.721656	5278.319684
559	16194.23212	125554.4525	95510.20815	212991.3542	91527.45534	68829.51394	62850.81416	88308.67987	58993.33016	92687.76091	61515.14989	76202.31487	150993.5034	44510.13432	84050.87442	57634.7858	81586.09928	86311.50989	83116.10181	40919.98617
562	114589.6658	114328.7153	104953.1619	95261.73546	108766.2945	12141.66237	76477.36756	81321.44258	65930.55531	52447.38364	73786.68901	55382.50775	71140.55559	57073.58226	74825.20946	72609.88111	75581.77929	70732.2656	54321.44649	57172.20584
563	794.9668579	61118.35038	124156.7811	0	122783.0137	72911.86914	132919.8788	90056.46796	114093.7845	138373.8621	96615.85032	86184.88646	57561.6913	39149.54435	105563.8455	115264.2266	153858.1458	177063.9733	126766.4826	88772.2666
564	557.4066577	8678.947649	14519.98703	7706.620589	14174.05866	15647.0075	13940.52925	6926.856185	16352.45357	18307.83263	16634.81222	29058.0353	13017.56435	9386.730374	14173.45567	14203.92473	16481.8148	14696.83457	16141.01875	17627.0275
565	5930.959634	2204.758984	3320.99625	0	8504.145601	10189.99865	7603.886938	10386.35965	8451.442568	4481.006415	7860.362765	0	0	0	7320.2177	9525.758886	7530.575057	8608.236823	9936.403863	0
567	36430.65586	52559.51932	81723.70238	53572.22657	67491.99277	62319.99726	48510.86192	33775.00464	45333.44461	49593.52944	4473.92666	29018.77086	28277.52952	46233.16316	33716.19411	30198.84549	66437.42483	41902.95009	54706.83083	24694.80804
568	0	0	1697.307305	0	14769.35515	1958.908832	13954.98084	11977.1495	11512.89662	14829.18532	0	11661.19667	12316.54855	38390.25916	10026.14519	11017.49433	6459.305391	27551.68236	29880.77758	23201.72466
569	44464.12985	140624.9169	564875.9598	524648.9725	164801.6528	56715.92941	32693.17819	0	20148.94076	0	0	0	0	0	0	0	0	0	323142.4063	0
570	30684.6148	29138.83372	73811.68169	21716.77587	49132.46825	89472.46272	88330.08481	28703.44121	22591.77054	0	10434.83882	0	0	13966.70361	11732.70491	23817.59407	20183.94285	27274.69271	34721.825	0
572	75207.23153	104737.5302	56197.58444	109601.1038	112898.1965	100283.9908	40828.81725	93407.0032	52172.96137	64368.57936	54488.79466	48049.27275	35399.50135	117820.4737	42652.15	23239.46153	20367.38397	45122.67089	35119.17038	50745.88287
573	434445.4685	387597.9912	369851.8404	365530.2448	357034.4694	322442.7194	288368.9616	279674.139	268690.4431	249912.5645	230073.5365	197135.8843	198587.7467	355918.4559	184052.6276	182908.0948	114796.7557	74283.96077	59679.46405	46389.59469
574	537.4496741	953.8610751	2230.134576	2596.592455	1770.411042	1038.896685	1136.298953	2018.044221	2250.346089	2285.905342	1184.291175	660.6391113	859.3195972	2823.631035	1457.614005	571.2035065	4255.393672	1345.777473	908.6048071	2011.84329
575	85768.33259	68574.36658	75235.467	220818.0435	37722.55927	168699.9224	24248.30984	23956.28351	128692.8573	0	0	0	719738.4481	1386355.376	372864.9754	163837.3473	138382.1841	86893.20327	185496.5808	0
576	11094.61349	6870.900802	6732.223839	9400.849091	7115.659704	10992.5484	2680.164207	11836.7913	4388.178735	4737.138574	13026.70369	6086.285808	32893.00382	33768.04804	5701.773552	40696.08802	73737.48471	47559.60527	53228.35557	25846.96554
577	90480.66876	158050.6474	15827.57508	267537.5892	130370.9147	88423.40433	42267.67977	0	2224.871851	0	0	0	0	0	0	0	0	0	0	0
578	15885.07089	183759.7054	143084.669	194428.2446	146278.0738	151154.709	143739.4912	152994.7773	156473.2652	157215.2005	200661.0366	153658.8089	156336.3591	81002.20063	154467.1764	170802.934	197573.691	200628.4011	207591.7763	206444.974
579	17701.08481	16707.3495	145109.3919	143992.0685	129726.7941	141475.0665	101042.3156	104804.3017	93452.29018	87586.45056	4950.043046	124314.6937	69476.37653	133445.8855	58736.82699	109335.0315	63775.1844	47211.64348	32002.31307	33317.01581
581	27883.38825	29878.41667	22439.20165	0	21568.46976	19858.08783	12529.02325	18974.61191	16749.79981	13817.53928	11458.91353	0	0	20307.18336	9916.764933	12383.6186	7878.435115	4972.699124	2890.40458	0
582	723.2071289	672.0965625	0	0	845.7834045	1814.442278	756.4634473	698.1963684	663.2467438	1624.299452	731.1129181	637.0454636	1454.479984	719.4841644	1063.763251	595.6082748	0	643.7377112	3317.375172	1500.719667
583	680182.9879	599719.119	570150.7731	479575.7759	512633.8273	454954.3089	411317.9803	419693.9457	281843.2991	344817.4274	336568.8771	217034.8159	249105.6153	485514.1692	249672.2404	225066.5725	151436.3897	104544.4711	92214.65405	68589.37385
584	5677.380504	3084.85858	2353.872949	0	2248.594492	2074.784599	3849.785674	4436.564641	1993.05841	2460.614661	5493.794528	0	0	0	1109.780585	2154.931392	2767.281844	2017.896597	4964.587835	0
585	1366.268711	576.8130908	760.3423975	4225.27954	1474.757176	706.804184	3432.824357	1171.78099	3576.814904	5810.04881	1222.726122	2850.945765	4128.015265	4129.34813	3526.497444	2365.647139	2178.308784	4259.460155	2600.471699	2562.910875
587	0	0	0	1014.845279	0	0	2152.533107	0	1988.598615	0	1352.727109	2615.993961	1922.965184	953.8531952	1871.126038	1958.708771	3454.684263	2150.852773	2370.673823	3858.464117
589	1233.46799	5118.399095	17840.47878	3578.83793	19310.73043	7580.980941	53926.5441	2346.114536	20186.8	24625.78557	18334.75298	17650.88276	14139.43405	8830.215967	13722.33905	24844.15207	94249.93717	21314.77618	31073.2822	46010.30738
590	0	0	0	0	31459.32537	0	0	0	0	225414.0597	0	465262.4998	0	205415.1964	117048.0194	240850.8095	207547.1214	0	731844.4266	130730.1751
591	0	5592.00765	38255.36748	18934.10929	205669.261	26290.90357	40598.09546	18210.44297	17557.35976	27674.35337	9104.269219	25859.71653	32977.44193	12613.97343	27302.45337	31719.10846	10834.75862	34002.21673	41729.80219	52939.92147
592	295815.7076	276668.0104	77599.31363	299795.4898	68455.19948	68768.64276	63568.78035	583498.7265	56555.25257	5062.731372	57792.06845	0	0	323661.9775	48167.32329	135144.9824	12266.6185	94162.37099	38391.34696	0
593	12103.06812	9090.262841	6613.035502	0	15736.29326	7554.964671	13230.47878	12649.54317	9024.619085	8713.833691	2999.791461	0	0	7449.359982	5532.433689	5266.718937	3211.431641	2120.152835	5498.569576	0
594	2440.728759	23445.57642	0	0	0	0	0	0	0	38077.1879	11878.98771	32892.92132	27442.78666	25070.67804	25185.68014	27721.72289	37534.5024	0	30696.37842	35239.7064
595	6837910.688	4215741.815	2432799.422	3944825.746	2355432.986	3353157.942	6565877.027	5986467.518	1634706.847	92741.17695	345583.44	150601.4378	121667.513	7148745.32	1.72E+07	2.56E+07	1.70E+07	1.33E+07	1031500.874	704044.7176
596	482.333519	758.034895	680.5528125	1619.870992	2292.382718	814.1999634	1344.856397	1403.284103	1767.985692	2273.65145	692.9798676	823.6708923	921.5126715	1976.615879	1087.701422	3072.277722	1443.377315	2912.442146	632.3241907	1039.57
597	137223.04	142087.2821	192214.4125	205141.6632	175866.9313	173732.2852	186702.5409	164956.9557	183190.8551	161650.6454	181146.3511	163410.5196	163684.7668	210206.8065	157583.2829	159657.6754	209656.0606	184132.7631	208372.0754	21454.5422
598	4514954.463	183091.8678	437977.7177	418840.2499	416866.8901	394140.7757	373223.6799	363275.2285	340057.2357	336405.1709	323649.3366	225453.6594	214804.2383	77134.31165	221530.4691	182942.0192	230586.7051	163130.4571	133213.2844	102427.9626
599	233004.0464	84408.33855	1265251.307	1199153.615	1155259.706	1085550.315	978209.1383	865630.8191	842727.9332	237969.9673	399790.8252	0	0	320702.3611	526660.6162	502315.6778	388215.7274	80168.72646	128478.8234	0
600	18415.06529	29505.95973	29001.92741	25745.68031	35098.34374	31142.61211	34773.19326	36118.23234	2208.46533	2567.187869	28139.87407	1407.254084	23184.24544	2395.337267	3873.904259	1763.044336	1322.25455	2048.076233	1272.140826	4041.249756
601	0	0	1640.608841	704.7040375	685.5115137	658.0667862	725.8415405	1636.517422	655.9797409	1172.248133	705.3126251	1464.07971	1365.31598	2549.71962	4453.851792	7465.581967	637.2828918	1592.94136	1295.144752	1959.014288
602	0	5367.143619	0	0	4096.847336	7366.594169	0	0	0	0	0	0	0	0	1156.963925	0	943.8510498	0	0	0
603	369812.8801	501414.7015	497343.9883	474402.5621	455904.232	423467.5819	386798.49	405224.5627	311854.3337	356511.22	330703.3892	243671.2422	234428.566	281512.1723	248627.095	226452.5764	159660.5019	132152.5857	120141.124	86162.08166
604	67326.86933	472152.7901	123937.9441	463642.0262	445077.2827	99581.92704	482324.6535	460293.5307	237156.1126	51704.2386	312501.735	58895.85555	256281.3833	73470.38168	444009.1551	136986.1153	496261.759	347882.8522	583972.8654	154714.9032
605	0	5353.939433	14473.0558	0	2948.513379	3063.948184	3750.828858	4387.499022	5461.142992	3035.77023	4172.952076	1082.116214	0	2609.81625	2059.331863	3846.076573	1932.9931	959.4664398	1001.803381	0
606	141214.2464	190731.9289	230795.4059	179922.0789	217493.6002	219353.2564	182908.7696	180163.199	182598.5878	176170.4993	208749.9697	158288.5326	161779.7353	178617.1762	217992.9409	191345.5275	211778.7314	172424.1856	115219.2313	123198.4067
607	0	0	0	0	0	0	0	0	0	0	1876.016492	0	0	0	0	1527.822949	602.6798309	688.5500565	2538.173529	1422.445884
608	0	0	0	0	0	0	0	0	0	0	792.0240088	0	0	0	618.8014014	735.9144653	766.9806665	1135.162738	1617.19457	1177.943115
609	0	0	34942.55646	39594.80775	0	0	0	0	0	28443.86694	0	0	211991.913	0	0	0	22309.01937	0	0	288224.7728
610	372334.0416	425730.4692	413394.6231	23259.16438	30478.9361	64114.47013	325989.531	322172.1974	20655.7791	289000.8084	29681.14527	30096.50031	40253.99347	597541.7126	23012.44941	353099.2587	50177.59025	453161.6672	31141.33443	42641.30029
611	109046.5553	81520.29245	77986.18836	294486.0613	87550.14112	87962.63576	92524.16191	270825.1467	52239.58047	274699.3223	248254.6723	139627.9229	130827.6003	753216.0231	250475.9278	266622.4343	323704.3322	262882.208	52759.3595	146773.8004
612	937.6126556	1139.704871	3938.018086	11666.44752	8744.847817	22390.76925	6225.221624	4852.213551	3555.142819	9497.490407	3148.246915	2752.377318	13277.83425	898.1288635	3924.536781	3111.784774	2618.238587	14977.14089	4091.44183	6957.827812
613	0	0	0	0	0	2668.990875	1002.181882	0	2171.212625	1453.981571	7371.269665	893.8924805	1937.240284	3124.982803	2769.538685	2380.612228	4544.539449	4502.918646	1476.677963	4398.745582
614	0	0	0	0	0	0	0	36992.98005	0	0	0	0	0	0	0	0	29337.94554	0	0	0
615	0	747.8335876	0	0	0	0	747.12	0	762.881424	0	0	0	0	0	0	673.9569214	0	0	1007.986692	0
616	145440.2218	128762.297	165573.3147	134016.0045	28231.45151	51379.31992	40060.04705	41522.13398	51505.95575	0	0	0	0	0	0	0	0	0	92959.60306	0
617	3.92E+07	1.72E+07	1.37E+07	4375767.096	953034.8508	8558178.942	945649.2965	384448.0328	3.01E+07	1.74E+08	2.21E+07	2.26E+07	5739922.426	2.25E+07	1.05E+08	3.55E+07	3.47E+07	3.08E+07	1183099.789	9.66E+07
618	18721.46174	19275.6248	16080.72603	28118.52992	17809.51055	17993.17949	22032.51477	20528.62611	20468.16309	18816.81437	14544.45643	3729.122816	0	24356.58328	7790.713894	17622.03982	15605.72422	15118.64809	18944.49117	0
619	1321.44512	0	959.9299255	2232.785493	1318.975461	2287.97738	705.9968921	1315.159651	2175.266697	1030.477808	1100.361072	2776.819395	0	2282.596888	1155.781333	2229.673693	999.0004944	1699.736353	5882.405112	1074.283676
621	696734.025	340074.9083	487121.1889	547378.4216	50954.97398	453400.6877	550254.722	570631.8721	529831.3438	437021.6915	358384.1107	310821.1649	404134.713	479247.1429	303233.5244	494196.7259	238363.7239	431885.3973	248525.3977	241238.5017
623	1373.005382	1703.021748	1245.20488	3223.135657	2125.62951	4043.365831	772.4499939	1269.775644	885.8701758	1256.590432	709.7625	2817.417882	3553.238315	2265.781611	3032.07977	1054.722562	8055.641927	3809.576212	2764.705821	1443.404468
625	856506.6941	664037.9226	400481.7878	552531.0709	641587.3459	340991.7078	463642.2989	453990.781	430956.9101	423931.0231	259210.5083	305666.8983	365111.8438	428036.8891	431215.1379	298757.0777	256884.7227	215424.6113	162026.8988	147627.4498
626	52241.29843	75805.06046	70493.46732	36121.94442	93135.77292	93826.0888	96960.31627	74372.66634	106080.2607	0	85534.37814	0	0	0	55311.47566	119646.392	45068.05737	133992.2106	125923.9621	0
628	0	0	0	0	0	0	0	0	0	0	0	0	0	0	0	0	0	0	0	0
629	7968.919486	2713.88777	10621.78713	1950.460291	2053.221887	2055.663638	1964.920468	1122.985519	967.4041846	1154.434406	2973.213184	0	0	0	1745.551992	2456.586105	1051.433093	2693.336605	4358.830307	0
630	53150.44505	46896.1176	93145.61459	163121.3974	57081.20535	44144.50062	67234.70726	170360.3855	100255.3141	101220.9259	95324.20832	1710698.471	0	120983.9526	93955.52658	49036.33871	82295.14387	80082.62676	226256.9317	96603.57872
631	82725.65305	107746.1718	78888.08025	89559.95734	111658.036	135190.8901	86894.53248	88691.92152	84581.33122	74793.58354	58393.32017	10425.34347	76284.90876	91252.53294	124240.2738	117919.5645	141097.6536	118719.1429	70919.24911	93160.35594
632	578302.2585	297145.6995	133450.8408	605301.5126	457422.9312	473849.549	559341.805	432441.3125	426537.9655	432848.6686	232220.6486	400252.2957	315083.9359	215491.6126	320928.4124	534406.0502	215530.2155	351435.4065	204479.9735	271957.624
633	581.7317505	639.3555835	2398.927617	1990.931886	2297.224469	2913.369352	1239.866621	998.5040076	1849.881407	1644.389404	1890.111989	1735.399835	1883.731044	1741.072872	2086.861095	952.4508875	2070.580186	2631.956925	2432.397952	2058.499285
634	1102.165329	943.1167236	2386.67406	3123.128207	1257.593181	2060.291662	1463.4	2211.552548	7000.446491	2292.345071	0	9679.028286	1055.045517	1165.050247	5049.906176	4377.212584	2044.007199	813.8735046	1038.513455	1075.46987
635	144985.8408	168653.6257	132333.6989	123564.8453	165816.4576	61098.41137	143056.0554	139189.6967	125163.1483	109973.2056	88251.76685	52257.92143	82800.39363	105608.7739	148016.662	121919.7633	146004.6833	101053.3208	47506.73069	45715.11872
639	180264.9374	178784.2077	13974.99388	179381.2397	177480.5509	15779.44267	180449.7547	27606.61064	220861.4626	19614.05908	12801.65504	16849.72364	13551.63405	352387.8397	163682.5339	13467.75823	20015.60039	14189.49385	12027.33914	10718.87547
640	41514.28707	6974.65105	5616.052537	0	11629.911	13887.92157	13194.56767	6035.312377	9732.106384	16040.4466	14072.43437	0	0	0	15374.80721	8899.762368	40977.44592	34801.6942	38853.91281	0
641	63036.43112	26066.83996	2293.983116	0	6440.825546	45542.92509	24551.74379	28383.71969	24566.05706	13360.242	1856.002339	0	0	0	1416.4396	25480.73618	30610.35898	2942.942838	31059.95197	0
642	0	0	0	0	905.602478	0	1536.235812	0	921.1352234	954.2854523	784.9017334	619.9163599	844.2351562	708.8885815	737.7632172	0	943.5377747	796.7307953	2209.273904	750.4784793
643	4289.306893	40807.29307	40313.96383	49239.72467	1534.985596	6894.683101	45134.45554	41305.78592	0	21699.58655	0	0	0	0	5800.609708	34628.98493	2726.761645	0	0	0
644	0	7945.950209	12686.264	0	55268.83152	42269.17289	43698.75264	61945.08207	34982.53639	41580.83919	2793.727196	30368.35249	47813.99329	42003.89982	70477.24031	117670.2059	40936.96729	97874.28833	73320.77873	117463.8639
645	106843.2318	120181.2072	77421.31671	155129.5184	62487.48489	131098.4745	34954.0398	122403.6166	52404.31314	66948.49252	112306.9652	5218.920374	13803.29451	153726.911	133458.9913	48613.87556	72191.28051	72874.3201	55692.43467	42602.895
646	57256.93142	294607.4171	96915.52146	297390.182	364134.7762	203100.9406	112646.6514	211360.0259	261823.4337	104268.0192	121851.7258	84758.09391	0	236839.3582	101625.1476	97257.1478	90050.79139	84755.87821	85506.93111	4259.497573
647	0	5272.87647	5606.017958	0	2955.774584	3685.821742	3024.978882	4191.578591	6477.753907	6467.740637	3198.73873	1257.285337	0	2969.840321	2115.987918	2040.915784	2047.234131	1746.884225	1973.370946	0
648	100892.8964	279130.006	18537.00363	120787.1693	43162.59624	30893.0932	16549.78203	78413.20973	112512.5776	9891.751238	17683.67483	0	0	56411.29896	5855.125668	18335.18292	3692.824658	6131.709053	7483.566383	0
649	21607.78753	19838.81522	15064.65557	0	13100.49832	19893.88309	8357.938603	16007.2667	11346.30847	0	0	0	0	0	0	5479.448395	1988.496771	4029.444229	9518.850595	0
650	104055.0204	98655.13958	47833.2832	0	98398.02111	32106.43742	34880.58471	0	60195.40583	0	0	0	0	0	0	0	0	20993.36495	61581.53606	0
652	1284.453561	1968.542825	2435.889359	0	2476.036514	3128.346693	1442.487852	4716.424367	1030.805435	1169.962949	1153.023384	0	0	0	1157.388931	4401.68876	3514.479922	2137.244019	1205.712158	0
653	65137.51301	128436.7155	2807817.537	0	707673.7353	2.65E+07	2928880.24	38728.33195	24549.64362	446860.2587	0	0	0	9896527.2	6544687.859	2353257.666	0	284113.8805	0	0
654	34856.92521	82221.48707	18847.89102	23504.2355	35308.54712	21889.73095	23417.5709	21597.60971	80797.64273	22819.43998	26777.37541	26200.47163	99333.91432	84759.85245	105108.3603	93384.078	26890.37765	81851.27036	83394.84455	114327.4672
656	939.2216309	42962.50492	106857.4093	0	65116.23509	76653.29935	101930.657	68651.71849	95648.25346	81813.59751	73197.96609	55199.60895	36991.81828	29643.45867	90376.27829	95915.6759	131565.1547	130042.0907	104814.3885	55573.39916
657	0	0	0	0	0	0	0	885.860376	875.9000885	953.8920044	0	943.8132935	0	0	0	949.5629242	1205.226157	981.1887177	3226.832032	812.0002808
658	143040.462	149999.1434	116876.4313	151330.113	155386.5439	174353.9801	131784.8408	128246.3395	98763.01667	86104.37532	76883.22178	28310.92618	73559.28209	91570.97452	120887.8589	93402.18461	95783.84892	75838.1977	38821.1911	41960.79868
659	4593.056186	1748.973615	0	2291.365065	0	1442.400018	2161.603596	4894.324526	4444.843956	4933.45634	2999.707399	6289.395103	3949.51615	7145.84961	2611.142162	2120.440067	55704.95204	74287.9316	66313.32303	54240.46697
660	58837.26011	94086.90914	70512.90154	62377.63593	57136.04094	59098.53397	106320.1342	110295.6233	52979.45128	111273.9865	59544.52812	50861.78539	48707.46378	83927.64645	56445.37335	94635.50957	92388.6679	84591.60771	88550.1558	86881.3672
661	34862.34786	5728.723586	6808.289277	1809.863366	8069.827372	1930.512631	3290.079174	24442.23939	3877.776145	1718.043728	1320.037234	0	0	0	2563.093116	2687.59788	4730.006409	2103.594201	1553.595557	0
662	53149.97083	55050.23397	43841.27151	56154.97164	58726.64512	68602.48732	45196.04633	45383.01452	47777.67486	42756.8155	39072.91727	35391.33965	43280.09854	48874.62333	56212.04754	56766.27438	62998.56372	57330.35125	31689.98607	35087.94107
663	0	24368.50081	46537.47128	47420.40453	0	40667.27939	0	34031.68822	40096.32585	21060.60604	0	0	0	0	24909.08798	23016.06443	26365.96922	0	0	0
665	140806.8383	61332.616	87026.70936	103812.7536	80907.92735	39090.96105	26105.58912	63668.22037	1655.515737	0	0	771365.5744	196629.7252	375610.4248	138086.8624	133475.2657	18477.93723	34289.27296	0	0
666	0	1032.285923	0	0	4058.424053	1125.598672	4382.936091	0	0	1069.347034	1505.004756	752.034375	0	1377.527717	684.8208984	896.2979919	3946.615164	869.4158569	598.1611743	583.4752478
667	1734.955664	2306.104453	2984.366162	8831.210933	13930.39082	11748.67417	9820.203995	10068.97545	4830.983075	2681.863	8860.96559	0	0	0	0	4129.739484	2238.675688	2371.092407	1893.966119	0
669	57611.06644	65251.72334	77174.99425	73853.25173	90695.35966	92458.82327	82054.7493	14377.64146	3625.209463	93831.5151	21854.99697	20037.02463	92994.68108	6606.887893	3752.55041	10519.79985	16695.80311	23456.9235	7529.894161	91664.51672
670	74456.47736	216319.1856	445900.8245	0	71870.41345	1.50E+07	401548.1238	490627.6913	69881.60641	0	298162.3806	0	0	2266907.208	1541855.985	617928.1637	20515.44975	29702.322	17244.82825	0
671	46126.58864	180507.1634	69819.57781	102439.7644	135653.7907	135549.2195	72929.95513	134563.9885	135573.8528	79898.8895	84561.1485	0	0	146301.924	153352.729	130804.4331	137210.5205	266839.4237	151153.0694	0
672	44223.93993	42408.62075	50253.46316	57477.16925	51100.55247	49746.29593	52527.72212	46832.57613	49535.08541	44152.08133	49987.71564	53901.36209	51647.19542	109089.5345	44306.44923	45066.44974	52604.42356	51437.76999	50662.35796	55999.61715
673	964.3290436	2419.129451	0	962.1059766	1727.273595	3179.353665	3795.064378	4636.097774	2178.715594	2998.994092	4438.857548	999.6306665	1014.089436	3242.312574	3840.361518	1417.032891	2469.050731	2847.089009	2966.403259	2137.026352
675	109619.6143	122657.5356	98089.91083	98726.34378	137331.1453	148543.4042	75880.05777	80756.19255	78330.63837	63322.76808	51699.67315	47370.68317	62275.76898	74916.28181	101668.1859	72940.74887	95551.46861	71271.3527	36494.80305	38608.7789
676	15250.3493	11411.46125	8777.085828	993.74263	2799.432371	5803.104739	4117.996727	3900.149804	3957.039829	0	3208.892675	872.8043335	1115.688025	1354.156681	859.6328522	1545.308628	2378.825477	2006.606085	2013.948992	2627.776241
677	66727.28597	170955.7474	221784.9918	284711.7484	198143.9263	156959.5506	160718.4904	167725.8135	33108.48804	30868.11377	32038.19118	24245.64216	39141.24094	206424.2099	165139.4688	35000.04607	192930.3839	194358.2633	208509.0699	128992.5732
678	11162.44642	41097.43806	92428.32406	17943.6049	90534.66365	74484.19955	89742.52128	61166.71887	11762.84072	21615.87532	0	0	11997.9169	21815.52556	48936.5118	62193.29682	43299.09066	36410.16938	24314.05134	32435.48797
679	1273.269919	1631.299612	2274.327462	2223.497201	1271.794541	1277.018262	1628.699703	7449.883438	4003.91731	4683.716191	3299.282584	4511.443477	5197.547386	3532.237711	2919.456656	1487.592554	3760.521909	2678.296344	5786.901546	4123.338347
680	52116.65114	85866.77653	103799.7088	77141.7092	63136.65619	22352.62945	51171.59513	60432.9676	56063.25398	24296.85519	36756.92944	38768.68041	22694.50443	60553.23014	61009.82636	16375.46222	16278.7736	18271.86064	16198.13382	16014.49907
681	0	0	0	0	0	0	0	0	666867.1494	0	4195690.83	0	0	0	0	0	0	0	0	528011.277
682	4239286.967	458469.2711	194694.9584	1480875.138	50037.25735	41902.68174	66135.6621	379582.0025	526463.2869	1317805.3	453821.6238	1328316.44	508485.6714	238536.5046	59543.13221	417384.1914	7271004.727	5193528.923	1261036.79	477772.6602
683	111942.7502	118014.9205	95629.14854	110910.5784	128881.7122	138594.1856	93335.67694	90394.78364	86347.72205	71323.81079	51691.51174	51773.9506	65714.06995	83821.50973	109446.402	90919.17385	108197.2232	89772.60363	48460.91534	55663.2593
684	38155.71038	196001.5753	76352.72454	137409.5281	137696.4845	66091.16261	60767.19487	64923.9153	60802.82788	54127.45949	52313.66636	8858.383579	0	4999.006458	38241.59731	37070.20634	38269.58345	34297.56515	28867.77225	0
685	0	0	0	0	0	0	0	0	0	0	0	0	0	0	0	0	0	0	0	0
686	37960.49428	1483.137048	1085.127012	0	0	1688.50036	2473.366641	870.5158301	837.8106262	992.0223358	0	0	0	0	971.5230835	2117.864358	5643.116111	1549.206244	966.2428198	0
688	0	0	105156.7177	1497.09809	2262.332373	1951.575703	0	0	0	0	80770.26719	0	63549.37751	0	924.7775208	1458.151282	5672.148342	2261.263768	0	0
689	0	26560.11015	36652.53456	6932.303126	67742.07022	74058.05193	31826.07254	14366.63177	0	0	0	0	0	0	34844.0203	12098.41427	47060.00061	32916.54601	10661.5444	4357.92063
690	6853.295936	1965.138361	3192.058744	7446.881523	30847.01359	8954.773749	6905.804641	10439.5006	5137.279056	8210.67691	2703.370651	8919.173434	9067.517227	1853.982713	5579.326845	29739.80641	5647.406744	18991.4226	3815.608691	18686.26515
692	0	0	0	0	0	96491.10776	0	0	0	0	0	0	0	0	0	0	0	0	0	0
693	0	0	1602.148066	0	1343.466376	0	3559.261721	0	0	7664.583801	6320.247739	5129.104486	6468.690236	18650.02134	5258.182875	0	14294.47131	11963.52484	10936.79697	9941.049597
694	1121.076288	1112.83168	2339.240784	2381.097519	1403.32645	1063.656381	2865.823431	1129.391757	2636.859739	4725.061968	2050.248234	3342.984717	1158.918475	2605.518986	3139.107001	1954.584448	5156.065655	3578.653262	4607.982361	7269.701565
695	30801.45142	54619.59545	80428.64098	73111.78252	135555.2432	120442.65	137377.2171	142840.8401	50853.38092	165664.4398	147686.8829	135015.2924	107347.123	29402.19789	148111.6543	122556.5839	148306.2085	150001.7197	158451.4294	146618.0143
696	318170.1225	307323.8828	275739.1745	321595.0502	297454.3184	99007.9906	238270.2748	226492.3193	227279.638	144956.562	117463.3143	123508.6782	143099.1968	231900.2267	237722.6028	192561.3057	196435.9639	138266.909	71289.1791	82771.97419
697	135379.853	166185.003	101538.8403	140655.6301	167845.9276	28448.00099	100939.3779	103076.2856	98648.84705	21564.52051	59242.50478	45030.63496	0	90893.81204	124550.862	91893.05705	134252.4634	85125.75889	0	0
698	1947.314066	653.3534454	762.7401123	4423.829802	3915.371418	2228.985259	3417.92365	2067.617423	6008.303568	1842.009853	695.3405548	1024.831577	1714.883299	1390.989055	2154.579655	2066.778536	1112.145229	2187.279111	2609.042584	2198.754798
700	1128.531445	2445.219326	1161.412152	2429.507384	2216.974404	1146.046978	2804.922468	1140.632007	1989.045385	3880.135552	3315.504329	1168.077539	3075.069335	1577.673787	2027.963919	3129.982086	1596.674465	3441.578969	3082.887285	2473.328641
701	25530.55209	1548.744159	3437.034763	3039.85838	3965.097308	41751.57566	40468.83315	24524.98018	2472.654686	5943.613024	5675.585764	0	0	0	5731.55176	23709.15817	6992.862669	1377.001895	1553.510358	0
702	87123.07306	4262.22561	1930.884866	912.1514209	3722.467172	4088.686708	6688.792553	11428.88006	6355.114944	4282.723553	22733.15196	0	0	52045.72894	8240.24707	3603.539246	38859.29243	24247.8909	33038.43835	0
703	21193.62179	6664.616836	59416.58638	49066.04959	27873.89948	51144.97921	27715.55428	47126.21918	52717.94576	76177.29259	71515.01515	86689.16526	91315.99521	147664.8284	78527.49364	89759.7971	102276.4889	96527.80168	95910.87874	103225.414
705	6610.555812	5149.691517	0	0	0	0	6404.431263	0	3150.369298	8317.364736	0	0	0	5040.25517	0	0	3055.167004	3381.20848	2667.754814	675.0868057
706	9900.31778	13713.39078	0	0	19523.49773	37437.46607	0	0	0	0	0	0	0	0	12393.74317	0	6053.952279	0	0	0
707	78142.26294	72778.01902	34665.85785	0	31071.40014	41041.33193	27074.62431	32696.77752	21396.1381	21904.48906	19075.17319	0	0	24691.02814	14139.5383	17085.74566	12145.45861	12599.77768	13749.18189	0
708	505077.4419	482221.9903	448373.2744	10659.41861	372862.3893	339527.2638	313298.3335	35764.48565	276465.1176	37208.67306	37562.68844	32852.05705	34601.42954	362945.0534	34579.41189	35941.08513	42758.35911	18934.36537	81545.76141	71195.08897
709	2826447.388	3091565.912	1.13E+07	1.88E+07	7003960.594	1.84E+07	2.14E+07	1.00E+07	5157675.455	291784.5552	727918.7725	194634.7113	4233850.621	5041639.04	3947489.427	1619214.494	2970365.89	2453924.684	90969.61128	3090250.858
710	375.6006683	3147.735667	6704.684897	5479.489362	7461.450991	5119.258663	11077.19526	3966.164981	11174.41282	8307.340282	0	7064.487442	3562.029553	2228.499906	5268.55683	7288.640536	3620.894838	6262.735166	5468.728928	11052.0127
711	17207.33396	49563.27719	58957.26224	51241.99282	44971.22644	45194.35531	42846.52318	46378.09706	3271.749719	51266.80471	46063.37579	37621.22094	39112.55897	9916.738041	45633.48969	47713.84524	58736.58478	4039.808026	54648.61825	37846.73558
712	0	18856.39526	44586.38855	36821.45279	45869.07558	65749.48978	51475.20983	52452.92095	33233.8724	45718.12042	17117.18356	37994.60083	51002.06296	24020.99002	46320.79626	60809.96711	48812.68542	60584.02364	49984.8013	64499.18609
713	0	0	6621.793997	2213.265527	4414.58009	6781.749412	17559.30148	10256.99847	15676.73662	13520.48304	0	18887.98485	15461.61047	36790.29091	17664.63638	14632.12689	9215.913104	4594.321741	7285.087979	1964.230318
714	25393.92186	24469.59263	4702.692101	8454.303924	4069.331049	27124.89685	27302.83116	21055.29407	3975.067392	3977.823314	697.0188263	21990.67953	26331.58401	40050.13249	6071.494263	1856.767394	7144.397283	2480.503161	2246.989771	2768.603344
715	0	0	0	0	16744.22409	0	0	0	0	0	0	0	0	0	0	0	0	0	0	0
717	80307.40077	92656.90955	74899.08305	66672.61661	87381.7449	95311.80919	63808.27402	69416.00439	71235.33533	64679.88367	59631.99317	43385.61675	52615.72682	62432.24418	78729.00761	70973.70966	77542.76971	58625.68707	36083.96256	36482.25345
718	226585.8336	234555.643	123988.9579	160304.6244	131271.6585	129133.6663	127652.1753	146930.1314	151432.8409	165616.8449	200956.4159	152892.7738	156844.6159	194415.0108	160220.9706	170632.57	192759.6305	196863.2427	205663.8001	189328.5451
719	64955.32219	336922.8597	224296.3357	220577.4986	229004.6148	198594.2305	103528.9593	184212.7399	63339.15577	79553.50455	76939.4658	11249.31142	0	60272.54735	65789.12971	50769.53621	39431.66831	34623.72593	2261.797202	0
720	1866.092133	4404.343213	3442.01514	2288.009813	16579.32504	2670.829567	2199.229533	2054.889253	1704.278571	7164.069891	1012.317192	2805.292824	640.1665146	1427.645486	2267.722165	1882.606513	1476.548724	3099.343202	1795.852888	1826.185898
722	27469.0951	25491.13615	46565.29347	113038.9955	94451.33299	24474.21503	26062.48548	77172.53526	83591.77888	90829.61805	80413.63558	59145.39305	32618.07475	61636.14609	77253.30006	37047.07596	189330.628	97711.56283	80854.33292	78647.84508
723	75816.46639	89218.48476	67713.1469	73095.19688	97817.31029	109227.7253	59520.20964	57583.22349	55813.01705	45820.43518	0	36163.0671	46255.03002	55366.8288	81499.81844	56076.37232	73951.10594	55499.48507	32625.97329	34065.48267
724	128017.4893	91643.99457	72909.55734	153118.1827	182081.0456	163634.7922	185447.5204	66828.30645	96025.22828	56712.42294	99529.64959	91615.59913	96633.99005	186628.0865	92918.04983	66818.69575	103578.0162	77017.39934	106093.1851	76866.55631
725	7682.444081	111896.4689	15446.60169	14655.83819	119494.8406	120495.4991	9779.000343	15645.94217	30263.29047	20122.56862	7017.672792	0	25748.26789	7977.26933	13797.54043	38273.45308	13296.62149	6627.237231	15282.77304	18933.14065
726	28364.0476	36798.87727	26319.56619	0	26247.46059	8502.192874	12973.7201	0	0	0	0	0	0	0	0	0	0	0	0	0
727	8029.862979	4431.762323	7855.794465	2986.848827	2932.803232	1848.353848	3235.581178	6859.01287	2372.170307	2843.904776	13182.84956	6550.53329	3010.554851	1769.719422	29007.3023	3116.836783	6882.532806	29547.60066	28930.98044	4355.289818
730	0	29033.46538	66990.46518	9265.676995	8006.005525	29695.79258	72843.66574	30662.38267	0	0	0	0	0	0	3042.276196	25265.85442	0	0	0	0
731	15393.08996	60405.18405	58412.55473	110335.2305	59025.90104	58640.5998	59724.02617	62997.71439	59285.71804	63771.68196	62638.76202	0	0	86690.10544	61404.72163	81492.00443	74267.56633	59736.7248	64828.53352	2775.56458
732	367248.0465	395959.4034	636609.1613	793790.7247	724591.8933	668095.5135	586022.4459	617230.6303	526295.3434	473834.0604	247639.1226	235004.6829	167422.6708	361052.5083	370123.0182	276253.7501	76352.77001	51579.741	58962.27245	0
733	0	76866.65083	61175.37051	0	0	0	55356.54011	0	0	0	0	60334.0672	46991.02003	47330.6055	64929.79977	45534.5996	48422.32656	0	0	0
734	70766.11384	33808.92611	44836.66714	35346.12013	32021.28762	33842.0911	32436.23692	33214.98224	30930.9831	30783.73136	32239.92461	0	0	0	33067.08578	30744.90276	34666.31579	33027.56233	34656.67604	0
735	0	0	0	0	0	0	0	0	0	0	0	0	0	0	582.7637054	0	473.88	0	0	0
736	1388.513091	690.1196457	1347.665021	888.7418848	2079.237166	861.3542999	3395.451433	4097.472196	2714.134432	2477.224716	3355.737975	1442.476456	1117.296855	3518.665752	2647.083734	1104.461812	888.3065918	1592.651228	2963.996604	1758.61082
737	191489.5769	151254.964	142464.4355	10451.1378	123625.9572	112401.3699	94056.3226	105687.878	94109.80228	88614.67343	13438.78515	65805.73946	64090.72542	108215.1473	64506.52649	63921.10167	39886.59208	27765.0956	23017.14167	16224.60817
738	280635.3476	488503.1648	420572.012	483634.7395	463055.1454	447977.2968	261655.178	240631.1678	171184.19	61884.6277	292230.248	199763.2822	190433.7415	139539.1233	170724.8081	146570.626	89046.08089	20371.2645	6287.909363	8235.921854
739	46411.04575	111346.9127	40655.17691	26674.17868	122946.7211	27213.95079	27999.66479	44302.49893	47195.89732	19923.16071	10033.24987	32801.99328	111873.6352	18102.96858	41747.66552	129845.853	40464.92974	35793.85781	47173.27553	59570.96658
742	31366.38799	166615.5364	80902.72855	150787.3073	88285.44052	157717.188	90607.90591	156548.0425	85507.18204	90216.2638	86459.80715	0	0	116376.208	86699.80052	88227.31953	96923.67543	90225.81229	104803.5935	30609.61723
743	221143.0491	109025.2664	307019.8402	400105.7972	83896.80142	96730.18811	385484.1277	411286.886	337500.5539	249943.0957	189358.4878	144865.6514	210425.1702	290454.8229	66158.35875	322692.9039	64410.46991	239934.0037	121251.9615	124044.7586
744	45779.99794	53716.17301	53737.24088	4502.212465	22812.20472	46965.44292	22205.67696	23210.17167	58474.36984	56295.22024	24378.14017	19670.44339	25347.3898	30676.00118	52848.73384	49861.81538	42788.90181	23263.76283	22420.38886	39810.03378
745	3700.730233	7475.122096	25657.77477	16267.8032	12015.81874	9784.100923	10091.76916	11262.95058	8672.199023	10279.94942	1321.297833	9049.234763	7136.285017	6855.444335	8458.087049	8802.977969	10909.53955	10300.90271	13065.33415	14535.24737
746	0	12771.60784	7800.281481	0	227007.2929	75104.35772	21711.54576	0	33683.2433	0	0	0	0	0	33671.11488	0	0	0	0	0
747	208741.4323	120873.0206	69035.49505	216098.9577	68596.71945	127832.6653	71131.74842	132823.8262	72816.51849	70279.45407	153042.0689	0	0	100532.6676	68200.48578	66579.54195	76508.56262	76476.25161	250333.0526	3861.859241
748	110981.2108	17156.84698	40307.50201	81581.14048	83357.23327	25692.78194	145572.4449	12890.22588	61519.65012	0	126296.6904	65359.14924	407357.0483	1007237.814	984146.0779	25097.02096	1681571.327	823274.4182	45201.79138	699971.0453
749	81814.92567	81551.52188	1387669.585	205405.5521	53708.45012	97717.13448	57573.76151	0	253362.6705	0	181340.5833	0	0	0	272239.0064	0	71798.16079	23753.66249	146298.2285	133681.9888
750	0	13085.98082	0	0	20360.20345	35899.62587	47841.5116	0	17969.17479	0	85515.26175	0	0	0	90533.14388	140296.59	0	64854.25282	271688.3222	436912.6918
752	0	0	0	0	0	1195.960042	0	0	0	0	0	0	0	0	0	0	0	0	0	0
753	2502.43554	1457.993245	763.296687	0	1976.000243	1498.529764	1714.997186	934.1584717	881.8842334	1636.867007	0	0	0	0	823.1160278	761.400824	1608.382068	840.7822906	911.4523682	0
754	22211.05682	6794.146789	29658.23465	23853.75661	3276.969326	20990.69604	10716.2718	6317.21428	23529.48248	3728.423373	1404.575387	3315.750271	3873.670884	2396.871969	5846.510788	19646.75655	4623.649158	6219.970043	1933.957383	4669.454522
755	0	10210.40307	14673.55085	0	4625.933895	8248.911149	9632.095668	0	0	0	0	0	0	0	0	0	0	0	1573.454663	0
756	159278.7059	433335.4084	103320.5219	106755.6781	157476.8915	125121.2103	30634.2746	335233.7686	36514.96648	49021.9819	88968.20358	34348.03572	42067.24817	225876.2837	199120.0749	13418.15022	111164.3177	6070.04911	132866.5042	66022.79632
757	3630.467818	1330.374405	6665.326316	914.0648621	794.1521667	1907.442933	4797.440832	2156.139763	1158.737465	8920.88912	1302.507587	6867.799696	4240.866663	3310.6337	2333.322502	1879.19564	6452.778681	5242.106936	5908.184991	7479.02841
759	4006435.318	417303.5275	168270.8269	283165.9642	120642.1065	56166.40898	892833.2428	675912.3119	961826.7836	0	0	0	0	130432.733	156180.8276	84019.9459	59805.92408	55427.62924	0	0
760	17170.7008	34247.76777	55975.74059	0	52743.38839	41671.33724	57949.50375	40770.50844	51056.88702	59361.44129	51417.24785	28209.24677	22253.49985	22304.38532	45343.70914	50951.9604	67355.84089	65626.57981	52859.91195	29392.58665
761	122777.1858	16569.18815	124757.2369	138026.9036	120405.803	101205.2109	23540.72063	84832.91311	23430.50899	73695.65278	4456.028853	50754.24234	56148.56938	48405.09558	48117.48654	28179.86073	11490.8734	37045.32768	11077.21875	31352.56067
763	1704.659023	2054.072334	2191.000571	1708.62767	736.2223846	2595.629746	3802.136206	3376.541185	1857.167867	5858.52496	2039.484099	4182.44004	704.9169525	1322.487267	640.9020767	3154.887755	625.8955554	1200.689031	4467.609983	980.1321954
765	47047.50107	38431.02578	44797.68601	40202.48066	41057.86223	18273.63482	14915.54492	26544.66701	21530.18957	19551.37854	35001.65249	24891.05273	26885.6802	26112.46673	30417.94175	21760.74133	60457.73948	42630.14529	48507.86212	44885.9929
767	22018.52567	9738.388583	15838.43978	0	9256.15389	13819.23565	14396.6607	12651.87699	7420.114896	6753.614198	9940.980571	0	0	9196.756241	4654.410685	8670.697985	1331.100494	1500.932373	5468.906182	0
769	0	0	0	0	0	0	0	0	0	0	0	0	0	0	5803.080959	0	260649.3879	25669.07413	0	0
770	70111.28343	73211.8091	53452.69593	61700.11674	63452.12763	37728.13562	138190.6733	68888.14301	60966.0273	66732.65781	66345.6824	11829.33441	0	63276.91496	61964.44764	62876.9589	66227.80939	64743.87301	77674.5673	0
771	537085.1645	2741370.961	6604291.712	602759.6668	0	234200.6083	834351.8226	156042.576	70340.94586	0	1508060.473	0	0	298512.6727	54986.17504	139366.4005	356639.4201	2298588.379	1.48E+07	1418132.438
772	10674.7205	11056.30919	6133.497515	11564.05049	12411.45468	11654.20093	10529.07107	10824.51342	4838.498701	10378.64669	0	9332.809215	11763.74111	18143.78657	10055.19475	9653.904291	2421.723922	660.6796097	535.9510181	985.1122238
773	29122.98656	7837.240135	30460.0958	32643.10076	27670.13021	30882.30884	35204.57234	31022.80591	39903.12387	39033.16109	33377.05081	32352.66004	41038.31859	73155.55141	31379.20227	30449.55074	32319.81748	33150.39456	33670.50878	36446.93789
774	0	0	0	0	0	0	0	0	0	0	0	0	0	0	0	0	0	0	0	0
776	0	0	0	0	0	0	0	0	0	0	0	0	0	246820.4232	350418.6833	0	0	0	0	0
777	1317.655783	797.718988	3849.002884	1660.91495	8070.424885	1499.928565	1448.009963	3079.453818	3457.391783	12842.76692	1313.14305	5416.104316	3030.734301	3452.771854	2623.647664	3313.200315	14548.90115	6475.266885	5201.851735	2900.390468
778	8229.372151	1955.27421	0	0	0	0	864.8912933	0	0	2353.437458	26692.74666	0	0	0	0	0	0	0	0	0
779	201356.6436	198690.548	196629.6517	193553.021	116102.4107	119300.7546	118281.346	122687.5919	129578.6015	130162.2197	170673.1689	130935.9419	129903.708	180835.5896	127189.2867	141048.2282	159468.9762	155408.0837	163502.39	153039.0391
780	69936.10552	51109.55577	12012.72201	12137.77063	7418.506527	53322.58212	21850.95406	59436.09846	96132.98544	113802.5662	118395.4698	103609.0443	108347.6213	60843.95016	114543.9621	128389.4302	170043.3187	156731.7161	170540.8045	116620.284
782	0	0	0	0	0	7175.554085	0	0	0	0	0	0	0	0	0	0	0	0	0	0
784	0	11892.16638	0	3906.224359	7725.253713	5216.238215	0	0	0	29986.43678	0	0	0	0	0	0	3332.802867	0	0	0
785	797402.0252	1506774.129	0	0	20277.22148	112200.2911	247885.2854	476225.3678	222468.3675	450526.2702	127061.8509	0	0	10014.66123	117058.3889	8934531.263	9748250.26	7742948.98	6372611.512	1053843.193
786	2782.601539	10865.63289	11566.3606	21655.37928	11402.58765	11812.20258	9574.58701	10187.67756	4916.700851	6393.269518	3072.055562	5566.018352	6935.668793	15753.41776	10996.46397	6966.985975	20375.54034	96509.54091	124596.6125	52855.18695
787	0	0	82804.74672	4471.948967	0	6117.456064	96991.13652	0	0	0	0	0	0	87864.2012	0	97138.81644	0	0	58388.02785	65354.13356
788	90814.05431	225109.8353	161902.9753	199802.0787	152968.3722	145687.5473	128493.3406	147896.4179	123458.391	126835.6515	128936.2589	109561.4913	104892.8758	8367.239652	111370.9707	98249.628	76755.09568	42952.07349	33813.64444	40219.3164
789	434163.6535	283897.1584	221893.5244	7765.549105	218079.8441	208774.0365	22034.64824	190876.3942	174195.7973	168645.1	164711.7262	0	0	0	119885.9157	109614.9513	96882.3255	73589.2545	54277.41205	0
790	2072.165632	35776.5589	2874.566272	3768.382013	24117.29683	23689.8233	11277.74558	9893.440712	0	0	0	0	0	11923.9106	19814.02273	10463.35364	13076.79214	7697.81896	0	0
791	0	0	0	0	0	0	0	0	0	0	0	0	0	0	0	0	0	0	0	0
792	1855.204201	4816.974735	4653.417264	4563.252583	3137.955009	6275.478451	2223.529526	1379.536827	7374.907031	19018.31988	5987.495696	3785.974763	21443.06353	44056.05299	5751.486727	2409.340323	2533.609709	9299.44463	3234.387596	9514.66734
793	41213.07019	43134.36568	0	42047.9552	29597.58026	5354.259537	39134.92618	28897.67043	36280.51103	0	33225.23387	30886.73498	0	0	22350.18822	0	0	0	0	0
794	0	3760.403397	17323.47207	5133.58589	7771.881658	10499.80707	14909.43089	6715.643983	15403.40974	8393.245195	1144.442336	13261.18108	15402.33261	5506.138542	7266.728137	11385.28048	17781.10348	8058.383613	8959.549486	10660.94666
795	0	0	0	0	0	0	0	0	0	0	0	0	0	0	0	0	0	0	0	0
797	106506.735	105535.2736	39119.38228	136284.5736	115985.3486	124863.6292	27286.48013	120630.379	128130.9756	49175.55403	162772.8636	45538.51923	32874.75144	54037.33493	140451.6759	119916.1493	156006.1555	159382.177	128129.9663	42641.54246
798	341.2948151	4381.993607	6595.582497	6644.632808	6112.215071	11892.82765	8980.462016	12184.43521	24249.16261	13406.82122	27632.10079	13870.18875	5975.431743	1502.852845	5905.065209	18292.17794	9258.834686	15155.0352	6191.726543	10691.48241
799	98688.39348	128332.6766	141186.727	143928.6771	142280.1068	129670.7099	145710.1771	124668.9306	149003.9081	173469.5839	179701.5653	84632.79242	74374.53138	156548.4655	139187.1744	149510.4974	161447.4218	149761.698	140162.0147	86502.48236
800	17063.98998	20836.80452	32700.83825	17103.58633	26539.87939	29494.51329	34692.67019	70699.39686	18815.85807	18358.97789	18408.78816	19986.62238	22786.10583	34188.4967	20107.43671	41309.31792	86258.13585	30486.78297	43808.00828	33584.07797
801	41443.1911	166175.8971	78780.48399	200720.224	64202.63447	59989.0216	186794.6301	57910.67906	54801.22597	60156.97218	89319.01785	55330.10039	53549.38592	43494.75954	85739.90981	91814.17254	108134.1646	72891.85601	114582.0359	78791.1322
804	125945.0602	122640.477	124542.3329	118391.6933	114995.111	101773.122	18195.25985	92544.43579	89938.03963	68929.10707	85649.30299	72824.9364	57350.40607	57996.93076	53222.88769	61729.47674	37688.672	32500.91589	13686.49751	10607.45668
805	213537.5867	168878.4559	0	0	145649.5898	148906.9351	149216.2169	152939.424	153162.009	0	160004.4489	0	0	327971.7308	0	174669.7833	172891.8785	160358.2126	158497.8087	0
807	122306.8718	120155.012	75637.58601	106277.3724	116418.799	121339.5249	159796.1133	104582.6884	84034.76438	71684.18295	40169.29021	52500.94707	56852.18445	79070.7788	78195.71647	59654.52362	57753.78627	44158.81638	34412.2965	36020.44767
809	1097.808646	2515.608865	2479.427271	20720.40114	2408.966678	22720.97734	22306.1528	25560.07806	25083.42991	24383.96834	4002.985082	22924.93642	24398.49567	28490.27372	27120.26458	39988.34994	39594.77796	23972.12733	31520.98713	37891.35527
810	22832.90405	238171.4962	116331.012	208023.4216	125672.9743	204332.0412	123424.8023	216028.8198	218001.3831	133466.7765	127021.0386	80637.34607	20776.16643	324011.0395	113398.727	101480.4329	70345.94482	53888.6666	47654.88367	0
811	4447458.175	1.62E+07	6687423.198	4334409.202	2361081.189	5074044.994	7219720.837	335507.4164	610893.8526	357519.167	458227.0135	150088.5898	275426.8782	629832.3264	1261387.033	1401425.564	494376.7908	1.80E+07	1.40E+07	607609.6134
812	632.9856583	27415.82316	107195.0582	79527.86133	121457.3863	108878.9258	97101.50836	73991.45464	154415.6939	186410.4205	173205.507	72777.07211	179436.4521	70867.29082	119401.9082	139930.7917	81126.02759	22934.94094	145942.1501	17977.47788
813	0	5320.682469	5855.563574	2421.756251	3867.101579	4985.155168	12987.99386	4013.152513	7225.535385	11100.27247	0	6531.608368	19512.36695	1021.190116	2956.243638	5539.840734	3873.297708	9151.607337	4263.014089	18076.95526
814	541.8909778	634.3029822	635.9062363	0	772.9919678	663.0338699	2557.253669	2268.688844	1556.386055	2644.775101	0	691.5624664	1846.786545	3801.387007	1489.367778	2092.674703	1022.060515	1329.951366	1228.220913	1296.803232
815	13132.11034	19694.89627	6415.421878	20968.18929	34600.23599	2117.572216	17367.82964	5920.71507	15106.86085	19736.15723	23715.44723	2138.794973	14688.29956	23673.955	19907.74995	13256.13969	1546.112379	13590.63945	12686.02889	6137.364307
816	0	0	0	0	0	0	0	0	0	0	0	0	0	0	0	0	0	0	0	0
817	238773.1415	204683.8817	131684.3393	168218.5314	177301.0912	116084.6412	53576.62399	50042.51359	48940.76738	36890.25613	28545.65161	7285.093306	34905.38263	41856.64404	48709.46725	40331.32126	35706.77933	33892.19639	18359.11528	17441.61272
818	55968.21312	33101.04621	101938.8762	29038.30867	49233.84356	41645.89999	53936.66168	43509.79164	62037.6583	32636.4897	47338.30309	926965.3302	0	24607.90799	43655.73413	95391.2205	55235.74628	72511.48482	74045.42284	13895.47452
820	1020493.74	903348.782	5386124.925	3469655.974	3091815.476	5809847.979	6135188.285	2465506.522	811399.8088	157267.2921	280010.0714	20917.38449	1070409.71	701521.9618	164099.3483	310995.2045	492001.8787	619960.9817	362210.1357	164356.5204
822	49130.58892	20479.65407	105933.0307	60461.65205	57892.96877	141692.0453	174672.9063	150170.8352	92494.09118	20711.90866	13658.64205	106777.4326	173547.0833	9385.294991	19185.5687	91457.70417	17856.04233	13428.73447	24404.81273	91451.83947
824	1599.178254	21320.04431	18038.53742	3340.477296	3932.39453	5624.809135	1565.625732	15938.70495	1581.360584	2379.034334	1713.125338	11518.43479	11572.9518	1682.197073	10719.38316	864.2523834	762.5857288	739.9713043	2081.902465	2365.503518
825	294546.7906	61856.07842	10178.48826	53916.77462	52055.01151	22022.64458	15239.52061	60675.61126	15360.38887	42884.82442	38632.04515	36599.39043	21443.29153	50205.58637	28199.35904	34392.98045	44431.91109	24889.98045	61599.81492	82704.6532
826	866.6464417	14498.61481	23648.00383	0	22211.03718	15242.7198	3974.598413	18563.58988	20914.29642	26115.4045	27128.36181	8590.012668	0	0	8506.546659	22572.32605	13533.52689	30526.88999	29902.99256	6566.102461
827	14115.32393	17210.45238	33423.10894	26928.35249	7512.554143	18049.61477	18206.07095	19589.89145	9127.73238	15263.30861	24177.47042	28731.99838	28179.95569	16255.6609	13247.15286	22157.61167	6548.757996	18726.66696	6338.553163	27974.62604
828	7162.997904	53681.0848	55754.01849	66638.82123	49274.35354	47431.50219	47392.64709	53099.82274	36511.96498	88313.54723	40444.21323	86336.32654	56403.07925	60761.78386	98903.80422	117655.032	144264.2574	146417.8172	159525.4466	156876.4733
829	25820.64295	22752.17445	0	0	20840.9999	20916.46528	0	21325.8032	0	0	9102.19972	8181.772492	9436.146739	21906.48414	5336.698255	0	6628.896823	4016.373822	3373.290051	7186.325212
830	91916.90069	137096.4053	314658.619	126451.7767	197911.095	71917.49646	145143.8698	181071.2404	352394.5494	8472.552539	174225.569	0	0	450635.29	343918.0281	363164.0711	371724.0283	408075.6313	372136.6015	272910.2858
831	649.2076996	1356.813759	2834.8919	1485.272453	0	0	0	1473.59133	998.3720801	0	0	1845.690392	0	0	0	0	1587.247937	1737.676913	1817.098315	834.9493872
832	27121.83554	49762.65934	54236.32121	54136.38645	45984.25147	130573.9576	62234.31303	41666.77344	32463.97714	56858.94044	39150.30159	47453.32623	47992.64964	7310.593132	46609.71256	49882.43056	48188.45466	45200.40149	43906.20266	30022.38231
833	81259.26866	63491.97554	77053.78318	47563.90334	49578.41893	61561.02647	44413.21949	45238.704	47649.15635	31439.68031	43438.16024	40561.06819	46129.62495	53424.02861	43862.97177	45068.37037	38874.72193	22319.74888	30803.51166	33844.01729
834	38406.86659	421220.7929	396652.6292	401807.2891	403812.2937	414578.2312	402473.412	373699.6744	316617.8362	306942.2275	262063.9895	0	0	386327.0299	211167.5892	199580.8172	205861.5236	192671.4288	195170.0148	0
835	586.7372406	611.3438123	759.3023254	745.2	788.5770721	749.2517303	634.3800705	1123.730305	706.3160614	1621.020001	2013.565703	2469.097737	2022.657476	558.0553784	1651.823795	1790.872789	1088.587485	567.1833344	1304.493262	1159.770135
836	48127.33319	17583.81113	7778.418732	2795.706339	7380.552316	14231.07352	10373.52159	2313.041089	2780.383997	3021.731433	2918.246484	0	0	0	3748.38356	5558.73533	4335.143747	1888.086566	1943.549663	0
837	59196.81568	54154.4543	42719.3912	0	31452.10504	34567.05231	28576.84503	28755.93863	21406.52362	0	24069.33639	0	0	0	0	14449.74837	14564.14137	34979.72121	34077.99007	0
838	67871.0593	277857.2978	106558.6988	263671.1688	190299.146	187844.4842	100354.227	168525.9011	88313.95748	89736.02875	87497.39413	15919.93283	0	142526.8381	75158.85096	65935.70779	62258.55998	56072.49659	59963.25971	4273.326482
839	78214.83379	80148.00331	70775.2249	76321.67303	80254.9516	91734.44799	78008.57229	74337.72551	70005.34647	60135.57597	0	46811.74136	54539.71789	72407.18013	91032.72716	83233.96157	89958.14486	84835.35155	50172.70994	48902.684
840	189003.3971	192550.5796	104670.8192	111096.0451	115725.2779	113024.1563	114701.6999	131772.7228	133240.6704	146549.9408	176939.9786	132945.5247	141158.0936	75472.06345	139797.4664	151400.8173	170693.4072	167495.1335	177882.3498	125610.8638
841	0	8143.723391	15812.24399	26401.55862	57075.05145	15281.03383	49047.51691	17639.95773	19690.19982	38711.40569	2595.634078	42702.20285	38765.83112	8668.120453	27662.10164	25238.82352	68770.40518	42438.18209	27496.06493	32825.7285
842	273545.2693	56627.57565	177757.7443	101783.648	52723.52461	99453.42609	57651.63209	51185.71124	91645.14854	57971.73955	187516.0616	117252.5952	83039.88915	49173.62696	74796.01527	56105.76356	155460.4892	37948.34983	6845.867695	124775.7646
843	374.4174408	3421.980615	9920.081975	7810.286764	3837.865726	4604.881505	2371.45396	5574.46054	20869.68054	19209.91615	0	22351.80507	11661.14751	2101.879688	7463.722867	19684.03693	14537.3577	6078.585404	4529.67255	18195.02438
844	41870.66402	47959.02344	101159.7932	64457.68256	69595.23697	112290.5836	131460.9349	157854.3618	56084.47543	56623.50197	88520.50113	78095.35358	55736.73097	81681.8595	76731.13789	58722.63778	89212.65885	68218.1667	72999.70976	68444.08876
845	34309.01546	40211.62348	0	35429.60797	29517.10148	16226.07784	21431.34351	28039.19451	0	0	0	0	0	0	24455.56179	14275.09455	17680.0998	11562.4001	0	0
846	1663.241138	47378.18716	73195.72557	52345.68875	66589.28068	55581.55926	67379.87539	51451.65027	45277.74897	50878.57398	46240.5123	24904.53933	14854.8382	20926.70137	37947.51736	45313.10669	76312.01625	79780.23352	69721.38144	27090.56811
847	140889.0833	26970.80875	55481.91282	42969.45643	37698.99949	36719.93404	36344.70631	16881.09122	102828.9454	16792.37494	35860.47653	64756.77231	62968.88677	25525.96054	55902.78996	57291.87073	55643.9268	24429.37406	19155.51456	28297.75877
848	0	4205.252264	4863.063109	2240.182064	7505.579403	2907.366158	7439.851568	4405.329173	9071.303707	3962.95475	0	10152.83947	5278.239882	717.1912903	4413.111487	9034.953132	6382.741011	6101.071669	3279.663975	19850.9914
851	0	0	0	0	0	0	0	0	0	0	0	714.0325836	0	755.6184998	0	897.0707391	1479.730243	681.4237354	763.5019592	658.5479919
852	118353.9779	162654.0891	78367.98718	1185083.135	808168.8138	348370.8457	144177.17	0	310479.0894	0	0	0	0	24349.22842	276834.2587	0	149664.5719	15701.51749	23553.21619	0
853	0	1023.751201	2541.892006	1702.217122	2457.237057	3935.026641	5721.320479	0	4169.146765	4806.334508	2966.334014	3135.210831	2329.074564	3161.908323	5802.362444	7581.573821	6454.974783	1703.13743	6255.939091	1369.882236
855	0	31795.94511	14691.41358	4957.317501	24741.14374	43515.88062	48772.79417	38445.1038	0	0	0	0	8489.228403	7336.812737	0	0	23758.20044	19017.13055	20231.90468	19922.74053
857	448.1775879	1788.70081	7365.76175	4410.436518	1811.524832	4288.198046	9960.76583	1052.713882	7653.185052	3626.298843	0	8767.199447	5867.154551	1059.117459	5562.746151	10645.54466	4345.507306	6736.156714	5574.12312	14059.52088
858	31097.30365	32610.24815	18100.28215	46727.84413	25763.73526	29889.3895	55083.62937	23509.59365	28467.32258	51210.28432	48092.8546	29017.3279	26985.42432	26654.90371	38977.70667	22214.15401	25072.72963	43494.23354	35634.61464	29937.3523
859	0	0	0	0	0	0	0	0	0	0	0	0	0	0	0	0	520.5130005	559.7533154	514.0996765	481.4580048
860	171618.9466	45283.79866	60290.70388	99896.46347	63704.73452	0	0	0	0	0	0	0	117681.9851	177887.5813	0	0	0	0	0	0
861	619.6687454	1116.70384	1319.047682	1454.593359	657.9803513	642.7876318	1142.519941	2782.876723	3017.399296	1965.696855	3064.121584	3147.659986	3507.356738	3329.390233	2854.113982	1749.346959	652.380867	2476.378001	2031.208157	743.254585
862	5263.964967	3960.597089	76010.86224	45033.16939	49780.86754	58292.07697	55820.08203	50684.94136	58588.56493	63159.50474	79325.41393	66965.00097	67054.41432	17193.22237	49483.23507	40970.86629	66068.8407	45747.18987	46673.09302	48326.94026
863	193919.047	105169.0128	605914.3565	433633.0466	216633.8564	143441.1653	124200.8628	310494.7299	298538.6211	0	0	0	0	61789.22284	110533.4211	63405.7553	87665.88845	69319.29183	158010.7139	173726.7597
864	175901.5219	166554.8642	110711.2624	108781.2025	147084.337	47664.40829	112304.4395	106617.6103	101570.7661	69184.48746	18608.85365	45433.87568	79681.2373	93822.72286	130416.077	82423.9331	84648.91073	67595.24634	40411.94473	44640.33927
865	253891.7153	19652.73405	135455.3471	48068.68283	50134.3556	110828.9317	104012.4148	0	160298.8922	0	320190.0703	0	0	0	60419.85433	0	0	0	0	0
866	56219.64539	51547.79903	33818.0542	134485.5084	247787.6757	14425.37555	38647.45208	92551.46435	69704.10762	0	6389.721716	0	0	0	0	0	0	0	1582.242682	0
867	422150.4576	992405.7887	441684.5833	227883.862	15505.09893	53326.51196	248913.5782	110101.5661	376681.4259	50586.19987	513667.5685	0	0	0	648060.0371	117331.3374	0	301259.5935	1006168.098	435848.9819
868	4214.429178	5155.547906	2021.544445	5336.561512	5485.298084	11182.40145	7656.276773	11095.57632	5141.296996	7000.146713	13830.8948	15634.61164	10376.04143	20928.66618	30568.33337	32059.80382	49356.56005	98198.76874	63421.15197	60038.93578
869	2378518.444	241393.114	106622.7402	229463.342	105098.7901	234550.211	100429.4342	270631.7325	101116.9801	104128.3153	180259.5668	400739.636	821608.857	414735.6649	251761.7768	281617.5338	289765.7424	291848.161	2594620.147	1329305.935
870	0	0	3284.953088	0	0	0	0	0	0	0	0	0	0	0	0	0	0	0	0	0
871	0	0	0	0	0	0	0	0	0	0	0	0	0	0	0	0	0	0	0	0
872	0	0	0	0	0	0	0	0	0	0	981.838504	1701.5335	1143.831665	2508.171075	895.1042175	1001.905056	3049.933904	5896.716855	2388.583032	6838.031363
873	55212.21595	63898.72214	137774.6637	54328.99609	167377.8024	146879.4002	25549.32945	49312.93384	52571.30629	56713.64118	87020.23282	8217.849774	54131.49307	64461.76546	82618.43244	64148.63829	105681.2998	5858.764475	17841.83837	38487.202
874	249272.8284	134921.1661	186656.2732	65811.65143	108062.0612	240470.3381	19724.35392	58196.24706	346261.4517	371320.2804	778716.2237	243013.3242	3818270.946	6051973.577	1979330.892	321420.0704	324139.1249	161685.9385	358159.1676	317334.8518
875	18428.67403	27334.83538	32596.20396	58737.81703	45955.09852	17716.96081	63782.29079	22013.20313	22248.62333	9911.673391	4163.930696	21838.85685	21667.15672	8730.282422	74400.18828	26052.75827	64355.65169	52088.30531	20648.85105	69598.39053
876	109684.8071	117749.9719	63141.27017	87710.19965	110640.8483	6301.302151	81519.26378	79996.95228	75654.19435	56181.0513	0	26596.67498	49457.40309	68065.19283	87234.38271	71708.40901	74136.51444	57794.29543	33770.64972	30885.11723
877	0	0	0	0	0	0	0	0	0	0	0	0	0	0	0	0	0	0	0	0
878	10447.51685	40444.71623	14733.72264	40569.38901	37637.47873	35431.16338	35810.4188	39026.7418	32751.93005	32792.10559	6611.293777	0	0	0	8174.808552	10877.87478	2066.121945	1982.150526	25420.3048	0
879	47903.97353	2149.964971	6969.242939	31006.4549	3635.870233	3002.440869	2341.71267	2590.327628	3770.168284	7463.481097	2589.612601	2830.084871	6003.473295	5048.361361	5933.715608	2389.540404	61904.68448	13648.90447	9009.509344	38921.558
880	4141.126831	36235.48672	40817.79573	31778.83005	29753.78473	47377.83832	50579.00156	31443.09027	26434.85874	5256.451282	7121.142735	0	0	0	27154.33545	23953.86171	4873.011189	6262.007142	2637.492162	0
881	0	0	0	0	0	0	0	0	0	938.5816498	801.1592725	679.2136377	789.7531311	2152.595728	754.7294312	2726.090329	1217.49303	1498.978853	1475.724805	838.8328491
882	7026.145358	4027.912119	0	2974.005524	55070.941	57733.89209	4385.363599	5698.938876	0	0	0	0	0	1418.641641	9381.119301	3703.777513	2891.125563	2094.35638	0	0
883	0	0	62487.47124	19398.70762	14931.04486	4564.363597	18936.62548	19219.26133	24204.54473	19400.13404	908.2271127	13314.47482	23982.9514	37491.50658	15855.8663	70266.20121	83050.50976	35529.87629	62897.62267	89067.37522
884	47416.41958	45133.3471	69090.49241	52484.01428	52225.62859	68971.74262	71560.13527	54166.26318	55264.53702	0	44337.71132	0	0	104593.9386	61616.89573	78507.91132	59499.69066	70618.19896	73083.35073	43963.25062
885	30296.24436	73404.94188	82563.62415	73272.16019	122107.0768	122638.318	117278.9048	109253.7748	139044.9039	138007.481	156624.8571	97820.94474	143006.8041	44580.35548	75226.40498	120454.0447	187175.8639	144495.4191	156620.4684	150205.7187
886	251863.9825	90770.00202	127564.8388	254856.5573	66298.4992	59061.78462	69188.72862	204521.0096	272520.0175	0	93736.50767	0	0	327631.2041	136264.1691	141597.1493	15343.41415	32764.59169	86579.34683	0
887	589.9507004	3106.779845	5910.739848	1797.436456	3937.435096	16612.31522	3301.427869	23020.13184	15912.55407	23635.29919	8971.264539	11832.44534	13836.54975	21905.96015	3009.269353	1060.326335	3218.051661	26483.49598	13695.36565	13726.84892
888	130432.7877	191292.9052	29973.05803	50518.91564	51490.63686	13922.21714	12287.3388	21912.9603	21006.18209	4575.048779	0	0	0	6426.326191	34949.07075	27869.41768	132143.3832	102999.6479	237329.3259	0
889	85551.89901	91643.18471	67897.71964	76374.29125	82992.15382	96858.88302	79753.08219	72052.04769	66279.02334	55287.7631	48146.21036	29328.62719	51884.91618	58846.10198	80338.04293	69694.12621	73664.4906	59876.59951	37420.1675	39675.89583
890	55854.92091	18638.05159	3163.843528	0	16681.79606	9314.02236	15138.72211	11703.16466	9017.443257	0	0	0	0	0	0	5712.484775	0	4355.057428	8772.577949	0
891	66947.53069	46210.74292	46447.40564	54119.43424	49551.57404	54580.91446	53167.83295	47596.45025	42035.45833	43221.42049	46754.32265	1688.556335	0	10412.5479	39998.77823	39621.2929	41427.61489	40569.70781	42924.12459	0
892	19266.44971	59765.00774	69102.87851	60397.68332	59153.68065	53686.84783	53961.17934	32960.2235	30915.74849	29858.39135	9815.218011	74269.47919	21473.54005	50388.58238	72074.3109	93732.63157	131073.6883	68701.94753	65960.43795	65170.16858
893	0	0	617.1443344	0	741.7069043	675.0067978	597.3824194	524.573465	485.223186	508.4983383	0	0	0	0	0	501.0295853	498.3466003	342.8491608	836.7969727	0
894	17912.94999	139349.234	117474.2301	120838.1601	115244.0955	116371.9168	130259.9455	137588.3973	138707.9935	150081.1288	191071.4761	135020.8314	139768.2048	88979.73021	151911.3502	165365.5499	204345.3898	211712.3638	219342.7155	205626.2558
895	87067.66024	85895.70512	64366.63584	77820.16747	81239.55915	88825.2651	72054.07426	69389.22081	62772.05278	50310.64792	41965.34707	34888.87605	47027.05792	63012.50141	77677.91253	67605.1017	75260.84588	60805.94819	36973.26727	40598.142
896	0	3135.900244	2052.105015	5230.251487	6283.860917	7985.693283	8906.817878	5779.269964	5514.821644	6717.443822	6841.775076	12422.7548	7222.673788	833.6278381	4516.202363	7193.891186	3247.133324	3918.100994	7170.885948	8364.478026
897	90180.2679	64144.17427	87575.40859	111369.74	65853.25223	75082.39614	69337.32456	77403.77623	60487.62584	66180.73098	101386.1324	75975.53201	76757.62711	94182.95467	63074.73917	57237.39232	51594.4685	43162.33989	55058.44086	60484.10526
898	0	0	0	0	0	0	0	0	0	0	0	0	0	757.3350037	0	0	661.0569489	554.4349255	676.129628	1194.427528
900	71837.3402	75964.92061	87652.95144	94810.80714	88123.22085	85171.64073	6374.660116	16957.37762	96188.89901	9346.644807	4659.710251	13055.91779	4541.896091	23240.12636	10791.8812	83635.87188	13131.29414	8117.576492	4672.722334	4632.762865
901	195737.9176	201116.5016	137910.0882	161016.5796	195059.0155	27000.7681	145689.1846	157879.1429	143139.1063	126494.5848	109773.7576	97998.98763	115955.2621	143693.5812	182457.9469	167804.8588	186531.4344	166257.5565	108206.0184	108559.4965
902	286252.3675	100589.8677	83417.36063	84210.778	67828.33757	7020.1741	17740.15271	39810.88678	124662.0212	44191.90326	161157.4288	332353.7839	2140536.904	745172.737	129409.6278	140398.0236	345637.4344	842977.6353	322410.8449	71444.30838
903	37540.84823	8114.561563	33427.41196	6357.30342	27558.86457	27480.13666	43738.50411	29746.11193	1408.663696	8653.508546	9798.446893	0	0	1462.500055	4298.72632	28981.89985	1582.2	3775.671973	3610.929913	0
904	0	3487.678292	19195.19433	4230.20395	8909.175029	6757.085918	10129.16529	15268.98696	1667.807831	5866.368376	3632.06872	5250.412952	3959.616735	7692.626986	5672.148942	7198.306467	4124.212925	2378.425334	49828.45137	42864.90483
905	0	0	947.6775	0	0	0	0	775.7042358	0	0	886.4367188	753.5328552	940.8940521	2992.116641	627.7505768	686.7203796	766.4644775	1920.748306	3400.159116	1168.383955
906	167592.9766	112443.4556	96775.85168	96951.61401	99351.98505	99992.69541	107038.8538	117224.1252	114695.2185	117194.2479	132895.087	109931.0612	126631.5105	64505.26448	126428.3984	139648.3703	155522.7166	153109.2857	155483.7584	154673.613
907	763.0333649	843.2840424	1081.338296	0	913.3066406	2489.526546	951.4522778	769.907373	724.1730743	0	0	0	0	0	771.0927429	3603.904568	0	2058.70602	1675.899591	0
908	12827.13526	22582.92022	24624.86162	31058.86618	31445.29498	30987.35666	24975.39791	31016.61883	42591.11636	32621.94432	43822.76412	36250.45286	29100.69009	56306.95411	32186.4398	31663.07345	27615.00523	23708.12208	43211.58272	40852.98752
910	14140.34309	43979.30652	4732.17434	40758.94913	4686.892786	12763.45144	40180.52757	43738.73327	39145.48333	12469.93583	5999.677075	0	0	1639.150983	6276.484149	11824.75157	44982.80751	43039.4186	46000.12948	0
912	24386.18596	3168.495632	1377.678955	1218.400847	3911.236274	3557.472645	6315.267385	2986.441371	2606.477388	2791.088525	4082.560474	6741.038657	7474.900681	1899.187467	2252.772916	2527.659009	26074.5184	27015.48848	31635.32047	24459.98283
913	295736.0139	610528.1266	391336.0899	272319.8605	363552.005	427038.2757	307193.1094	222181.0504	215073.4391	294717.7772	216410.0846	35282.08813	0	217196.2008	68774.1918	9409.152953	52043.26472	12108.19218	12483.53999	0
914	16056.11926	14006.27597	0	9231.076328	60151.2147	76052.13919	6980.805337	2624.780764	0	0	0	0	0	10086.89053	8028.519181	4508.596485	5202.19569	5274.293203	0	0
915	2073.193852	0	7789.586922	3569.109247	2561.407185	4835.64698	4862.435054	3289.10025	5074.552696	6209.950611	2091.125537	3453.132513	2315.281641	7576.489481	7574.004987	5870.624429	4769.767897	22450.39984	20082.36786	1151.252133
916	660.1725769	599.3542282	0	1344.651244	1742.294737	14028.93489	0	580.8484204	0	0	0	0	0	563.4166992	2063.851103	2160.191226	590.227803	0	0	0
917	69858.23851	74803.12321	46491.97049	57220.1608	2913.300057	90161.38092	63122.21694	62453.11636	54371.02791	40937.41314	44063.1547	37177.09667	49408.83075	65091.66526	83225.42544	73625.30014	77099.40434	76890.0596	46779.33278	46725.25464
918	15099.72493	6662.263967	50194.23416	16350.04971	53770.12034	47363.14537	51988.33758	13593.03824	12862.17101	6072.344198	8160.568173	54203.70643	5640.281503	47654.53694	29985.25612	5684.94776	6477.018127	76523.94981	115429.8004	84462.44413
919	28532.11463	29699.24835	36699.2187	3835.746191	29228.1393	26430.84016	23833.55314	27087.06194	88821.65787	33994.53215	64101.14695	100530.351	75032.41198	88734.59975	89035.79308	92380.89249	62607.43358	68123.27252	100773.9965	37810.35458
921	145616.4946	23416.24622	110707.3744	92033.55015	30164.62386	85703.86151	80329.13832	53587.34521	32274.38952	30901.24566	0	0	422789.6523	68090.86708	20720.19184	29086.36899	12693.33543	20357.82334	21004.66425	22869.54246
922	99906.7359	42499.93685	99657.15377	48819.52589	49174.79849	127695.2526	75135.21846	42748.22461	32483.77534	46714.61806	31522.22959	35248.32794	93636.81194	50678.56586	30654.90422	60415.59955	62712.33912	34483.71612	36368.96889	34086.82768
923	2595.905327	884.8481104	1102.305784	0	2683.925103	799.4841888	1624.841924	1873.23123	1771.417181	1077.259219	2575.928172	917.1529541	0	3587.138734	835.3065674	3421.866763	2467.611967	1504.783142	1208.419435	893.7879181
924	68380.88505	68242.85057	16704.52664	131267.2314	115863.7327	67423.99526	59231.36127	0	0	0	157520.9079	336886.5018	0	0	0	0	0	0	6553.907249	0
925	320.79375	555.6478528	4900.455314	4214.282026	5014.90277	4731.221089	7379.559755	4326.098802	7202.886978	1566.6809	0	5527.777516	3505.930911	1400.908569	6521.205524	14456.93331	2260.504687	1957.617107	11066.63514	12598.14445
926	87365.12376	101362.1213	62791.80915	88175.72955	97810.9748	88343.63443	66906.66913	65889.71523	63586.54801	50595.71172	52201.02598	29085.12278	45449.11479	60439.66639	61208.45191	58165.23822	50802.34215	40445.44931	3558.269751	33700.53066
927	0	13289.76956	8712.565186	0	25880.25117	18770.09221	9272.071599	17794.70448	7993.327136	28103.77392	26846.96371	10618.30289	0	9611.678837	10544.19625	23194.45308	30109.46099	10589.43318	24834.18803	12876.64185
928	706409.102	520104.0317	988512.8845	1115356.455	1102063.864	1129277.098	1163776.686	663778.5165	1103466.717	1058542.831	884651.6678	775879.2255	847171.6527	274483.3438	982534.5299	975829.6161	1024696.841	942559.7105	997604.7912	718721.8449
929	209576.8361	132154.6158	63164.29441	0	0	85201.81622	82300.58751	0	0	0	51178.58398	0	0	0	0	0	0	0	0	0
930	0	0	0	0	0	0	0	722.1504639	0	0	2290.30953	862.1600647	689.500676	653.4088989	715.0508514	1340.551884	1623.177349	1301.059081	809.4335175	678.2798309
932	1.93E+07	168618.1886	1702215.444	292086.6792	171172.7298	1095634.886	32662.75443	638248.1585	471716.8101	362338.815	302371.6138	0	0	779180.1186	729484.9713	282185.562	371678.4207	3.38E+07	1266490.949	0
934	5897.53175	5036.097347	6303.983542	8569.600369	5854.138423	5524.928597	6364.490638	7240.553364	5829.811137	7034.714533	6192.686556	0	0	7411.783026	4352.150211	8149.596103	6676.777877	6186.224738	6962.470047	0
935	173754.6141	168862.3846	170915.6487	161962.435	153600.9837	145138.0088	123972.4719	117523.6755	108901.7769	97237.84814	2544.648766	80650.85703	75499.84939	137310.4692	68943.96887	68808.24451	78317.35173	51482.97887	39336.49102	30717.11929
938	394977.3159	164396.9956	69147.99457	77275.83948	204449.4061	124260.5714	109886.7077	249803.8871	141172.1972	100886.3503	97718.66425	45754.43335	57573.35216	87371.71518	26973.52425	99186.00057	82137.67888	35418.08004	14781.44459	0
939	12604.71334	33693.93333	8887.209386	41923.6005	41565.03397	43011.91918	42578.39132	46968.01683	44170.9885	48709.24044	49749.58605	0	0	8035.106774	47132.01123	49836.95202	55994.70605	51842.96168	61081.66883	0
940	3792.627188	44488.42787	43548.7972	4273.144142	54233.98163	46823.7299	59098.46016	47018.58013	51729.07715	41984.69171	36866.85972	0	0	14256.68151	32034.59964	50861.44573	46260.35692	67558.75035	38908.22287	0
941	0	0	0	0	0	0	0	0	0	0	0	0	0	0	0	0	1323.45368	692.3158301	1320.213754	657.2716919
943	12206.92693	3409.30687	1224.637866	0	1078.083655	1190.537265	26701.99938	2354.458055	2837.995898	1197.644202	2187.747653	0	0	0	1098.719612	6131.426841	2586.457319	1067.51157	3974.523853	0
945	724016.3534	487479.8107	156733.1058	89409.78926	0	106826.4698	284232.7838	225989.8056	192980.3469	2911983.906	834649.9418	0	0	81381.41994	351564.8629	39306.78914	208938.7288	169677.8575	860131.0021	12225.70547
946	56643.03017	28011.64446	187922.8119	797762.163	51585.04388	18044.18517	62532.19511	46400.73929	114024.449	6960.595675	294696.2327	0	0	1525.239697	35654.56508	105061.7586	47949.24073	41918.06046	157649.6517	1389360.254
947	12496.14924	114091.2862	85115.26607	90592.0347	76739.50942	70493.7973	109386.8137	98766.71457	103116.1404	118055.0352	114058.9832	116878.7341	120647.5105	57751.16565	115130.5472	114644.6591	155618.7823	137500.256	156611.1061	150131.9743
948	8119.050253	44196.37961	51393.33878	44852.46728	49100.09293	44752.32075	44705.72327	6200.022649	27441.70872	56426.1563	102988.6419	40898.87045	45602.87703	41570.48611	76852.00842	79950.94533	47137.86402	49998.6808	79416.86272	46543.86393
949	82475.09807	94578.64936	89656.17926	90829.47839	87209.30993	97706.82909	86573.14346	83954.36571	93938.01662	81489.1667	74900.09692	76617.68382	75840.48432	138061.8896	81698.03167	71700.52045	74806.75782	74427.49455	71096.17113	76769.65345
950	29673.44093	3388.604738	48870.60592	3403.711837	2217.453705	1563.515795	1501.23952	4509.988367	862.9071625	2547.367632	1986.839993	6756.780048	7852.65392	2341.502608	1934.937977	931.4067883	896.4102997	1656.909917	5183.324702	5478.279675
952	0	0	0	1684.805436	833.7789185	798.1931854	752.2213843	934.9339966	970.513797	2589.059167	1028.920001	1013.103948	2957.377478	894.1835083	2131.807932	3615.936846	975.4695099	3119.336008	2475.300846	1627.994886
953	164157.8532	153876.0411	135290.9774	138867.9603	133771.5435	123827.2953	102817.9201	103524.8006	100679.0262	87788.06887	71945.60011	74357.30553	62859.48487	118952.1737	67369.11883	66897.95099	37569.36835	29642.43271	22535.70453	7976.383579
954	265099.8529	215766.8624	394210.7417	495215.8724	465002.0494	416496.2254	289944.1024	368398.6209	330580.1273	301026.7175	123505.5824	117762.4381	4291.154626	228171.4418	243495.7389	96277.97327	59930.14675	44310.83617	37710.8725	0
957	1380.700593	19852.15241	27437.95322	2717.371316	21539.12364	21784.61181	13555.54208	21192.91177	16090.14601	20955.15853	5985.151774	15455.49226	11662.81244	2127.853867	38496.57253	15500.39054	16590.96854	33661.75896	12745.56568	36335.77893
958	7046.567274	9614.053938	12249.96248	6327.592557	3462.849547	6217.122642	28034.59293	2995.293755	9383.685897	6810.710046	1230.506594	0	0	1648.333528	2270.31265	4470.285308	3668.941544	2544.258677	5539.794893	0
959	178081.222	114037.001	60134.10686	114497.4557	34631.07352	91118.08148	749632.8645	343294.4751	220213.5875	0	0	0	0	0	0	0	0	0	0	0
960	2461.904583	15401.68498	23950.74849	0	27889.18196	41876.62008	53225.54458	42939.91845	16228.11744	25483.12032	23413.20272	10368.45905	0	16593.54275	3637.181367	7505.897292	4887.528003	10692.06241	48209.16478	13095.74376
961	12328.77407	5350.501569	67942.88715	21366.73447	29631.39957	20713.098	28000.29423	28053.48555	34266.43056	14177.05224	1270.18426	17359.39812	15522.17693	24392.6288	27559.05004	17302.22406	27852.26705	17017.80598	12145.18247	7058.366519
962	0	23582.43435	40027.07013	0	39126.56783	30964.91406	45637.60538	29876.83132	38977.15252	48922.60899	12080.72275	34595.29244	17014.07145	15324.4973	35712.0695	44184.4314	56673.68274	80609.41654	48081.04981	38614.32417
963	40546.29748	11666.70814	25475.6457	37507.82885	7481.801693	9731.770503	18814.49997	16444.62023	13300.29089	16297.43109	0	13120.22134	22530.10949	15208.44785	6267.452498	0	4505.842214	2258.829617	11651.70782	2169.181978
964	37265.11688	2526.49309	2637.185861	0	1456.585236	39912.40302	39661.6528	2979.52246	2921.557234	3660.726747	1397.431604	0	0	0	7276.072115	1310.097546	26021.42647	11218.58474	26047.34793	0
965	0	0	0	0	0	0	0	0	0	0	0	0	0	0	0	0	748.4527222	1302.208993	755.6770844	1190.392509
966	0	0	115847.0827	0	104797.5453	58905.59144	0	89754.60946	106418.4637	113070.0237	0	0	0	0	0	0	0	0	0	0
967	18556.84011	86658.92677	92741.75734	22063.43727	31658.02633	25544.75772	17245.12494	95792.26624	15598.37136	60937.41622	58701.45602	80686.76881	52338.27144	41239.9063	15900.17073	55918.59141	48272.21777	35746.07762	38829.36399	13841.19281
968	44592.782	134442.1304	112577.3927	114789.5474	116264.5585	121089.3703	125845.0326	136406.0991	132310.516	149154.3716	181418.056	133983.9586	144408.6491	78299.07111	153424.7114	162623.9828	180242.3032	179752.2195	188971.5274	175432.6916
969	95017.69162	133097.5857	57435.77574	62864.0515	177620.755	58581.90155	60087.30626	56291.12516	59671.23131	61074.36747	64599.61055	13707.16191	0	78587.29312	59232.85878	63679.00445	60081.87501	72118.20131	102093.382	2551.00166
970	664301.0073	634868.7617	579472.7634	541630.3063	530554.6183	451376.6155	406396.4366	60037.61355	55487.02728	84175.66697	80911.46314	47773.28843	49313.40918	75861.97449	45115.57208	36513.02575	35241.76258	39691.33979	39058.16743	16984.06961
971	113101.7917	117071.1396	47370.10004	117924.9607	119317.316	141162.1202	102073.6279	104815.6668	83543.44277	0	0	0	0	70201.86339	101979.3266	65929.52568	69031.86127	25018.7675	0	0
972	60645.34332	53294.82824	51823.49483	56878.66658	53129.2532	47126.36497	48712.98623	52853.29281	44066.04772	44848.61418	43441.51721	1724.591763	0	11644.8661	40189.36074	37975.49515	18710.24096	34957.55515	17087.11527	0
973	15533.92738	4869.950873	2657.188341	1863.06472	4506.715576	5297.204758	5723.368472	1953.869374	2399.887388	3474.645925	1478.832319	6810.529133	6263.412264	4801.994006	3362.338591	21351.87471	4772.330722	1487.363833	4732.094557	8364.813907
974	3271.909788	23730.96881	38184.89956	0	40052.96212	27811.58606	40563.62073	29096.27369	35055.98477	42621.57113	37077.99105	20558.31226	12579.20114	16425.83188	30973.94286	34427.82877	51423.22274	50095.76852	39760.95061	19710.5066
975	5102.321709	50155.06033	47671.97818	45108.62834	26425.27966	48019.3957	24227.81622	40323.84946	47997.68978	24187.80105	25808.09761	27093.30134	22809.20677	16264.05766	16387.91531	15748.94161	28336.57025	27485.60833	33501.55324	41710.91312
976	1756.151439	910.4034521	1461.8305	1192.486954	942.975	2328.712914	1166.886063	1285.703943	1384.382212	2246.081808	1982.737271	1361.522461	1561.092231	1250.103049	2211.308981	11270.2785	1193.146298	6014.164138	1748.338676	5816.442858
977	0	0	0	0	0	0	0	0	0	0	0	0	0	732.7938226	0	0	0	455.464119	459.6941162	630.1740564
979	8145.944257	62744.88328	54488.76978	61484.13513	53818.88982	57950.17669	54101.25263	53042.71663	45600.01251	45901.08018	46951.80426	13438.16439	0	13476.31605	40245.05084	36704.75565	32204.76237	28610.75221	3889.886312	0
981	46234.23099	98039.21879	184937.1073	7364.300325	144203.2401	124276.2157	123881.3511	111987.6722	155811.2445	152938.5998	12756.42006	214877.3652	114740.3141	176600.7367	193011.4308	158498.1239	110056.3512	124392.265	138727.6214	196089.6393
982	125454.8297	51699.37101	62024.00547	82885.19171	63210.12078	68267.96373	49933.47406	51221.36155	65056.01463	0	0	0	0	0	42289.74603	25692.72324	19479.06416	16663.84546	0	0
984	110668.4442	116802.4165	125082.5856	22714.21166	129714.4851	24427.15852	123026.3145	136228.0353	132724.3071	114014.9818	127428.4328	140031.6573	11889.02818	6036.240557	11931.65059	24748.34659	129436.7249	136403.383	22131.75101	140222.9662
985	3342.81442	35705.71226	19122.23679	25231.33485	163655.4394	6347.903787	5009.197813	6633.246094	38013.72181	23707.60846	12812.6912	6711.328074	43716.82875	25049.0135	39962.82611	19707.39942	15222.53316	21265.98762	1274.201704	6384.629462
986	5974.031807	1438.274872	5424.298656	12403.12608	5160.20486	3512.517169	8221.569261	1955.373105	8729.437365	8154.202119	18034.42497	4031.7352	6441.532191	24944.87694	31126.70563	33379.88025	34248.67258	47061.79249	32399.93815	58935.48087
988	6390.158042	22797.45841	23862.05647	0	18386.62021	27608.22365	12426.49724	26360.45013	28091.34764	10093.67825	28283.29867	10093.81904	0	11671.32613	21749.66597	17552.92795	20704.93762	10267.99319	28269.36965	13710.52155
989	0	0	0	0	0	0	0	0	0	0	0	0	0	0	0	0	0	0	580.070256	1526.762336
992	4675.983268	2703.85701	7112.895978	0	1672.357159	3941.941375	5461.127065	4607.115467	1694.763298	1318.413593	2304.765461	0	0	0	960.0073828	2114.842154	1139.25498	0	1077.956873	0
993	10781.45647	8605.401603	10799.17125	9816.301245	8752.688992	9341.577231	7892.05103	7879.802996	12534.1879	41876.44915	5514.46387	8689.93405	10140.22793	16216.63176	80679.35501	3319.208401	83339.65371	73625.79174	50795.72728	43692.85021
994	0	0	41849.25725	0	59014.19259	38164.85692	30181.98718	0	91394.64369	0	0	0	0	0	0	83547.77407	376912.4683	327562.6774	631478.8355	492558.6837
997	55248.21746	23336.60154	13999.10279	3820.420225	24723.11481	32130.5478	21437.94997	17338.15386	19367.6847	17531.48612	20602.86964	9914.348386	0	20858.86573	13988.93527	27895.78478	6849.657966	13780.96646	16898.10493	0
998	54925.20597	46357.54164	43361.42903	46684.68019	41173.96419	42845.18276	44371.71875	37397.18672	41030.21807	36711.44116	38232.31573	36623.8284	40471.17396	38428.36728	43446.166	37960.20096	37648.10075	38711.76072	33013.28197	33853.05849
999	0	598.3351364	6221.088566	2232.725154	4689.702022	7652.263802	6613.607105	3483.187158	6628.511988	6513.902476	0	11127.3724	11727.91249	671.3690076	3103.830833	7865.445659	1820.065726	3751.375113	7618.588257	14901.68299
1001	595.2546204	1458.631975	1774.837601	926.2124725	815.9436914	848.6629486	1385.750116	806.8151953	3360.834303	731.5554749	2151.991225	2007.740234	3029.557702	2269.939341	743.2499817	4004.177876	2301.283361	1288.726592	750.5209497	706.233252
1003	19577.0284	23440.56447	18564.2222	0	20568.20618	20245.18898	20909.22535	17143.88458	15678.73844	0	10424.55119	0	0	0	7320.727947	10110.73265	6913.966029	8530.638607	8155.2854	0
1004	1235.358353	5288.750045	1168.739594	1021.689706	1375.997552	3207.043405	2979.631787	3797.052546	1619.675568	1236.766772	2298.670772	0	0	0	4791.1459	20243.72381	5357.431245	8375.474524	4095.410757	0
1005	0	1096.963	1187.347493	1291.854337	2026.455396	1055.011734	2180.706812	1059.209225	1019.700632	987.436377	4263.850021	1035.515094	926.845285	4240.378008	1146.335312	2762.044316	9192.438957	1812.160849	2135.133142	2729.266935
1007	4125.211952	8004.474606	7326.793792	37842.17406	73312.97896	50108.01373	91102.59897	49816.78115	49465.36777	111560.4584	119947.524	48741.03694	68593.86173	33629.50507	65101.49315	63451.53428	36921.84296	49325.07885	18503.8961	50573.53615
1008	2062.047429	19191.7779	38094.18741	0	42038.70052	34053.10585	48794.46289	30011.54687	29842.57876	35774.15932	29864.46884	12161.01853	4054.128311	13544.05897	25627.67164	34809.51601	36129.95243	40917.16792	33860.01873	14367.96546
1010	30288.33898	30786.01718	4488.888783	7535.322814	4630.780822	28529.74734	3450.706542	27950.59861	2019.347787	2728.089827	2041.209564	0	0	2554.773069	3361.831536	5711.390519	8592.65831	3005.479601	6203.755708	0
1011	35033.75832	35658.65694	0	24898.87135	31162.33428	25268.95778	32585.16613	33220.76251	0	0	0	0	0	21342.82278	38110.03165	30803.91766	34977.60012	28350.08413	0	17737.47921
1012	178782.6734	121211.5805	424068.3658	190560.6861	350722.6407	112349.4387	48983.51145	0	34608.7531	0	0	0	0	0	29418.51766	73073.69467	26130.5844	45995.23946	0	33573.15524
1013	381261.5694	47203.31889	126668.9469	142664.759	50735.6411	99312.63482	34321.2132	53764.50855	148603.5866	0	0	0	0	161346.8369	160581.2436	157741.0819	73607.34241	0	0	0
1014	0	0	0	0	0	0	0	0	0	0	0	0	0	0	0	0	0	499.6367981	565.6952774	471.0790283
1015	19775.64363	8468.214633	0	9399.678565	9461.643677	10604.39365	0	0	0	0	0	0	0	0	0	0	0	0	0	0
1016	13534.66073	23684.43245	10761.37995	21628.83705	182195.8606	10583.68284	7175.248455	9434.535963	38278.8332	25764.65797	12034.17394	10983.67358	9155.267032	7220.988571	16842.63498	4640.623711	6270.878826	14806.23591	34277.65691	23374.00355
1017	0	2625.131049	4567.414735	3416.257196	2843.247865	4634.934891	6457.346151	6375.077581	6964.063115	7639.149047	23461.26765	13634.63593	13076.44507	792.5149805	3586.026671	10765.89803	6045.978553	4853.99985	2140.567425	11937.00265
1018	0	0	0	0	0	0	0	0	0	0	0	0	0	0	0	0	626.5197647	980.2098523	1633.383224	1454.254661
1020	52100.90997	34374.3325	26824.50138	39763.65201	40704.55089	39424.54675	39654.58919	57345.48427	42788.8112	46847.33038	45847.89877	0	0	17841.31879	43020.07815	71420.08623	50068.40617	48683.71025	56524.64314	0
1022	19115.50285	9230.339275	31077.14731	4718.783698	39508.74544	26262.88137	43959.52682	29087.18203	3093.816471	46493.28071	22295.31603	10530.8087	23447.03751	28621.33844	29053.19798	0	0	9674.584834	9102.314579	3058.632105
1028	504741.8064	38913.07808	328086.6556	36073.82403	35079.6677	33483.97362	33019.93474	34327.57347	30292.12366	254451.5461	251751.181	0	0	384998.3579	178434.6348	159682.5205	144818.3303	106009.3274	95141.01271	0
1029	0	0	1096.293032	2204.103671	0	3144.643528	2072.991	3645.072682	1251.423303	1666.014576	2879.851644	2232.761506	2275.133694	2200.92936	6299.599503	4321.625847	29128.96331	38679.62504	45335.32232	46303.03792
1030	1049.082742	1587.711237	1218.236814	0	3876.348604	1803.413143	1884.565475	1018.02446	935.9857031	1027.452585	881.973111	0	0	0	908.1947241	2763.674496	3280.063647	3381.281655	3059.275849	0
1032	194608.6903	203715.8407	254772.1312	102006.9253	109127.7539	110032.5291	115149.2719	124397.744	123895.8971	137301.0293	144321.5255	126321.0559	134956.5261	69637.92651	141998.5441	151001.6169	172002.3712	168263.7524	174415.9017	165582.5647
1033	34975.97579	0	0	39204.6949	45107.21077	0	0	40983.13775	34312.40106	0	0	0	23919.57418	49751.62416	0	60843.76448	0	0	0	0
1034	0	0	0	816.8585175	0	0	826.8904907	2036.851144	3354.355329	2990.196552	0	2924.331334	4819.812711	6184.452887	5541.023557	13291.46489	5179.377051	2782.784886	4204.236107	5220.132314
1035	36963.88326	2155.47451	4863.408386	9061.581757	3848.81799	2050.531849	2426.1271	7265.496149	3393.744567	8816.721863	7100.550055	5867.217709	7647.685267	8517.656345	1931.284424	5532.760448	8376.16875	3869.065931	41730.92389	33472.00506
1036	0	719.0284241	0	0	0	0	0	0	695.3062775	0	0	0	0	0	0	0	0	0	0	0
1037	3517.636007	818.2630371	2399.943178	7123.241681	10685.92694	4206.190455	3985.020532	5488.576042	2005.500175	6953.065516	1283.41968	3282.02252	3612.679321	3265.732762	3466.462173	11256.14612	2745.352629	1915.019068	6001.468552	2095.804893
1039	0	0	0	0	0	0	0	0	0	919.9182953	869.1060883	0	694.2166534	798.5364532	0	969.6269962	739.2009705	775.8373535	1397.603064	684.1289383
1040	47475.85055	14710.26905	8639.658576	733.665813	18729.81866	20806.54399	15891.27869	12195.68661	16614.34639	13285.71055	5822.41448	21086.54586	12283.35841	10637.06295	9144.008804	11954.61713	18027.78391	18705.19088	16249.9343	20892.06083
1041	0	0	0	0	0	0	0	0	0	0	0	0	0	0	0	0	0	0	0	0
1042	0	0	722.1026001	0	769.5557007	654.2090607	1734.037483	1089.89463	2775.668551	3050.834583	907.6809824	3736.256286	2982.952216	1884.486989	1280.21092	2830.3011	3347.293197	4886.21244	3990.023088	5167.349752
1043	38979.67858	42124.16732	0	0	0	0	0	0	0	81115.83707	0	0	0	153912.5797	75868.40703	82996.06652	90549.09659	94323.52114	95984.27563	103610.511
1045	7314.646221	2699.705709	2452.416312	0	5149.688602	5717.511152	3249.139312	4771.976016	2269.58335	4569.130289	0	0	0	0	1434.874514	950.7059418	862.1641846	4050.8434	1233.887322	0
1046	418.603862	2051.24922	4765.196002	7319.256521	11719.12052	10090.61779	9836.478094	4760.645156	13005.36737	9590.563089	0	14333.79338	11851.24585	2437.513773	10738.6656	17585.15897	4822.092154	15260.12182	8593.026312	19946.33477
1047	83459.05168	204716.934	82866.96839	68939.80287	84422.09399	145546.7901	78766.27744	151913.7182	82607.92251	105249.1445	92638.48783	74465.78138	0	142427.9148	141828.0543	95539.07239	72385.06247	67830.19781	197389.5815	4340.281494
1048	0	44367.30429	6451323.527	361349.0366	116743.87	55795.22402	126450.7922	260870.0961	10850.62114	0	0	0	0	0	0	0	0	63933.5051	3703162.569	0
1049	853.579953	5850.851705	8111.165208	7415.138738	6227.550325	4071.887271	7428.208717	8580.636667	14190.34983	13196.57036	0	19799.7952	14687.20075	2468.032798	7521.597212	14966.85044	4029.404945	3738.518522	6258.930046	15184.39095
1050	30444.01791	29359.35779	34550.73202	32944.82362	51727.83279	34051.39433	34115.97304	34111.12482	34572.91226	35416.7456	37415.05552	35515.82443	35981.96702	44921.84933	32068.96916	36190.87662	42156.41955	40004.55598	41354.18693	46998.13948
1051	67037.17097	57759.10477	58871.97033	54043.67351	50941.99031	47928.8166	44599.54346	43328.03873	42687.90488	41840.57953	19024.42544	0	0	9218.373713	34879.53737	30179.88586	34647.70651	10378.52598	9273.837795	0
1052	0	0	0	0	0	0	0	0	0	0	0	0	0	0	0	0	0	0	0	0
1053	0	0	0	0	0	0	0	0	0	0	0	0	0	0	0	0	0	0	0	0
1055	54058.66881	52404.80713	45375.41248	46317.70675	12269.15805	44414.53231	15172.05948	36728.43001	48561.89348	13238.96315	29211.88769	37427.8921	48518.61972	51216.89544	46114.9444	44637.75764	11145.39738	35375.29488	22547.32739	14112.77305
1056	17578.59964	16074.86189	0	0	0	0	0	0	0	0	2872.800513	0	5105.55505	15277.39601	0	6947.377009	2549.721475	3004.17389	4042.635139	7420.827754
1060	826.895647	21167.03732	31935.32008	0	28763.98964	23397.70639	32797.61023	25005.40172	32330.7767	36849.76719	31534.2842	13961.26031	4030.686387	12647.47175	25692.81935	31279.91359	40383.12563	41067.15371	36304.83945	19628.60331
1061	85705.14371	80802.78466	75231.82036	81906.34876	84955.72597	86041.90874	65096.15546	64252.26167	66820.20161	59606.97728	56901.21273	64805.763	70908.03825	67769.38555	65280.80229	54013.01262	56459.2145	46821.32217	31543.60076	34471.5811
1062	0	16137.69324	26170.41144	0	25042.409	20967.51329	27421.38943	18748.17205	24950.52298	12832.35911	24979.42448	10704.40001	0	10110.94155	21477.81572	24793.06932	15397.11813	31490.07895	12628.64372	10978.3121
1063	0	2900.584065	0	6684.737223	0	3158.30235	0	0	0	0	0	0	0	0	1338.654481	0	6373.415511	0	0	0
1067	111278.5923	119838.6652	78844.76162	96479.59943	9366.216211	125620.7216	88983.24959	35243.83141	27777.42544	76520.56221	62412.90895	51759.71617	81028.88542	99244.82659	16312.90902	12349.72756	8558.519385	18313.97933	62964.69127	70928.4389
1068	0	0	0	0	1064.807117	0	824.3475732	0	0	1003.787704	1033.614102	1547.094397	1660.795737	0	852.8142975	4336.040209	2070.821739	2155.184061	1258.33092	2060.34152
1069	0	0	0	0	0	0	0	0	0	0	0	0	0	0	0	0	0	0	0	0
1070	0	0	0	0	0	1338.71814	0	0	0	0	0	0	0	0	0	0	0	0	0	0
1071	0	0	0	0	0	0	0	0	0	0	0	0	0	0	0	0	0	0	0	0
1072	760.1337982	819.2745483	3426.044264	4100.642042	3552.859871	2749.242804	14163.911	15168.04735	6085.01009	21733.81118	17766.01978	16397.00699	15823.66473	28193.85242	32175.55288	38451.31454	1320.55914	13822.50543	27951.69387	17920.44152
1073	7026.619695	7292.57168	11591.30368	1700.346465	7872.368029	7521.22734	10820.12858	6548.184307	12106.91836	4873.151918	2098.281335	730.1290283	6619.613849	7773.584777	11888.57629	7763.505053	6777.256313	9619.118978	699.5721588	814.8254425
1074	0	0	0	0	0	0	0	0	0	0	0	0	0	531.4701563	0	0	0	569.2531174	582.9290771	0
1075	1846.950952	8683.52868	1836.048285	1860.739178	5296.659474	4195.72207	34696.59271	3645.819646	43378.48534	39634.21872	31750.49899	44187.57364	27162.91415	47666.31098	33954.16792	31528.35574	38703.92193	57153.44736	50507.99922	50081.62115
1076	101911.7672	74670.40208	0	0	0	0	118806.5343	0	0	0	0	0	0	0	0	0	0	0	0	0
1077	101849.4361	232270.8998	295879.872	887254.0696	428612.9992	1119470.708	1671527.32	1756514.108	83162.20723	192795.3776	0	0	0	373518.6987	503027.348	3286797.026	866479.9068	151295.9122	341124.1524	0
1078	2448.461288	11128.80946	38142.16839	1808.181793	11305.10671	6235.984102	13646.36733	26367.22464	2441.260931	9124.62626	3101.233704	9059.34674	8070.065495	12726.74401	12477.18885	5444.135112	17712.73103	7221.638511	23320.03514	14554.42298
1079	2659.074415	1135.071658	1234.901331	0	5558.881932	7124.086741	2275.867758	5444.358739	5322.530922	4925.384145	1327.941108	0	0	0	4966.883108	6018.713763	4548.979023	6358.391113	2547.118103	0
1080	81030.06146	189306.7768	61804.2862	146388.8471	16205.80958	141410.8693	40551.20968	63751.0187	23110.05089	26583.88242	85081.58484	0	0	136922.739	7456.213345	51508.53257	32637.07065	57552.78517	7464.906943	16799.05803
1081	0	0	0	0	0	0	0	0	0	0	0	0	0	668.353656	676.6206757	1467.629379	696.8592224	2454.891172	774.079292	0
1082	8408.350052	12117.45958	5297.324886	23585.37165	3404.487466	31528.30771	47508.7899	46384.57551	37632.69933	36191.30581	46566.67755	36147.34102	42389.06966	40866.90556	55893.82807	55098.25546	56338.72923	92373.32629	125294.9795	117193.1141
1084	125470.0817	173501.9971	276203.2738	205526.4619	383020.7067	142921.1757	282154.211	423278.9301	402194.6205	269831.781	162136.8839	218988.0248	93997.85092	89272.31555	252328.1767	164151.1875	119843.1069	119071.7287	194811.7976	195556.019
1085	0	0	2420.816169	0	0	3051.714567	2259.494462	0	0	0	0	0	0	0	0	0	0	0	0	0
1088	646.5182877	1330.473588	1476.136835	678.0375	4230.33117	6772.928794	2488.721273	4242.217333	2632.880726	924.5415829	596.5925949	5233.584946	4882.869328	596.3502429	3019.743094	3504.831432	1202.201568	2275.316959	2223.263247	5504.782188
1089	26994.06943	37307.81945	13275.57879	0	13674.47461	16158.34343	14353.39634	0	0	0	47022.99786	0	0	0	0	0	0	0	0	0
1090	12129.18792	123326.9525	98287.87937	109351.2966	104083.8384	108378.2795	110078.004	124464.7849	123542.497	137358.6915	144768.0709	126251.8431	136168.4477	92576.11768	148171.1265	167850.9105	200232.6964	202983.5982	214595.5532	197795.9499
1092	3883.285289	1728.029004	5833.620714	4794.430562	4966.934387	2757.167935	2616.420081	4226.787321	5965.854862	1309.623679	4572.947851	3379.808399	1927.89702	2068.674197	2037.139942	1423.900659	1525.18828	1795.428385	1390.836085	3137.140671
1093	43895.47058	7864.970039	87664.50538	38749.47472	58899.92452	80082.20321	83986.84644	47724.84905	5800.524924	45589.12453	34906.56487	5023.081749	29661.08015	10279.63741	36081.57606	30029.67827	60674.84811	35812.33182	50554.64745	52324.89779
1094	4038.362274	31972.77669	70257.21299	23937.37852	73768.71719	22568.51437	27713.78341	71250.02292	21037.90283	72985.46479	2250.165348	43492.80192	69844.02865	16453.18803	24455.22789	31534.66684	28255.88137	21623.64213	20188.4992	47783.84528
1095	1035.488036	1554.068292	1583.76175	2398.81572	869.6345032	2927.558587	2230.413194	3161.239471	4500.048508	1808.64693	756.084375	6445.708592	2526.355563	22187.19481	2661.212453	4011.542528	3321.68826	1981.824577	2097.260844	3332.992086
1096	628227.39	293349.8977	523204.4785	280957.4046	556415.545	562286.5974	593116.2157	617995.0085	612477.7646	293666.403	294827.6374	569553.8647	601223.3002	285107.2543	602218.7678	650160.7547	271341.0683	720454.0109	743628.4384	676048.6628
1097	5129.164622	2185.341339	4759.500919	8931.563562	5143.579252	4892.159973	3545.03606	41834.60909	41718.58086	56260.5495	110710.9037	48422.38885	32292.82388	44602.5906	27520.07469	39389.83516	49072.96148	61904.43258	62098.37123	8866.463809
1098	13105.83067	16176.44358	44502.99984	44558.76389	56595.37436	45574.7836	18201.6488	36475.866	33119.91711	30714.2072	68283.38048	29550.50379	22680.14734	60026.46178	35565.72347	35379.34529	56740.21983	34904.76796	21723.18243	59512.92168
1099	215558.1181	226579.631	157615.9557	183281.913	207392.5385	224816.8275	176855.1182	184961.5431	190511.1755	160154.8065	102011.4445	85500.75117	123262.1027	147509.9898	182643.3648	149786.4925	139757.6127	106936.9822	63208.97992	58310.3779
1100	0	965.2993066	0	0	905.2438843	10929.96896	970.6314331	2860.996622	902.7150238	1930.548842	2696.228135	7210.376296	4593.178389	4470.939454	1604.062601	1702.42597	1100.238217	2328.204208	830.5066681	1527.098066
1101	86929.85522	108207.5065	67098.20537	85848.32768	104737.9414	64655.52829	76554.58483	70897.35986	77168.50394	46754.65133	39765.72678	31971.48253	47180.02556	66611.76952	86515.91173	75854.82922	76060.03146	63467.76353	31691.7892	34130.92069
1102	525.15	641.9642432	587.6402893	649.6552826	1114.960583	3914.698211	2615.14295	1009.851324	582.0542633	974.0681992	0	676.901239	640.5406815	573.4861816	533.8116211	1353.784281	1034.54816	959.0369275	1081.682268	595.615567
1106	0	69741.2609	173216.1225	0	614356.6413	0	0	71125.73288	76488.82281	64137.43109	0	0	0	380616.7571	0	0	213798.1518	150807.3747	0	0
1107	70376.34766	57495.22021	65976.07915	78937.9308	75913.14982	71564.95841	82512.02825	64349.0635	80285.54001	79767.82706	78230.79464	67359.76645	82412.94887	17568.94077	56430.70011	74831.59254	69553.60145	64311.44898	82571.97034	69319.20394
1108	1043.890137	895.1187195	1046.06729	1039.338142	1105.242957	787.0925995	1792.450552	1197.726526	1074.440808	1004.85137	4682.915777	993.6221045	0	2071.259665	1847.376969	2867.237873	6058.806909	1736.915854	4607.374215	4910.697772
1109	1960.358029	940.8205865	597.1093396	1185.848098	707.0496533	2168.984455	1695.099211	3173.859317	2576.608735	666.7333923	753.8469543	1920.217458	3908.874038	16293.34006	1800.719919	1378.528629	4439.604216	2526.780905	2092.228166	2403.798647
1110	305982.4433	308241.4739	235734.1475	331662.8673	321700.3012	321863.293	304823.3456	310663.9237	120840.8879	93169.56613	19466.62792	45466.23029	143496.1769	365416.311	12819.98607	108297.3627	44124.48933	11720.65938	15979.26408	13203.01498
1111	5336.970745	6777.263176	12629.34182	4623.449546	4111.449483	11976.42937	10751.07062	6022.275593	3075.685166	8239.305245	10904.47698	0	1581.005896	3758.938846	11873.13701	12125.99191	4640.431588	15275.33482	3451.702675	17562.46681
1113	0	104902.9575	273326.2914	134712.6672	328103.9481	92964.16875	209274.3102	201410.2234	55316.12306	161095.7195	96115.92523	363571.9393	0	0	155830.2791	215831.0962	143400.1639	224620.4792	214404.5274	422212.8168
1115	67707.93499	25037.11055	13147.96449	0	25796.81937	12840.32839	19663.43761	18563.14778	8015.303258	9746.290426	7144.036296	0	0	9642.537188	7838.155045	13643.64903	8218.973531	8539.726249	23344.2974	0
1117	18263.78125	8164.030399	1682.668048	0	0	0	1119.291312	1870.984808	0	0	0	0	0	0	874.4863843	0	903.6037628	0	0	0
1119	69322.46212	33229.79157	53844.10872	39069.58717	55955.08218	25514.1622	52053.82784	28023.68779	34116.33966	34204.68927	0	24664.79707	25694.37552	25198.30294	34546.6605	44291.13277	54832.71804	44750.77919	0	19692.62337
1120	116109.1754	93287.69405	54832.29953	72832.65439	100542.4233	21241.07006	57186.18194	45357.68982	38890.69342	31681.5584	24909.53327	0	23032.76402	31669.0425	47570.31169	34929.78921	42906.20843	24742.89727	0	0
1121	0	0	0	0	0	0	1736.999121	1010.700027	932.1369653	0	0	0	0	0	0	0	961.3094971	809.730249	1036.759534	0
1122	36799.89978	35017.27602	55847.56883	34126.96709	51366.50509	59527.99022	47729.15942	39078.45368	51594.08567	0	7219.929199	0	0	0	46278.14265	45974.18146	46561.11671	49274.35845	35922.74021	0
1123	91724.3068	6745.28644	47586.93528	66816.61957	60749.86706	52234.27985	19941.02064	51253.90327	47344.44853	21558.60175	29887.01883	10697.71938	0	36696.27211	16453.55496	46038.75745	14777.53763	45743.19096	27978.61368	12283.66898
1124	0	0	0	0	0	0	0	0	0	0	0	0	0	0	0	650.8534241	783.3571106	727.4982239	795.1506592	0
1126	4750.250367	23252.39303	13377.09655	22107.52694	37633.47367	12989.18783	13609.55097	3114.590072	9281.328173	238859.7938	10057.06943	1418994.536	22114.44149	9629.093181	11224.13563	142769.3716	38475.77176	10524.03054	138660.9672	86005.66044
1127	107654.2059	88012.14781	0	0	86831.09306	88847.53989	59086.13098	0	0	0	40190.00376	0	0	0	0	0	0	0	0	0
1128	0	0	0	0	0	0	0	0	0	0	0	0	0	0	0	0	636.3720291	1823.385557	1315.620209	1731.326112
1129	834.3281799	1670.324903	0	0	0	1097.07646	2606.660268	1340.219112	1933.809329	919.7956055	968.1747803	0	0	0	0	2796.500457	891.8902588	3686.392928	1858.908895	0
1130	0	3375.456306	0	3192.34689	3902.567401	24451.45375	0	0	0	0	0	0	0	0	0	0	969.0008496	0	0	0
1131	50141.24734	134749.0315	71216.23746	135146.8409	137643.2433	72529.43576	71569.68086	82570.58646	123723.8676	74624.56904	83561.96427	9487.879871	0	131201.7182	106551.2647	134125.7892	73146.59081	70190.07605	149076.9018	0
1132	76497.68884	18165.77859	30017.62064	31434.81697	77511.06978	64282.37259	12300.99003	21758.17544	80966.24199	81680.05186	41090.40145	22000.67743	51872.63505	35646.51985	15371.01605	14277.33568	16532.13568	56971.89773	61886.16458	70312.54401
1133	0	0	0	0	0	0	0	0	0	0	4039.855521	0	0	10638.78879	0	0	5068.441201	2269.674483	14122.44772	4656.377098
1134	0	0	0	20003.27628	0	0	0	0	0	30359.4019	25757.81484	22694.88151	21930.06436	26109.44845	24294.086	24685.65274	30749.37161	9546.995235	17157.71224	10644.0879
1136	4902.416115	1057.007812	1118.389966	0	850.100625	0	903.8264008	1067.550815	1681.473376	1085.639978	1528.543878	830.9802063	0	5625.460405	3800.517455	3213.197562	1799.665146	2694.593829	3171.936877	2803.59883
1137	268344.2957	355407.6941	74863.02962	246453.6203	143613.5061	43638.34461	132052.6605	355425.7199	400549.1479	256030.4666	142185.1088	2413860.335	1860479.917	317132.2962	213343.5891	63745.18463	139616.9216	158679.6071	109879.4815	125027.446
1138	0	5066.050865	0	1999.191136	1147.560068	28149.23728	4177.979835	0	0	0	17698.64463	0	0	0	9793.681729	2905.502666	13622.6037	0	0	0
1139	0	0	0	0	0	0	0	0	0	0	0	0	0	0	0	0	0	0	0	0
1140	227841.6926	40001.80208	44206.99549	274790.8829	17014.83563	42575.96992	24029.86466	55808.48032	18461.09385	21129.72521	11949.69817	25805.32964	23653.83413	22309.37615	41305.94037	63255.98329	38532.78585	38739.93775	42540.3057	42118.46768
1141	45419.37009	51574.23311	37966.0819	40710.27825	51444.59212	44707.09094	46011.84042	45608.53564	45095.12364	39949.75329	38367.07482	36605.26258	38496.95087	44139.35782	57589.56409	52235.43055	61899.84535	49532.55723	34222.90019	33089.1543
1143	2098938.034	3546394.228	1544572.441	1227135.639	2945753.939	1985191.943	5073569.758	57945.7661	45843.48393	0	237802.4129	0	0	136542.3471	33554.02958	406016.0605	112354.4318	5027332.832	3084931.487	180253.972
1144	0	0	0	0	0	0	0	0	0	0	0	0	0	0	0	0	0	0	0	0
1146	8.38E+07	5.41E+07	2.96E+07	1.27E+07	8968309.162	1.02E+07	1.76E+07	1.00E+08	4959780.233	9.41E+07	3564250.719	3.36E+07	4.56E+07	8.33E+07	4.62E+07	4590169.944	6.34E+07	3.70E+07	2.90E+07	2440063.041
1147	72897.42837	0	0	0	130514.0024	6240.408706	0	23700.39868	49878.92416	64756.29812	81862.80518	54769.60554	0	0	0	0	83428.72017	29910.09355	0	0
1149	21791.66949	17398.20274	18283.01956	2141.006241	17470.46555	17251.83742	20040.82072	28033.73778	18198.59216	22833.82781	22206.57	24143.71252	19005.74799	20841.80774	25359.51716	17470.60502	14993.31683	16160.02476	14824.11576	13871.54226
1150	702.596748	2122.099805	1225.437388	2342.556731	1949.41611	2038.90429	1996.089408	1159.807599	1571.044741	1949.739333	1177.799694	793.2315399	921.0868561	4104.595535	3280.563127	3182.272634	4094.538337	5642.153278	4447.050114	714.1574982
1151	25874.72775	31360.11768	0	1841.235469	25218.85883	18679.72605	0	26749.17569	0	0	0	0	0	0	35499.86083	28500.66663	33155.16973	23392.46293	14679.3569	0
1154	47961.24165	171202.8599	0	15718.02251	208314.6423	102109.009	0	0	0	0	0	0	0	0	92676.69638	0	1267.747971	0	0	0
1155	24449.13363	1178.909912	0	5052.120533	23636.92306	34335.33649	27197.39243	2163.149632	0	23605.10416	0	0	0	17209.4336	4425.261471	22005.96286	26816.81533	26598.02306	0	0
1156	5039.267516	4011.190745	5995.75745	1758.461312	7652.439227	3069.574933	7391.752892	4491.668531	9373.541342	4918.097856	6499.170593	2249.34904	4638.841236	6858.614597	3271.902933	2339.074432	4378.578012	2164.227155	1771.870926	807.437851
1157	80286.59754	77628.92267	57545.40168	0	64261.70807	69904.95487	79816.30952	6962.773059	5683.011057	0	0	0	0	0	0	0	0	0	1550.091694	0
1158	12178.08943	7208.459605	14327.43935	16458.10173	16684.37286	18275.97287	12561.77951	11274.38202	6445.643819	16614.4945	21660.75817	21305.56495	21706.36893	31958.53273	13276.54853	19563.42444	14453.7986	19221.02852	20029.35723	19423.20031
1159	748.9138751	5055.896884	7645.656314	2796.839643	6212.116256	15290.13489	15591.84566	5232.636872	8976.866949	5883.627543	21384.59494	13961.35476	9719.359088	4581.749221	8727.739966	1705.69695	1985.782387	2513.780931	5605.595023	21471.28641
1160	3571.598835	5883.856451	6006.647987	683.1182922	4852.320751	4111.432531	4864.099801	3893.385042	4397.172955	3637.682644	3241.561185	2732.588752	4568.830846	10991.58993	5792.497427	3125.200031	4863.430807	5077.608036	2073.471669	1008.936392
1161	86530.66237	35050.70713	46279.13063	37801.51697	34955.73777	35706.91577	35231.11108	34776.4305	32881.88499	33171.30756	34331.67895	0	0	0	30880.33775	30173.51489	32286.79151	29066.53432	7299.850657	0
1163	22639.49502	12016.19043	2910.616274	0	6545.241669	9594.286062	6663.973449	0	6115.862307	0	8621.074731	0	0	0	0	0	0	0	0	0
1164	33886.60018	53379.56756	38377.33167	6507.166414	1639.651465	44687.54911	24347.6155	25091.38107	23530.20822	24668.08971	4785.736987	0	0	0	25485.83514	22663.2929	24671.9355	2446.147083	6692.151493	0
1165	445.5268616	445.6586353	485.3871387	597.5280121	1205.946659	1767.202804	1155.004265	520.2062347	915.0304349	1690.855809	4180.983203	1958.727199	1964.643318	803.3641333	1232.839525	804.1185516	515.4447739	916.5248795	2886.004509	750.0329984
1166	47403.36904	41617.48247	16710.24894	3845.036451	42177.43646	70198.70363	3786.715783	1617.773599	7744.209432	4093.490284	2480.556116	992.805	3240.190695	6825.26007	41188.81925	7426.460462	31058.35631	9905.84103	2082.529561	965.3514313
1167	33084.74113	4914.490681	25858.07906	30428.62491	33514.3068	57895.21388	61259.76034	28030.548	28134.05519	22156.58746	19530.54085	0	12640.55427	5342.632675	30146.56876	22140.89978	23496.29001	19851.97389	0	7400.270321
1171	1920455.499	485159.6666	144199.6259	126853.9644	47135.18681	341555.3084	301933.6717	1915993.816	387297.1964	0	107514.6989	0	0	260126.0631	108314.6824	33142.21421	24734.0109	0	0	0
1172	3037.828032	7419.533119	7985.326252	3712.871583	2175.254979	4278.815497	6023.160654	2481.19788	1208.784904	3048.320744	1027.03932	833.1965442	1352.412642	1423.159704	2914.595261	1463.76973	1483.515571	1148.863163	643.6152301	2414.75343
1173	0	0	0	0	0	0	0	0	0	0	0	0	0	0	0	0	0	641.0963013	0	0
1174	29946.94337	29038.51604	32078.63464	29056.30677	35061.69814	31990.09573	30613.0324	59384.87035	55342.19504	22520.64608	7740.898143	25638.23156	8383.157562	69803.06969	17866.27807	31261.13655	61105.56766	17237.0385	51662.39008	25660.23212
1175	0	0	0	0	0	16440.18964	0	22318.8458	0	0	21437.51039	16880.24329	20044.90896	0	0	0	0	0	0	0
1178	0	2213.174048	3737.992566	3909.703521	2253.372065	5370.772526	4698.987057	3283.687679	6842.662218	6704.774468	0	7360.722478	2328.240163	1894.11031	2623.37807	6902.755052	2885.341132	3155.1744	3018.779668	9208.402191
1182	25048.34151	16284.41912	23380.26783	69637.46135	81878.29662	29305.07297	22988.1784	16774.09568	42018.03729	36826.49031	47820.11004	27472.96491	24895.56859	28169.21258	15831.52522	23827.09617	78821.29091	26565.02127	26434.01009	25182.53888
1183	63914.75217	71607.04416	75111.04056	85571.61665	70623.11089	81241.16537	81649.91535	72628.82369	79799.23339	75544.42735	73039.94074	73288.65496	73990.25293	27601.43361	67234.0537	68596.79399	71417.6798	69330.31188	73596.43125	77778.80091
1185	0	0	0	0	0	965.9538391	0	0	0	0	0	0	0	0	0	0	0	0	0	0
1187	0	0	0	0	0	0	0	0	0	0	0	0	0	0	0	0	0	0	0	14209.04416
1189	0	0	0	1005.904248	0	1097.93562	0	0	0	0	0	0	0	0	0	0	0	0	0	0
1192	31771.62208	12409.29348	35181.75011	7369.434371	22654.39481	24817.28265	26064.53993	22528.04604	45529.32151	27308.26824	28216.67847	29784.01886	14962.39566	15564.73378	37556.35766	26197.7044	19059.31678	25794.43476	21444.22686	29698.55467
1194	878.2503937	742.5277679	0	723.195	0	933.8497284	852.9083954	984.7668274	1803.010117	1079.189786	3098.269819	0	0	0	2689.589533	997.0759369	4073.276655	5337.585027	3509.027715	0
1195	4724.255837	43186.8999	56551.48964	0	29497.98675	47454.39138	30398.29282	26931.05245	39781.02793	42553.38342	35446.45914	0	0	0	36606.29219	39861.41732	44701.24018	41134.53341	34489.13554	0
1197	176513.9744	0	0	0	0	0	0	0	37974.42662	134249.0446	0	0	0	116414.1846	86068.36752	48639.91797	84376.06838	36511.6005	0	0
1198	139973.8939	113734.646	70920.34657	73185.52188	76571.18326	80962.69952	54039.76933	53365.67086	49793.52346	36456.30707	26731.04545	6965.704944	1474.023474	19514.32219	21375.38766	17188.72912	9595.760006	17011.12974	0	11868.4659
1200	41103.60623	7059.170678	46041.98149	39972.47152	43106.74221	38162.42714	51145.80119	40426.92124	37241.84743	37824.94403	25814.13018	0	0	20223.53276	16010.79941	33780.68868	45401.21068	37121.82794	15865.74324	0
1201	0	129434.3632	17336.87793	0	132581.1575	16996.50025	17105.3886	0	75753.89777	0	0	0	0	0	5697.549097	81960.63017	55746.26537	131060.8646	111050.2561	0
1203	26132.61909	183541.8052	67813.34079	77253.2806	117596.3102	135586.4526	76621.65804	53971.6066	69459.40295	76616.09234	75340.38318	14845.86335	0	120135.957	76493.70535	79556.52868	83151.4594	70553.68932	45669.33618	8688.009115
1204	9388.153605	105057.5606	34114.53261	0	129816.8018	3317.856174	7003.201575	11181.22591	66910.7003	0	2435.748853	0	0	0	0	6332.589419	0	2342.562202	72673.40972	0
1205	3259.73064	2041.921172	1148.09837	0	2102.576642	3249.668423	3776.400568	2264.342344	4560.856304	4438.313881	3470.84625	5773.002739	2076.9409	2614.800615	2144.149497	8912.518996	8758.316892	3334.823476	2917.948288	2151.957182
1206	91734.64851	137814.927	145685.5708	164104.2057	168105.311	169244.9974	183799.4472	23602.04568	14157.12353	14613.61046	7474.726183	20543.64753	27882.18933	180470.9735	16996.96254	9714.104575	5090.512214	12538.78193	28353.85813	21359.33393
1207	14131.75123	9143.558602	9261.010045	7339.930997	7437.910724	84123.9296	12986.20059	13119.74333	8008.365082	10956.05071	0	0	0	10537.19033	47909.75561	13444.57255	41309.25094	7189.782665	0	0
1208	0	0	0	0	0	0	0	0	2238.504988	1070.583783	818.7950226	1914.251743	1944.772251	4536.605233	1765.216302	1754.15207	6020.832302	1435.768063	7502.9922	12817.32876
1209	279616.8511	693688.7631	1330017.595	199199.3386	1197634.235	720448.4199	1060003.463	148295.4577	48877.97658	0	0	0	0	0	0	77536.55098	219164.3936	114993.8315	0	0
1211	0	0	0	444.2314169	156.4908646	128.5988992	0	157.5474664	124.6391476	282.547028	305.1081161	149.6033226	347.5164565	433.5094533	300.5034716	436.5053558	745.1880599	404.8874863	329.8875046	746.453757
1213	1168.341196	695.1482227	3075.802961	4827.64607	5403.077074	3451.907359	2563.076989	917.2419553	2848.59016	1094.485364	1637.27389	5246.127849	1755.682777	1153.387363	2640.231619	1994.886381	718.2870117	617.1227875	896.3803857	1063.910001
1214	6865.969411	4183.848658	3586.088454	3893.530378	7989.209398	2156.151251	5535.268401	3881.79653	2029.882456	2681.165669	8560.164249	10127.39304	29862.97002	8637.088962	34084.17211	28073.15733	36396.18018	32896.92733	30731.02326	33782.01632
1216	26577.47449	45035.65266	45547.91048	39017.40242	33562.43604	31394.86556	41750.93697	30895.20185	29686.69636	19305.95708	49048.90736	26703.09138	0	46320.44583	19829.25485	27395.96606	24110.81839	23653.26838	29296.83228	7571.87176
1218	122071.7882	124169.7501	13587.54641	108436.7896	125684.1504	34103.52388	107794.0455	106206.748	94837.51589	81682.2128	66796.2235	54938.51916	73877.67619	96949.10595	119815.116	110942.0933	115922.222	103350.2777	63167.35141	68193.67352
1220	0	896.2804834	954.1195862	1957.049945	976.590033	3264.544968	1016.582712	1095.833826	1007.91557	3264.508683	1069.144711	883.3846216	2231.236084	4164.1948	1623.479398	958.6624054	4269.488509	16396.77828	3959.54655	1405.071937
1221	244865.8638	196169.3288	118378.7501	164591.9774	202317.0546	243209.043	208623.3783	192469.5658	228927.9202	30128.85962	27399.83529	19290.12655	41843.04258	279913.8716	219309.7547	191402.187	219161.4569	94992.71878	10766.09348	35901.91286
1224	422152.7782	233250.2916	90556.94103	111814.5986	119529.8744	124251.0432	98888.41991	95982.23628	80954.59032	66887.17195	39951.76886	37193.61574	57890.65502	72088.27157	89168.8698	73061.40054	70647.26473	60261.25113	30883.32382	32313.59335
1227	169582.661	179687.6098	178518.5043	185034.3968	187453.4577	195287.2573	192937.4171	220920.4834	189541.5304	236378.9087	55091.29501	175776.9493	32338.52413	44586.20343	12459.67069	16306.99086	19078.22021	30814.8255	23039.22962	55289.45306
1229	0	0	0	0	0	682.4523267	773.5689514	0	0	810.5873291	0	838.3879852	756.2377167	819.3085236	726.5695221	760.0527191	1476.683199	786.2410217	826.7267798	791.4075897
1233	903.1328174	955.6842316	0	1230.238092	983.1501068	1205.278995	1470.246405	1366.102676	2106.979103	1558.920161	3348.582874	3542.865487	27970.37751	3767.2816	23767.9488	43274.35869	33410.73674	9921.683152	109515.6486	49019.31049
1234	0	0	0	0	0	0	0	0	0	0	0	0	0	0	0	0	539.5783594	560.2170822	0	0
1235	0	14816.08574	0	0	0	0	0	0	969.0615417	2689.877274	1197.101459	4347.421313	990.925296	1688.499263	4433.076293	2867.237873	5485.226118	1736.915854	2620.915323	4392.069417
1236	158169.5341	207946.474	35738.55118	0	0	84093.66784	64083.24477	76249.81117	0	48459.034	0	0	640065.6021	365118.6589	0	234275.4493	0	0	0	0
1238	0	0	0	0	0	0	0	0	0	0	0	0	0	0	0	0	0	0	0	0
1239	665264.4553	730815.6383	779991.5938	854506.1921	891058.3774	762090.3079	876855.7123	888517.6499	890870.855	891863.3181	917460.0827	821212.0286	915069.3638	1170773.239	890710.1004	33186.71734	926276.405	918649.136	56042.97951	24640.8005
1241	7887.693896	15174.71197	43434.77724	44107.47121	43581.53824	41390.27778	44142.85657	47594.33954	48535.69867	57430.3924	80186.18834	51130.14164	52488.17847	39923.7154	78370.18316	57666.74761	95003.76634	70849.23964	101609.3022	70180.39081
1242	0	0	0	0	16301.69008	25481.79804	0	0	0	0	0	0	0	24527.48538	33942.07375	35052.47094	24841.79489	0	0	0
1245	91606.46822	102629.0557	98908.03698	103364.0542	105046.4939	104388.9429	95639.72742	87475.97434	83159.00824	76154.54844	74398.73908	61971.76779	71530.85805	92092.94566	99183.9025	81710.06563	89289.16592	80060.80809	46187.84681	50250.31752
1246	0	0	0	0	0	0	0	0	0	0	0	0	0	0	0	0	0	7209.697668	17328.20533	0
1248	44826.92535	24667.19194	25628.01533	57638.41407	22429.57507	41532.46139	26585.00125	37231.45229	41124.40987	59748.59708	39924.96353	24234.01573	52720.80724	15229.51854	22246.07013	23380.41176	32871.20659	23076.92147	27768.12629	28210.56822
1249	13123.83707	18386.42151	76572.01991	85675.91912	112448.6436	107121.7282	121428.946	42310.33221	139524.3893	141028.7577	51119.64541	40509.12815	48704.46176	41493.53353	73519.74407	58977.30445	89549.34119	69708.7551	97959.89606	68780.35842
1250	215977.8614	60419.33313	89559.4608	128675.2739	14350.98389	14130.93186	86224.89541	86010.85319	82787.0179	52181.03451	47744.72072	0	62727.25801	84193.37218	132456.5377	71148.88033	94264.06618	48791.9521	0	0
1251	0	0	16357.79012	3813.700225	4721.697257	8105.371397	6576.192942	5888.866783	4557.795081	2342.111071	3915.297378	4288.790407	1598.938715	2924.100453	3991.9577	5590.297452	2938.196807	2499.826311	6463.624578	2072.259492
1253	59124.19684	138611.9275	56373.92381	107391.5875	67437.17252	43562.85805	60921.89301	71758.69765	67386.91917	57459.2243	68013.0143	0	0	91983.39627	71042.00407	54854.67208	60285.22899	45404.3747	94797.73741	9502.805654
1256	68114.82968	3971.956089	1557.920435	25898.05998	25715.05033	24510.40826	43034.69566	26512.3065	25500.95679	28867.38582	0	0	0	0	0	26870.07003	30519.12924	2926.462665	31695.02847	0
1257	1958.388369	18751.5017	0	1096.214832	51239.35607	12508.64256	0	17237.43525	0	0	0	0	0	0	27778.68537	15323.91716	24305.13208	0	0	0
1259	45653.60881	17190.21407	9164.372054	11534.30137	14198.2202	11628.01038	11435.57277	10406.94367	6702.118548	4458.070294	5065.405402	0	0	0	12778.58513	1871.425679	2326.600754	1720.797488	3935.78974	0
1260	1953.965449	8941.544238	33698.16784	1479.256897	45979.94248	41567.47179	23829.09324	4645.677748	90515.29122	2107.473768	7886.611835	123988.562	261050.9423	220084.9121	70074.13154	18754.1314	5377.065747	73495.8699	3408.023752	0
1261	3638.850645	1996.728772	9479.522047	20640.96023	36683.55709	44181.75276	92393.99508	12173.93673	49985.77271	59636.69851	62202.34622	54389.6913	51285.16131	9283.448254	38397.74214	47381.72779	67372.21801	60697.23272	67350.71347	4530.434235
1265	67247.08406	8019.239529	8730.437602	94848.29482	90854.0459	5387.573503	8690.90889	12687.48042	6146.484064	72706.97307	70640.75721	87961.35336	7944.235283	6190.724821	5362.59958	70544.66212	53816.53347	51821.21425	30865.80838	17018.10617
1266	95610.03432	84453.92469	76970.51337	94206.13571	67927.72481	86995.71699	54360.07459	75707.08798	65148.3683	53333.06361	43936.09847	41037.27864	50184.52868	64115.65663	89569.47294	70716.47948	67027.77734	54510.9987	30619.65785	29802.45687
1267	7834.155228	6356.298704	9889.151163	8907.796959	7379.717829	13267.98794	7248.452073	6591.214757	8824.472537	8799.379255	0	31104.51687	8236.465904	11398.77118	7633.889788	7576.999879	6268.455585	9224.723687	9459.823011	7577.100531
1268	0	0	9887.153491	3316.397772	5157.028792	8553.900833	39078.59029	42786.81405	47262.0379	52130.32379	7620.15091	41682.29995	48985.01918	40919.29833	45061.37298	40932.05164	38377.45896	35942.69786	32504.52552	27884.00615
1269	50664.9732	16803.941	29599.28318	27228.41272	57996.63111	22883.64822	72592.0218	30210.94333	62971.60993	79557.00117	25236.02631	23002.31319	77241.49266	79166.08726	23678.11077	75693.49254	121608.5192	18180.63564	28053.8582	28273.97229
1270	55396.84627	13683.5832	86680.39167	71190.58111	33172.25854	35690.02302	24429.63265	26505.66594	25041.1528	45199.99365	4349.903901	33797.25951	34899.85622	31707.22471	33003.83178	74130.78472	68138.57793	24122.12445	28149.23614	62792.88057
1271	5347.433774	1314.049988	3009.375139	1322.083367	1578.977097	1784.667755	4123.002964	5669.240153	3421.379683	5298.467924	6176.767826	2239.842169	4647.231226	6834.566272	1786.348341	4307.656707	53800.29492	43223.04912	28798.41308	38642.3002
1272	110641.6342	124166.8237	68963.95236	85711.47091	134078.6976	30405.87624	78946.52394	80466.73272	67754.01414	50330.72346	44153.78526	35409.94926	44956.48132	60503.8994	95915.9077	67133.8614	75661.73074	53553.29231	26298.32037	25014.29695
1273	8664.618772	62324.50027	72642.59927	54972.04345	59795.87488	59081.14587	60065.38058	84829.28313	90719.20883	95046.74806	100814.3015	63800.41426	96727.64084	47243.35715	101933.9238	111627.0541	121541.0924	118802.2138	125140.901	92200.06761
1274	60118.91868	74405.17384	40399.43685	62049.58021	75614.31445	95575.99406	59256.32293	54373.19304	46047.39478	41693.81189	30845.05615	25534.58563	32102.99203	41527.65488	59153.16618	49876.18127	60278.52382	49731.27628	23162.62209	0
1278	1268.079124	4162.128609	5462.205166	6582.032755	7117.684014	10067.76347	5715.208664	2232.883485	11441.22283	1834.273237	0	11376.47758	11574.29446	2009.897514	10725.92515	7642.369617	5574.568751	4494.732582	4175.570637	8618.284045
1279	0	0	0	0	0	0	0	0	0	0	0	0	0	0	0	0	0	0	0	0
1280	1838.534183	3254.591566	2904.030934	1535.714142	578.240929	1074.581461	3592.973247	2515.525888	1985.736682	1286.40757	0	584.6154236	1347.388221	595.1314343	943.6615411	619.9360583	1797.003397	4933.004587	5672.698925	683.1024307
1281	0	0	0	0	0	0	0	0	757.7829987	856.0282178	1022.934073	0	0	702.4798004	639.4569489	743.2269104	833.8538177	752.2531403	821.463382	652.4540698
1283	17561.80064	174694.7967	73079.10622	131983.0393	73915.04518	129744.1737	75411.57864	139224.9611	73450.97745	75309.56414	75269.62659	8700.920933	0	124200.5624	74729.31684	74049.39496	73071.45774	67506.30754	74253.99946	5248.210565
1284	46533.2426	51965.53659	35436.94086	0	2849.93532	80026.45512	47142.97658	0	0	0	0	0	0	0	0	0	0	0	0	0
1285	122361.4864	74853.78105	173454.6448	174957.8355	190092.2946	66811.73151	66770.28398	91895.33137	97221.4119	102691.6782	109154.121	100262.4313	105282.0696	220172.2942	111961.1223	128254.191	148743.1099	141933.0916	152471.9118	107973.5843
1286	0	0	0	0	0	0	0	0	0	0	0	0	0	0	0	0	0	0	0	0
1288	18981.36211	29079.27067	16757.16248	38524.79057	24596.4059	15009.48577	12934.32204	33423.68937	29631.87764	34332.51275	31100.25653	7951.998043	23895.9059	11100.56242	11361.96664	14904.60875	10388.85026	49725.39398	30046.42292	17120.78488
1289	0	0	4835.643944	0	3268.047112	901.2198486	4152.905785	5235.943654	1458.660539	5094.164645	7446.030138	2591.439582	842.8987134	2328.852361	3572.020681	3355.535165	3711.969171	1748.790659	2923.121915	5823.094536
1290	15678.91683	113497.9552	68877.14067	128868.4805	69184.63977	69163.41122	69860.97061	52280.79205	68100.70156	73655.5182	73685.65425	0	0	109400.2308	70508.44052	70063.53239	70736.68562	82070.70285	72154.48692	0
1292	68015.04016	21518.40993	3976.324574	26769.2862	27577.86492	45529.38179	5016.553125	4544.38203	2751.370221	5330.022541	38960.51228	626824.9569	805261.5757	442377.0312	145067.6708	65017.53483	153394.9587	58838.049	106266.8407	0
1293	3613.276095	2674.552452	3782.648315	4581.633085	3404.307762	5427.646842	4860.130519	4615.931937	4678.097693	5711.261455	1138.451188	6382.53401	7363.10164	2872.852441	6638.558437	5519.455965	8015.809267	5646.624474	7373.462254	5815.54348
1298	1198.071941	2263.508572	2212.96981	871.5584015	1284.673026	1396.592386	708.0812622	673.3390576	657.1634216	671.9100916	0	510.1350403	573.5390625	548.3119263	1094.960907	905.8145178	955.8594928	638.7686829	604.4296646	580.2144104
1299	0	0	0	0	0	0	0	759.6479828	0	0	870.7385962	1377.611906	736.9740967	1810.006944	1084.015984	0	858.6739929	754.6518127	2389.295192	3512.599805
1301	692.3229126	843.6453552	0	1533.116246	1006.371442	1081.155571	0	0	0	0	0	0	0	0	1465.093041	0	2148.467164	0	0	0
1303	17598.62866	28135.36477	20001.93501	22807.28218	32477.47639	17464.23426	16382.77321	11147.50884	12350.73892	18494.0432	4580.124507	22058.55129	22098.41433	34058.18325	15717.51588	14616.84974	23904.01314	16917.25397	10846.35679	16620.68279
1304	179642.1617	200758.9945	417849.9883	193206.9002	231307.2157	128586.481	130315.9185	221571.7793	275485.2519	201229.8322	239285.0973	0	20984.64456	370361.0048	262016.7992	303472.3743	305927.4627	289136.1475	292253.7185	331273.0482
1305	1634.62693	8957.826268	31767.05175	12362.6689	15404.83288	15746.96432	19782.80819	13948.93227	6971.580579	2560.372354	15138.66295	0	2685.432129	1562.622034	14909.1119	9959.380217	42462.0902	5253.467157	0	0
1309	44462.18575	47550.81014	48944.78834	41644.84786	50820.60801	31045.13921	41293.06352	61301.06193	63578.3159	14837.00674	10497.10545	0	0	14066.73977	12020.4659	38452.79739	38796.89511	12636.42501	23118.97607	0
1311	0	2695.263203	6606.07429	0	4655.277911	2395.763552	2596.693305	2471.418289	2556.626656	6502.833964	3945.915363	3498.557717	2744.700512	5584.531232	4812.356959	3968.910873	4478.549372	3727.819818	4226.578093	3312.177765
1314	1394.708368	1391.456924	11852.7083	1294.633022	1401.05061	3521.395503	1869.337123	3209.797293	1517.212181	1157.183269	2023.773398	3771.391807	2013.289102	1614.022514	1910.151431	824.1551422	1524.224364	3144.897892	3040.283297	14573.1367
1315	87700.8244	93133.25036	69049.66178	69310.16689	123430.9843	10117.60969	76064.46765	70463.25885	66633.9211	34304.5674	46497.69178	34411.56718	37143.12469	59140.29396	88330.06132	0	70581.50699	49203.71702	0	27033.92984
1316	1977.302379	2569.869194	23150.11307	5490.969197	13011.3536	20457.15704	20763.90957	15687.55799	14577.05952	12782.88618	21734.45276	22961.77661	19394.67119	13418.51382	20627.41534	22252.16049	22409.52428	27095.95732	29313.66798	19485.03202
1317	0	0	0	26308.65573	40538.98293	96654.47013	50450.39112	48590.37512	40710.25649	102364.7998	121741.6713	52800.25652	91653.10138	58540.82354	59150.13808	48874.4768	62700.5029	68484.31071	9298.74238	46361.81402
1319	19059.82213	202884.6821	202741.848	145848.9602	148164.8919	146596.578	81573.45674	78473.14404	96986.59126	78432.36419	80508.99533	4419.61095	0	114765.1751	78595.09185	48403.21718	87224.48229	53078.57511	82425.41582	2161.47887
1320	28965.27141	34325.82118	162081.5045	107171.8767	95970.53819	141607.2908	138426.6878	134320.7973	143137.6367	33261.42482	146363.5878	153129.1372	40630.37362	267379.0507	36511.32558	27385.97167	160833.6714	143283.8598	154720.8436	166166.2004
1322	0	0	0	0	0	0	0	0	0	0	0	0	0	0	0	0	0	472.4169434	521.3700165	478.3350174
1323	0	0	12950.85113	194787.7535	0	0	0	0	0	0	7280.635748	3117.093668	0	0	0	634.7030273	1139.528445	1180.720423	2649.388621	815.7249756
1324	4732.131411	4868.917187	0	5703.739684	87800.77516	23246.15687	71845.8739	32854.20064	0	0	0	0	0	3787.705043	1593.449561	1397.870654	42523.51355	15199.67838	0	0
1325	254370.4217	35350.27109	127307.9114	185798.7955	44770.51864	33289.79494	142437.6828	141804.8423	106444.3597	75836.65044	73658.36655	47677.94061	66817.01957	108131.1225	171052.1707	116007.7895	153653.6813	84799.6818	38301.51688	44557.58049
1326	1060.167935	1626.209133	3766.530081	3437.109674	3434.235283	2965.406353	977.1872827	1911.568611	4098.264837	15352.31243	6930.025514	3980.604975	3897.854656	13907.07546	1190.478183	15965.73525	5328.00771	1013.434048	5444.725816	1985.607942
1327	0	0	0	0	0	0	0	0	0	0	0	0	0	0	0	0	0	0	0	0
1329	38715.67491	4623.537744	2368.560615	3187.40805	3344.054277	1279.857843	2710.706528	4781.559966	5666.925159	3469.505279	4761.158784	1753.518906	1057.208203	2388.337375	3187.534475	2004.338221	2612.614605	0	0	0
1330	0	0	0	898.9956848	0	0	0	0	0	0	0	0	0	0	0	920.4473694	0	0	0	0
1332	25735.9153	35007.80978	1304.971707	33233.27596	31865.5038	42038.49237	27760.61132	29615.89447	29733.40424	23820.98486	18089.41645	20835.70437	25474.6925	29489.0854	36809.46752	32711.47052	41481.36326	32696.18447	24182.28444	26314.49011
1333	140731.1353	139418.9231	159744.6078	132526.339	149442.4581	135758.7539	132949.0412	126508.555	86760.87613	102332.903	114946.5264	67945.14231	77148.69748	42463.77681	91887.57179	76658.62416	74281.05325	61334.61981	58179.68189	54039.84835
1334	23914.83861	13764.45855	37970.97897	70753.49555	16288.49511	21276.58899	25643.35175	49191.39999	14790.17287	42596.59465	24873.84716	27013.88535	40589.38302	50641.16818	20706.68678	14006.92301	25770.76664	31809.45173	40551.62561	27607.91788
1335	23255.20376	65429.2318	0	0	10763.60447	9819.082374	3956.537549	23437.56381	10474.86485	0	0	0	0	0	0	0	0	0	0	0
1336	10113.67132	8813.728663	26988.43956	28912.44157	26855.55275	27519.46328	0	14805.30655	22890.77558	9689.671414	9184.35019	2023.396826	20103.56094	2550.861824	25299.48629	21948.16449	21578.57178	22389.03132	14116.6402	2579.083228
1337	46246.51957	42936.04243	38590.22634	74940.29023	42731.10889	39874.05935	42366.50939	41123.63347	35683.13782	42147.53152	70386.16042	36926.49545	0	155745.5482	55488.76493	40488.4747	76188.17178	60464.15802	39213.51279	0
1338	136687.9237	3547.390122	0	0	0	696.1664246	1566.943698	0	0	0	47319.20691	0	0	0	0	0	0	0	0	0
1339	32205.14614	33309.35541	4716.192283	34699.04822	31971.8912	37099.23338	30445.49593	32441.93439	29454.66326	6778.856497	32260.40194	0	0	2987.823809	28798.55032	26193.58989	3377.615374	5375.287573	3010.097091	0
1342	0	2885.832576	9246.089368	3534.312795	4408.055834	7489.382406	18624.07643	15026.478	7742.623618	4662.277288	7084.861741	5747.796381	7480.691288	7577.317436	5370.132162	10556.84514	6341.544468	2474.852345	9394.187021	4088.513589
1343	2849.322781	80317.47353	263722.3244	213336.3157	185592.809	85489.83172	44346.07294	13270.80397	0	0	0	0	0	0	18838.23835	8713.817065	16416.14226	21608.02105	25025.66655	0
1345	2237.776271	2850.843889	1427.068242	7573.859284	4844.307762	4478.250791	4236.212957	7393.690269	4738.416456	6536.396003	7107.004761	4201.83928	9372.021861	5654.955538	5067.578762	2931.817758	6549.831295	40224.62125	6579.098983	6228.782952
1346	902.5500641	0	1111.352263	1135.963202	929.4765015	962.9807666	1851.234591	1965.271401	906.2391632	4493.100496	1165.415625	3865.508833	1165.395905	3199.734974	3139.865438	971.8338043	1098.846277	16400.73636	20293.84417	4960.472556
1348	125269.8179	104051.5915	17203.01769	124997.8896	106028.1734	119560.8691	95381.55541	90420.32699	80711.72883	62467.75399	55253.39533	46665.32968	59209.74783	85148.44649	88528.45355	74354.21623	71604.79223	58727.3971	37659.28818	33357.35165
1349	19544.05113	39123.77425	23722.74471	50418.64982	4719.397394	21191.91957	16032.55777	29542.73205	23976.80607	3226.528458	24131.96209	4464.387004	19105.3517	1553.968874	15252.0366	6411.814537	15423.25532	6964.893604	35053.09494	22054.59781
1350	1011.281506	43714.00918	47031.78813	49353.09526	29389.71376	3184.175771	50007.30366	43139.86873	0	0	0	0	0	32428.48603	59868.10417	51381.29619	4547.706667	25340.58156	16319.57461	0
1353	90513.27886	101019.9496	0	99216.32407	98386.8662	10078.26469	7191.371404	16032.30204	9353.052704	0	0	0	0	8145.317029	83559.63971	9868.736109	67889.07219	10266.77413	0	0
1354	0	0	0	0	0	0	0	0	0	0	0	0	0	0	574.3355576	479.6103241	432.7219666	463.7085617	328.640625	744.6663235
1355	132556.2259	227486.1411	142424.8654	42785.69459	226809.2775	99533.15153	44152.66515	195100.355	194868.7673	92957.26563	41475.34351	23354.16616	65814.36542	173622.8601	115952.9824	41731.46569	148543.6472	76934.78513	22716.50461	21572.38155
1356	21513.64328	23891.73394	34898.14989	6610.853915	26190.84384	6102.995561	28563.83918	18775.71457	1894.912674	23860.20274	19215.1484	969.0796692	1042.261575	16550.97847	7267.376423	3117.376827	1621.172248	5540.167313	3080.380225	4068.327175
1357	2994.862298	2023.443031	8271.514235	1915.095416	1432.708002	3095.78835	990.4362964	2556.370952	1332.737704	1472.403369	3297.482167	3111.923218	1365.493813	3211.014904	2073.532575	14060.58139	2258.190281	14198.83329	6702.395846	2941.84995
1358	1046.26582	1002.461367	1381.837061	2250.451214	1219.248495	1093.5	26726.76306	18842.9162	22438.71032	26697.9578	2257.856433	38849.03223	31165.92515	7790.245703	19651.57027	57294.45704	63377.17204	55736.75859	61834.1175	35668.23019
1362	59461.91724	72579.00875	47386.43418	56172.53691	72958.03559	82299.40833	49037.65595	47450.90599	37669.36177	33423.68543	0	28546.12005	31266.97415	40794.34925	48368.04076	45135.07259	47112.99033	35405.495	22788.20963	27035.52627
1363	2008.321765	19518.84936	9059.693906	0	102602.8676	8369.562634	14192.67608	0	126761.996	0	10275.69568	0	0	0	0	2364.52879	12216.47353	2841.75824	102952.0444	0
1364	600.3998108	563.222948	1315.302746	684.7714325	642.4515198	1639.379451	664.1630035	3019.989334	1067.122233	1476.137373	0	1923.196877	1059.855029	596.8657013	2926.095123	934.4646964	863.5146094	1677.535409	1350.287267	605.8867273
1365	8906.575838	12229.52965	0	5109.955756	7992.001481	6198.758681	10325.69822	7523.508818	8933.725516	0	0	0	0	9905.79904	10843.51471	9034.420995	16103.62948	0	0	0
1366	93051.4567	74438.25006	145045.4757	139177.8078	69911.12739	155936.4039	49630.5951	55312.10155	16288.1517	89358.10944	92453.32859	80887.80611	28131.04153	168164.1792	90384.96712	101446.9771	111648.0458	109242.1479	114283.4015	82090.78771
1367	0	0	5374.376406	3220.851249	0	2470.298216	2082.933902	3598.942159	5888.854904	2196.489095	3320.796238	2021.687377	1246.94488	8175.23905	8388.910402	6469.096192	26128.84803	8196.539568	28759.79876	26420.05858
1368	0	0	0	0	3313.282826	5504.870436	2175.647014	7202.544928	2548.319411	4992.128491	676.4274124	1309.373375	2838.731633	1068.879275	4124.264495	1951.738693	512.6718787	1372.213548	529.3515015	579.6206131
1369	72496.24519	50730.1729	53915.83304	71552.69828	49445.55837	67949.21334	55844.82573	40520.9814	63421.60823	63143.60579	69830.69105	65428.49643	68110.18391	123088.2479	39426.99564	41249.42166	64258.59487	54800.64703	53830.35649	72351.58196
1371	5060.655187	21722.54858	4929.531544	8353.934907	5734.02247	19664.85001	13660.18731	18863.23648	23572.27963	23466.59613	14336.5885	24541.09561	1994.797357	38844.77644	13541.84637	18772.1696	12943.02127	2093.649133	6224.79698	14180.74
1372	0	0	0	0	0	0	0	0	0	0	0	0	405336.6581	187237.1235	70186.91917	0	0	0	0	0
1373	2763.701312	19020.63563	30315.29191	0	27748.96262	22513.33024	59954.84714	22097.74109	13458.88497	28377.39114	25966.26679	11854.79344	0	10846.16479	11568.27721	62505.00752	69326.99295	30046.04452	24291.11146	17866.28465
1374	0	0	0	0	0	0	0	0	0	0	0	0	0	0	0	0	0	0	0	0
1375	60725.63681	25564.19773	23570.5316	8901218.456	424549.4039	63301.61953	32136.1167	2480.813994	30474.85333	6700.821416	169159.5174	3099.014319	51902.90137	5434043.206	2315525.122	54146.33461	77925.16481	27410.03959	319797.1098	2414050.486
1376	0	8489.38053	6747.456561	0	0	806.314856	1109.436313	0	0	0	0	0	0	0	0	0	0	0	0	0
1377	15435.29417	22873.27534	168336.7852	0	72932.94666	16609.58854	22838.39001	0	4444.747452	0	0	0	0	0	0	0	0	0	1639.904868	0
1378	14288.67411	14112.73299	32944.01908	18800.46157	18098.02709	17459.02496	14385.372	12266.69259	13973.58027	18504.75621	27584.87085	15936.52173	16240.73347	59500.30841	12605.49305	14390.13717	24903.85083	28918.81938	18089.41804	19006.65218
1379	0	0	0	0	864.2169525	0	0	0	0	0	0	0	797.9624725	1266.552548	610.2160675	0	1115.596414	1741.365239	675	755.4769922
1380	88767.78252	91576.60445	47575.18587	74850.85417	95082.37642	143790.724	43455.81363	65613.58495	53148.41859	0	0	0	0	53254.78938	64583.47332	58805.10791	56267.75915	46601.59011	0	0
1382	6191.763764	4689.145798	6595.804722	8388.022739	7246.477103	17923.39896	10062.90557	4594.771132	9293.035246	3381.89567	1081.271763	7884.088859	9470.056565	41870.19363	3887.017081	6752.944428	2365.846139	8838.705803	4098.491635	5612.528087
1383	1055.703049	1135.277325	6291.829091	1228.659769	3744.738224	1211.400029	1425.473108	4892.857635	3018.368718	1858.233765	4263.831416	5004.428665	3192.676388	3034.458008	1072.803241	1685.960532	5466.442621	3645.365267	4786.911764	6293.045372
1384	31850.73396	85110.3476	16263.50658	91009.28429	44246.58068	56973.00892	56634.77929	89701.54445	47263.71013	81779.05498	50143.4067	17249.10939	8561.955029	114767.6828	43506.11912	50212.9039	77000.24574	47475.8406	50723.56454	18109.84768
1385	73555.91813	40732.44603	129317.1102	13273.1476	39819.25172	42044.11934	48236.48008	54249.27925	35420.0734	54334.2114	157696.1581	39396.9048	35682.70199	30150.97171	49967.19211	48527.51105	43217.85198	28888.63993	32284.02012	57698.04173
1387	61721.96735	47105.58227	5139.978582	0	39084.41099	71646.71864	37644.94609	5048.66748	1524.590167	0	0	0	0	0	0	2307.564047	0	0	0	0
1388	36390.00886	46773.32465	86496.45022	76218.3106	68308.34815	48046.11291	60483.09943	59650.11943	64294.91553	60648.93036	4799.620551	68506.82279	60568.18685	50339.40426	15827.55182	59251.39311	40853.21285	29070.96981	30234.55159	78806.16557
1389	4593.627927	48275.07503	33095.80666	53697.30045	20018.4399	52352.80216	8446.047748	7533.602058	59567.10948	22337.31756	20025.03444	15982.96321	56893.77698	43271.34398	7120.166342	6450.996936	13901.08985	7752.867543	18240.06078	10182.02353
1390	4182.756747	5173.852148	10461.39887	5878.388668	3011.126166	1683.600458	33157.93532	3457.173177	3971.561197	39138.6704	39244.59867	42418.5431	46212.98875	32715.47127	33837.27936	32978.26549	36612.71011	46719.84395	50120.64379	25383.41416
1391	104915.4363	44402.56354	48101.5479	41513.70969	42304.451	39960.35663	40239.68182	41121.86724	38464.26225	39012.11	19614.44318	14141.60271	0	31872.40642	12481.44064	13763.9226	50098.38616	15450.71661	12612.64985	13473.01871
1392	0	0	0	0	0	0	0	0	0	0	0	0	0	0	0	568.3899628	0	0	0	0
1393	20213.56606	41369.6613	38659.35461	39732.4934	39695.95717	38258.59033	36503.16602	39111.29016	30567.27829	34289.96255	33630.22632	0	0	5444.623431	26232.36068	6962.235873	6827.560327	3651.710222	4351.143292	0
1395	28037.3386	5218.819158	31632.62801	2568.871884	1824.294287	47402.52414	50228.40337	30111.942	27070.75784	4544.501607	3150.644566	0	0	0	9023.911426	28072.59893	8389.479225	30283.67483	32377.84267	0
1398	52710.50853	0	14370.93061	7392.383747	14671.38865	10098.71076	5959.126864	7942.788929	9446.458114	7112.766394	8520.645207	3191.935327	1266.408023	16208.79524	9002.468632	9597.830989	7641.71046	10409.99566	14045.14971	5137.866266
1399	0	0	38915.33372	0	14045.20701	41061.23437	13661.94111	0	0	55421.41257	977.9621155	0	0	34136.19201	15558.39266	0	33431.2091	3203.551208	6284.912246	2156.251519
1400	6506.912911	56408.27993	6624.580287	106598.3613	36147.86734	60737.93462	117705.7888	36355.38096	13446.65892	133166.5933	45495.43113	41462.91727	42646.96574	41075.0579	69660.61246	109835.2536	93365.9931	70570.9556	101447.4312	67676.37752
1401	1540.934033	1463.124448	1420.56156	15831.86542	1419.783234	2891.314314	9584.423976	4351.0396	5250.974431	2855.025159	3402.982927	3554.488649	5432.876838	3914.56719	3502.974902	3370.078191	6268.91508	4219.743514	26176.11202	26362.77489
1402	859.9384932	8858.265194	14353.9408	5096.547402	8397.875081	16588.36006	9337.827188	4241.461274	15069.62864	14257.47558	4608.539236	7359.943932	6678.699474	867.8853122	4663.369197	680.3898239	1926.627133	4332.586956	21306.73361	1978.531315
1404	28287.13274	22322.67938	72028.84699	30884.33123	56503.86415	28782.53322	32893.59235	18240.6005	51645.51289	34992.57003	33721.6648	38745.76063	44636.77774	20137.90144	31285.45924	35147.64902	39230.06597	22487.27091	22428.66447	28370.66989
1405	5875.336846	58861.61982	52281.06255	52147.39094	75348.20023	0	0	63466.72314	3089.004635	56726.4196	26904.91884	2495.719601	89899.08361	87636.3557	49479.23483	30276.51914	37872.74114	44610.28334	8240.38691	64094.94342
1406	42471.65233	45947.37453	33236.7945	46335.71037	37888.23465	29321.33573	42152.95567	25461.09313	19334.93862	4626.478859	24863.83276	2888.120695	3133.681443	35868.76663	3749.838322	1149.468492	17776.63916	4560.191621	3049.473635	4414.08681
1407	14365.53103	36106.58196	11740.12507	2469.236188	33968.1415	32378.93086	31341.09235	33081.9974	27467.54973	30637.36081	4036.502963	2896.067946	0	3283.367856	30892.86501	10754.49401	8305.117676	10050.28594	2576.477062	0
1408	90701.71473	130804.4958	92958.5309	102446.4372	0	0	0	0	0	20705.686	0	0	40389.94803	212960.403	83806.70149	45725.96812	0	0	19506.87273	31547.77926
1409	69008.94255	10760.33734	2349.844358	4078.22094	8170.899979	2542.234096	4639.017614	6968.069097	3031.902942	10169.42789	10796.7607	0	0	0	8376.262449	7881.109645	1950.885959	2877.212075	3938.152251	0
1410	82471.66066	91921.90166	68703.53822	12316.03075	92604.07031	34372.08901	72792.76974	73823.28784	74381.70725	60147.99011	50998.19315	37981.21215	56634.76909	71109.93403	91663.37328	73170.89825	85250.16959	74579.09849	44263.93105	46792.40138
1412	7036.47191	3513.472423	4889.174469	4261.505733	9601.999261	12538.57082	2026.867742	7540.91397	5897.34715	2592.465509	1578.88515	1148.860382	2453.705239	2864.900883	7514.69054	1995.483204	2086.828898	831.4585236	725.9217957	5193.734495
1413	4028.860069	34736.44114	83016.30392	4253.682275	70258.92716	119889.5536	6076.402676	22860.54877	0	0	0	0	0	0	8991.880745	19306.6437	5314.262562	17587.65922	0	0
1415	3490.1961	5023.856439	1188.806506	0	4223.097773	5637.685768	3466.114076	3754.812277	1147.485086	915.2074677	1004.582036	0	0	0	897.6287622	2267.862372	1217.87217	4823.951823	2720.898398	0
1417	0	0	0	0	0	0	38374.69798	0	20676.00148	0	0	15678.6314	0	27216.92889	13789.24453	0	19922.03744	0	33686.76037	0
1418	0	0	0	0	0	0	0	0	0	0	0	0	0	0	0	619.5062988	670.9705994	1451.574056	1220.975931	1006.034401
1421	403.616835	2090.583283	2832.233514	4054.817065	3542.422755	1742.374778	3448.300636	569.5623962	3809.801874	3199.373165	0	8575.22254	2198.144591	607.3250391	3048.894695	3863.805822	4375.85094	1405.928991	3954.560708	12173.76994
1424	30620.16744	263751.1475	233666.5407	296591.0501	50558.66796	42233.30766	99969.00663	207473.9937	83135.25412	132167.7027	132364.6234	109340.7026	7900.685673	108749.8137	111887.7802	101317.2791	4095.206706	10643.99591	23456.96247	2720.383453
1425	13576.14584	3338.171437	92566.72817	11846.62485	104939.2165	50558.96874	7231.815183	120250.2578	120948.7188	7432.322772	143120.5841	126216.9471	138992.6707	89113.15915	5618.094371	74794.60996	17845.09475	13153.26376	12225.61316	10123.16986
1426	8485.387577	6325.553353	39614.48972	12920.6661	55679.67356	9756.43225	85051.80787	59112.62836	79291.91235	91755.95071	77138.83885	32811.86987	39920.79717	30889.85369	34635.65675	13070.38776	48923.75871	46010.8578	54120.79799	27237.53642
1428	26881.68542	39168.21887	41673.31398	31636.48479	44986.08715	58066.32845	57446.62295	0	0	0	0	0	0	0	29738.75266	0	134015.0791	0	0	0
1429	1325.569977	28930.52162	1527.180743	0	1179.933453	1055.033405	1110.158377	0	0	34502.77238	0	0	0	0	0	5737.660602	0	0	0	0
1430	41061.95069	5123.97388	5454.602249	4581.805503	1501.174995	4264.820167	3996.079464	7444.200027	7308.14144	7680.069056	8179.836584	1941.498896	1574.427283	4856.423798	5031.59961	2815.738863	27535.67495	37107.22311	42202.5163	36917.47292
1431	644.4516769	0	0	0	0	2129.047079	1653.316548	1069.83156	2392.205355	999.84375	793.3671313	627.3900467	1519.856021	1015.253476	807.3562775	927.6259186	1902.14952	877.9979279	1513.057903	1599.485431
1435	1504.798881	0	0	0	4884.153203	5535.926508	6535.570096	3178.913988	5282.409578	0	0	0	0	0	0	6401.209817	0	0	7658.893799	0
1436	0	0	0	1585.685132	810.4926544	683.1062622	0	0	0	0	0	0	0	0	0	0	0	0	0	0
1437	0	0	3159.31264	6221.479351	1809.33175	3683.573824	2799.351489	8016.418105	1245.135842	4217.49048	3480.612153	34128.79405	8577.970307	25225.35535	34389.18035	27474.67553	29422.695	28587.26606	31507.14737	23460.04827
1438	13866.78951	78121.91983	79114.89953	83303.42868	63767.44772	109257.5121	88809.85695	73494.82703	49875.76363	39071.02625	5877.70444	33946.66561	9280.38999	44162.72414	66328.54672	5291.207166	27411.868	39166.15527	27469.12237	7807.225045
1439	22469.24446	5393.237329	6668.781841	0	2353.231913	3191.728123	2086.181516	2411.988979	2169.813741	6283.407909	2389.928474	0	0	0	2197.734516	2957.658395	1046.278757	2083.541955	5993.336574	0
1440	0	0	0	0	0	0	0	0	0	0	0	0	0	0	0	0	0	0	0	0
1441	6820.25885	2392.229659	2743.858521	1578.161865	0	3721.144514	4077.964363	2018.581157	4379.849359	7381.390472	1828.803398	1376.690268	8172.180857	4887.899672	7121.989821	3337.9878	24328.54988	7805.251289	26672.99216	25386.51345
1442	2370.282608	1890.427849	794.0612823	847.8940979	1290.368921	780.6169006	1435.066711	914.0327271	737.7690674	795.6649658	884.0942688	1811.801528	1463.967984	717.0672803	734.3966309	1619.234116	823.4312805	2369.552606	690.8011551	872.062262
1444	0	1234.237154	0	3217.891508	0	953.5397552	0	0	0	0	0	0	0	18068.62923	29695.96281	13624.65617	22150.33039	0	0	0
1445	1472.005529	2650.909819	0	5568.066584	4045.006469	9814.283075	4881.300959	16750.0984	6673.278717	2816.101749	0	0	1102.712778	26268.80715	20992.06546	6934.274467	30520.46356	20531.57314	0	0
1446	170591.568	174448.9748	185139.805	186129.2685	18304.23346	15559.42044	8458.110066	17367.92062	11126.75254	26035.84358	43042.46274	42545.76629	38825.64599	231707.6763	24504.31782	9338.388208	16994.77263	16236.94788	33306.78607	24672.41185
1447	800.2306274	18154.52583	25920.27467	0	26379.69353	20804.92509	29192.57632	22450.84846	24633.45098	29304.8408	27299.38925	2983.641394	0	9630.420699	21365.30067	28907.20928	17873.23864	35303.76846	28821.65336	0
1449	16701.1105	4703.496086	8051.407407	23211.34101	42070.23324	32520.75965	39133.56599	6120.777868	18985.86663	19195.57968	46210.28741	18557.21789	17389.69296	23394.06806	23385.29512	15598.62558	22121.84718	24826.52083	20616.09118	17136.16867
1451	12365.18611	45549.30248	40225.11907	42601.76943	41882.25329	40423.89056	39902.53441	40681.00082	33080.11278	7181.129249	32275.05756	0	0	4878.165428	1773.591123	1897.803735	5173.348923	1604.237851	1592.278762	0
1453	6540.161481	17965.7029	13666.42725	27799.50008	27430.65547	28257.73411	25286.93081	5953.411778	22812.423	25658.5698	28415.53008	32486.51209	28151.97516	29823.47721	28422.50355	10406.50792	35051.59523	9956.492477	36700.04187	47098.04605
1455	27750.79994	49203.31216	54990.65537	30816.30567	16518.74434	28110.2293	10392.86565	11915.97207	44275.73301	27936.52805	33650.02996	13410.66363	37655.19692	25140.5501	10611.40437	15465.32024	45313.68173	15637.62	22091.81435	9119.791719
1456	0	0	0	0	0	0	766.6105682	0	0	0	0	621.6274292	1362.255152	0	0	0	588.3607178	765.4997681	678.4088599	761.7987213
1457	5180.527964	13805.49306	7933.724947	42811.30518	53261.84636	3788.866604	2738.589716	5210.430106	17263.27818	6877.088284	14149.72906	7257.030262	5551.959778	3980.415693	6926.370969	3988.202836	2106.032932	5446.71145	6766.501277	6455.492737
1458	121847.177	172398.9762	68774.17461	135234.9815	73427.52012	73303.58071	73232.43496	80597.86208	74567.92684	76606.21381	72324.35796	12780.82467	0	109110.7163	65391.39005	57968.43449	60871.80815	56131.4644	63584.89276	4007.191531
1459	76436.66949	86238.11589	50197.18387	61382.62267	92032.03339	116519.6713	53304.23461	53131.81036	44230.58982	32603.31121	0	24418.80803	29078.35394	41158.82543	52193.71151	40022.82487	35440.06963	29939.51967	0	0
1461	0	3173.559212	0	1866.253165	0	1785.698518	0	0	0	0	0	0	0	0	1461.892621	0	8232.470451	0	0	0
1462	0	0	16843.62576	0	4183.675789	8199.831456	10400.23648	8671.234724	12923.11848	0	0	26069.67483	9684.076725	0	7337.056452	16222.46741	3261.653293	7889.930964	13208.39382	44145.21268
1463	58241.21214	3041.981763	96212.61791	11197.71021	30965.31257	14766.7536	23323.93837	14991.73748	82695.23145	73934.74231	47098.69526	53056.21232	63073.14799	99111.04082	45957.24227	59786.48773	56440.25903	52485.74648	61219.15098	49988.74431
1464	17608.48303	9488.911117	17752.43468	17101.68001	10369.72233	29296.10094	19711.36686	23731.7075	94702.27522	101085.7453	99591.60691	109306.2336	97373.85846	99053.49006	104379.8677	11545.51325	123437.2603	103829.1638	21382.58511	7319.976002
1465	0	0	0	0	0	0	0	0	0	0	1040.380027	0	0	0	0	3161.874077	1450.215575	3721.910531	4293.993281	1193.29725
1466	107843.6891	149009.427	85517.14887	109681.7914	161969.738	125640.9533	94490.38621	91677.41353	80225.69024	64972.12483	51035.59902	38565.62537	60239.61755	74365.11227	129072.2387	88066.08191	133554.9363	74717.508	37655.60484	40087.46896
1467	9833.201697	3456.225747	8167.283577	3494.833436	3750.85025	4482.553927	11121.38861	3330.969406	8230.069536	4998.379537	3240.352335	10281.3142	2618.69686	7674.084789	2184.841014	2192.214359	23560.47611	9200.243659	11943.28413	4695.322744
1469	8086.659243	1345.260992	6729.58366	1908.113547	2296.356427	4484.473433	2832.325338	5416.73909	4853.016334	2899.473311	6795.914332	3046.061647	2416.276291	3925.677334	3595.23468	4298.106125	3089.407473	3711.466534	1933.95653	2841.051671
1470	1013.600665	800.3484558	1074.668802	979.4084381	2778.753843	997.5862134	1610.657734	908.6268823	869.2995996	3263.223657	1064.450034	977.470697	824.7023437	1943.90411	835.6504944	1702.853401	2038.059329	1691.595487	1304.347628	4753.969912
1471	10588.50758	36048.9081	12357.52155	34221.07888	3419.186964	31385.90938	30891.71811	34487.8137	29666.90348	8046.751124	6505.169985	0	0	3097.73304	3497.90224	3933.379523	6222.984196	4818.736657	2853.227051	0
1474	704598.3372	144094.628	119875.3229	178726.5074	138496.7362	106967.3742	107405.2675	107927.7695	508183.3171	445065.5761	467221.7454	442445.5527	497029.0939	582831.2743	482798.6469	624635.8326	484511.8679	298187.9609	279862.1637	244758.6105
1475	4024.182733	10558.60478	44878.10717	43470.46299	114692.2333	112967.5029	117085.4225	118628.251	136212.233	13055.34791	135881.1697	132405.723	3630.997372	70356.50804	10190.6423	17332.92308	10459.03007	18712.35451	78695.11277	14932.39947
1476	88326.13454	21736.19773	20722.07908	34512.8021	40510.32504	9854.990039	22073.09646	21956.31029	20168.12876	23469.32465	22196.01073	27413.02449	23177.15153	17655.97318	31275.41287	29602.05146	27521.68209	13013.62212	12910.67415	29381.95538
1477	154232.2363	160683.266	194374.6543	150500.2947	183533.0058	326410.7979	320473.8255	171948.0524	210007.9339	173395.613	193120.0331	0	0	287123.2709	193931.0924	207395.9928	207987.4931	192557.7802	220363.741	277388.0555
1478	0	0	0	0	0	0	0	0	0	0	0	0	0	0	0	0	0	0	0	0
1482	0	0	0	0	0	0	0	0	0	0	6155.731934	0	0	0	0	0	0	0	0	0
1483	0	0	0	0	0	0	0	0	0	0	974.5508606	0	1199.148215	1201.865927	728.0281219	0	1239.25188	0	762.4599609	0
1484	17271.35632	3132.070184	94653.59472	23245.34305	6641.35719	12343.68278	26741.20802	40004.77988	10144.54513	9902.45592	109520.9682	11364.28604	87361.70277	60532.17103	57381.55	8437.950205	83862.6882	77912.01518	9078.427939	43298.88409
1485	5781.807079	12958.26211	44559.44067	49046.76694	14730.13524	26093.02979	15043.77647	4196.609022	3889.654709	55341.57839	23489.24328	11830.07431	13136.10506	13571.11768	7386.14083	5559.454481	53989.53159	55919.595	59562.39831	8057.822618
1488	25800.2826	17475.7475	0	26836.98187	29031.0873	37150.70255	1661.736658	27396.71006	29238.27124	20512.33157	0	0	23363.27483	29243.00143	34959.49077	32979.90982	36904.70008	32862.76255	24931.27983	23236.61419
1489	7491.185744	3251.392031	35072.7706	85728.6821	116673.2464	12517.08374	70187.90344	13730.71515	62323.31643	49606.05968	63939.89522	37364.71468	54294.57799	7326.751963	82863.42356	64583.43993	11843.20977	50219.68323	0	30541.97626
1490	0	0	0	0	0	0	0	0	829.3658752	0	0	928.8760529	0	0	1008.018073	1523.449338	4010.325783	786.7687775	860.2364429	1768.483996
1492	3601.809767	59145.39102	60477.72566	48823.80057	17755.91476	8541.136816	37074.83195	4554.1438	10458.71554	7154.206469	1894.637637	6606.428013	4144.094361	36924.71048	1896.821631	1868.729817	4069.810036	8657.513632	1294.676944	7270.358679
1493	128328.4942	143156.9896	81460.55946	114830.3491	143526.4814	11697.28206	97275.44983	100859.8585	91888.75635	78494.27605	70820.26534	58568.63271	72114.71917	92976.89365	120046.973	88477.72642	105778.9943	75376.16722	42735.44224	42657.2672
1494	12193.22665	2475.005922	78443.40667	12433.40787	109857.0521	105603.9392	110060.0645	116429.8735	133398.8955	137446.7281	133036.0706	16541.27927	9359.734515	67304.53417	11376.47613	67882.74729	6791.919152	11651.09603	82918.78803	129103.1349
1496	0	995.3688263	1090.469128	0	1310.534583	1206.297275	3058.243568	0	0	0	0	0	0	0	0	0	0	0	1667.997839	0
1497	0	0	0	0	0	31610.06589	0	0	0	1398.250635	9151.681886	26398.28785	2261.967462	2077.374642	4074.077194	7187.693205	27716.63224	20242.92136	21988.40863	25033.95735
1498	3620.091965	8685.836678	8351.573899	67021.10427	134100.7469	48428.7515	45660.19743	53703.91872	55598.80421	84938.8443	95092.77973	86883.66585	60416.69245	48539.77715	98068.77813	107628.5781	127076.3265	130469.9398	142897.0778	100209.3585
1499	0	1219.54916	1104.168479	27867.3686	53314.79433	9858.01446	1838.852089	0	1270.029474	0	92544.83099	0	0	0	0	0	0	0	0	0
1500	0	0	0	0	0	0	630.840802	0	0	680.420929	629.9641846	0	735.19151	695.8647803	645.7605606	628.4663635	2327.850953	749.3231689	775.8390015	3312.027651
1501	36241.44069	53632.07242	52275.54134	53208.9718	52288.60427	50383.06142	50996.32426	51413.18245	47598.68958	49904.39837	35586.86352	39839.87822	35147.72449	146357.5502	46244.17407	43853.11191	75717.13383	44925.98867	72865.39872	50541.13389
1502	16490.17827	4580.414365	1125.591167	34186.62353	3797.203729	4362.657394	5610.734562	3225.587496	20893.50144	25061.6727	0	0	20893.21804	6699.881855	25732.56613	2118.409548	36207.71434	26870.4645	16069.4379	20473.34558
1503	1194.674766	1530.35148	3520.077319	1347.318127	4194.226943	7811.943666	4343.060085	3997.496647	4862.274706	8486.258752	724.5390839	6834.207521	6723.478257	3238.336084	7445.024269	7162.746843	8858.270289	5884.36524	6061.033006	8304.959659
1504	140207.2939	156400.3712	69311.98556	50607.955	152065.2989	64033.421	62798.53405	38814.77935	66429.44476	11609.22808	63758.59625	4538.397832	0	70881.90869	60857.58695	59499.26428	63014.26405	14361.93915	64428.93914	7099.323951
1506	35725.27811	29932.88913	32147.13869	33570.12976	18466.94499	16125.24158	7159.257879	23469.67246	6310.539061	19799.87146	21238.49085	18149.58328	18727.96249	23957.91024	3702.467186	16482.74609	2278.790684	25624.51814	13220.34058	17896.0639
1507	7447.454282	176788.7611	3513.624727	0	22133.29578	226349.3245	6031.574839	167437.696	131496.5653	0	0	0	0	0	91684.32864	51026.43878	12221.33048	136607.535	19542.40759	0
1508	0	0	4610.613474	50456.22825	5647.753612	2512.557151	2596.549748	2275.997467	17702.87842	1623.409113	1281.471037	6140.591924	78750.58977	4264.906173	2588.027417	15100.78774	2666.087914	1646.063791	452.1675146	450.1912582
1510	7962.008994	112737.0184	80661.37417	67251.40025	58317.74251	51284.46346	10884.53746	54769.78979	45169.10271	41431.14445	42628.57322	37884.14577	34127.99148	3875.995801	37950.5066	4830.199839	4235.045167	2848.066265	1057.05824	5039.644259
1511	0	0	0	0	0	0	0	0	0	0	0	0	0	0	0	0	0	0	0	0
1512	10434.67171	26097.8905	7558.217087	0	10874.19082	8357.646462	2465.380129	6562.999446	6210.365945	3528.264716	2671.242438	0	0	3000.66015	3609.736796	1524.831914	1974.54993	2750.12564	1023.144269	0
1513	13766.94734	177779.2368	161368.9627	115226.1533	56714.19428	59267.16939	51447.8284	57183.59348	45582.18936	44435.88016	41436.33421	0	0	0	14439.30282	28464.98268	2029.42392	1976.464014	1917.761331	0
1514	0	0	0	0	0	0	0	0	0	0	0	0	0	0	0	0	0	0	0	0
1515	4323.333155	5431.36097	2896.584932	1246.141296	6545.030021	4050.028619	4880.060279	2903.854792	3274.331202	5474.704893	2424.385223	2639.076639	1143.453708	3401.520187	3183.575695	1199.114346	5686.564625	5017.498702	4888.023876	5811.4154
1516	32211.2618	85911.9132	27444.95878	26662.29689	607899.2357	685379.124	23663.16088	34108.74844	25091.12356	0	0	0	0	39453.99554	56476.0044	33945.10875	55750.68204	22385.01443	0	0
1517	0	0	0	0	0	0	0	0	0	0	0	0	0	0	0	0	0	0	0	0
1518	1650.51343	15527.00506	29158.75137	972.8654205	20386.932	16716.80124	23116.31217	17399.32063	24217.68361	33928.56769	0	16032.98358	0	10035.28406	23999.50243	25572.06038	30554.38697	36838.43164	26549.78482	19739.6113
1520	47877.66092	23962.19258	30059.23603	30800.70481	24186.63165	33075.86767	43256.15747	51917.90469	23497.94042	41001.57202	33998.23384	21078.82945	39244.16467	2135.884486	37615.94471	35445.06532	18949.58363	40213.48288	27673.35073	24728.63043
1521	32308.69503	36409.55509	35605.89407	38564.60979	39231.42092	39921.07429	35792.80137	41533.2756	37157.10488	37302.4877	39265.50704	0	0	0	38342.14818	36023.85388	40496.18847	35371.02052	39504.68638	0
1522	35832.38971	36401.10366	40535.5503	38045.78668	43938.57111	36441.12903	28909.23191	35106.71184	36381.93587	32825.91742	37773.32244	7362.51362	28895.5178	26700.60445	23713.01327	33763.05663	2780.153403	2350.930481	1546.853384	6640.20804
1524	79116.95536	45429.49259	12811.31957	8328.163407	40853.6441	41507.45362	38371.61599	41942.38358	9532.209218	41240.39535	4642.915269	3835.385863	0	3091.889963	7042.168451	32420.06423	11450.00388	3756.125867	6520.868311	0
1525	43694.6768	0	132438.3899	8473.189453	12595.45496	43053.02771	3634.754253	902.4316479	0	0	0	0	0	0	1694.440009	3653.856295	2252.141266	136587.8365	0	0
1526	61306.66515	6385.994442	17396.74682	10423.99427	10612.05405	76368.84471	11473.5138	64979.65318	64405.81729	30342.50942	6318.604973	56938.35877	63479.39479	11442.29765	10226.79477	52371.557	12752.71512	47176.81925	18365.91669	46933.24513
1528	146725.4776	166908.0156	119080.8149	168566.7941	10131.47096	16185.72543	121362.5761	119018.081	105442.4524	80800.52264	74682.88927	59436.11864	82217.94862	108064.1715	147880.901	105504.8637	137709.361	85582.83694	44778.21053	47258.45109
1529	0	0	0	0	0	0	0	0	0	0	0	0	0	0	0	0	0	0	0	0
1530	1822.373593	1694.015497	0	0	0	0	699.4797913	806.2032129	0	0	0	0	0	0	0	1610.810931	0	1262.227258	0	0
1531	32582.9048	37667.33796	249994.4021	86985.19211	60001.47817	64308.40417	70690.27405	97093.67096	75680.71545	43462.61405	124404.3576	22765.85365	99204.32068	93362.01476	53455.5744	196140.1127	231473.4343	30290.24301	51017.41517	18342.6334
1533	15854.90575	7653.043729	46902.45602	40702.54599	25698.89262	7550.477974	28052.56192	12880.58124	80668.69819	16645.96925	20076.27585	11621.67198	116935.9167	73076.3443	9226.004793	29358.28062	6680.010736	17227.38	5462.488315	43320.28986
1535	0	0	1988.184567	0	0	5087.712997	5762.314116	0	0	0	0	0	0	0	0	0	0	0	0	0
1536	33259.99463	24992.29437	31696.61544	63260.36393	33231.19271	50151.51804	24334.61118	50370.74156	48219.03979	49254.22065	30359.06073	158070.4382	33001.03318	19982.00859	42818.12952	136733.0061	33718.27309	16950.60579	34565.97968	59162.56287
1537	25280.32083	0	0	58942.45005	34084.17327	26260.1468	0	0	0	38112.84923	0	410448.3185	571859.6385	241055.7555	47428.65244	26035.27861	40271.5914	35396.78273	33586.23123	94924.49002
1539	91982.32566	130920.2316	69815.82286	96039.20431	90513.01191	82014.1359	79851.44987	81804.35217	56187.70212	38993.15604	31367.23505	20556.02665	35431.25111	51524.18811	78782.52671	32148.58908	64456.86591	69401.57361	0	0
1540	17389.67607	221086.2765	38460.95503	71173.53771	225163.2808	9330.127251	27569.1919	82290.62025	16539.67867	0	58966.71131	0	0	0	3012.194421	84374.59537	64492.45807	87497.77767	112292.727	0
1541	0	0	1134.193403	1096.713254	1202.230289	896.5653717	1043.025705	2561.51517	5041.332742	1088.634924	5672.216005	4191.495454	964.5479736	4774.116264	1917.251235	1041.9814	8125.781301	3505.271281	2088.903197	5620.120878
1542	0	995.0341278	64251.33347	4014.72236	21352.03845	13190.83724	5843.975325	26699.90267	9413.11868	3994.527605	10161.3067	25707.2483	2317.579047	1186.9875	2705.846677	1105.164267	7773.598132	4533.869447	2430.786566	1068.374789
1544	0	0	0	0	0	0	762.5210999	0	0	0	0	0	0	0	0	0	0	0	0	0
1545	27159.06429	46375.33364	0	54648.01756	70194.31723	82521.4203	50048.80258	10501.03978	28968.46303	0	0	0	0	4616.295742	11252.7414	38967.68295	40175.12952	2410.207549	0	0
1546	0	9585.460102	5281.880204	0	1579.803717	52657.22732	26043.6276	0	0	0	0	0	0	0	0	0	0	0	0	0
1547	2740.056705	2591.947266	1245.048376	0	4153.701099	4942.251636	1369.985669	3424.983636	4119.478504	1335.417026	1689.143994	0	0	2222.433875	3854.598375	2685.15668	6517.266361	2812.421638	5895.638584	0
1548	0	0	0	0	0	0	0	0	0	0	0	0	0	0	0	465.2130569	0	0	0	0
1549	1037.471539	17848.99649	10489.69714	4287.335773	3293.020554	18060.5211	26222.23848	1692.741138	18726.088	22481.88606	1890.406631	2108.323202	2346.691091	2861.078445	1754.108625	4044.026132	1632.715957	3933.719563	16532.20716	1344.318391
1551	29923.64954	21279.70302	86485.52712	2650.986248	34846.54122	36350.92001	85085.4498	66363.27206	48194.41669	39642.0592	34464.7844	1999.996985	42908.28545	12606.28437	55349.05826	61385.73166	19396.10227	43442.14512	24639.66505	34703.19852
1553	4714.532845	1087.95564	96023.14522	10107.31881	8053.689597	35429.13009	3553.543233	931.0351392	6914.391259	0	0	0	0	9046.680762	11429.22672	3709.497072	10758.02361	1049.725166	0	0
1555	668.925	677.6225317	2125.535125	3036.753345	786.291037	1046.307843	1328.297003	2230.08958	1333.270226	1211.180095	2469.044225	2312.573512	2547.996185	894.3431296	1884.628979	1991.013475	3312.178286	3501.348742	3423.633398	3026.056726
1556	3778.497647	17165.65091	8620.539459	0	7368.8638	8478.421214	7896.163513	7898.992819	10518.29356	6097.038252	9591.880001	9774.524246	0	7546.5352	6737.465874	6640.161987	4943.538794	5100.037258	4134.936738	0
1557	20098.9579	14517.54329	17659.76488	29161.06378	17905.68497	17070.64983	13904.65069	15057.61965	14105.54346	25021.88178	0	16626.23241	15523.36827	25467.78924	15535.0313	14579.88964	12068.41242	9682.55913	11502.6663	15486.02295
1559	67400.3587	25356.74391	51208.65914	16323.3662	137080.7494	30339.22805	19245.57943	40638.47631	20353.49851	21025.54816	33020.61661	26006.05487	17514.60454	19950.44514	22512.69604	12210.39806	37724.24629	65711.18437	33792.29511	17411.35723
1560	17189.92883	18310.92727	19846.39723	37792.42322	42596.87582	47282.13335	12751.83572	11640.42967	26484.41376	29699.13164	29387.39899	23474.64267	18809.19003	17251.90637	31473.04365	12468.67463	14733.3422	19759.68126	22317.79594	26592.05021
1561	17917.67782	65382.58778	39428.55723	50565.07165	34488.51589	21166.32964	45633.50726	55093.51411	52457.05014	44196.45952	39317.05638	42517.41897	41570.91465	18696.77791	48004.93564	46563.67995	36767.06603	32263.93967	29087.62618	19369.21109
1562	575.3226791	978.4620053	1168.376995	1529.712282	1032.632336	596.9347916	554.9455811	1026.313976	2009.296439	705.1381348	782.2488647	968.1012817	641.7010025	1308.35385	911.4530713	844.6159616	1390.502819	1772.576607	1411.233513	564.909906
1563	145553.7962	135931.46	141504.7787	133871.8773	126987.8329	116701.4962	102825.9985	103881.9443	92961.35737	94978.16811	93993.18545	76996.67314	78816.23362	109511.6828	72764.44251	69792.78617	50603.28155	23221.6959	13812.92843	7933.890148
1564	4135.2642	8415.951335	8912.721909	0	4797.918274	6018.485887	3510.876072	5583.35425	10174.53167	12277.97908	8510.004734	0	0	3580.22406	9650.498223	3464.518297	13092.38278	8898.488249	6024.32848	0
1566	17752.88939	15620.08632	12187.77572	23220.92143	20857.9515	15784.54316	13907.02258	16096.6604	417708.5363	1159.483887	976.8644989	2662.449188	1047.600577	13577.19519	16152.28254	15755.51952	15237.23059	8817.935682	0	1627.98102
1567	500.2078354	638.732428	3428.388511	0	778.3071753	4288.456661	2758.302728	4217.671908	662.6635657	657.5368881	1359.537218	2428.054324	1682.789465	692.8256195	1093.962538	2687.233268	577.2742126	663.7373547	2456.981091	2241.24017
1568	22489.88035	26727.60629	23191.30847	7379.374563	18216.86542	28863.5491	20535.3851	29882.2699	11185.69218	67785.23247	37537.93177	40793.68856	21584.62425	274868.5542	24992.03495	27251.99807	6665.476348	3772.092363	49006.76032	13974.42279
1569	952.5201691	5437.479401	10656.34536	0	7609.09324	5738.41526	7264.025024	6354.436954	8299.821092	5658.531572	10840.15782	0	0	7615.008988	6532.174576	11396.87843	9822.681813	3737.283193	9449.031998	0
1571	0	0	0	0	0	0	0	0	0	0	0	0	0	0	0	0	0	0	0	0
1572	0	0	0	0	0	0	0	0	0	0	762.8509937	0	0	0	0	618.1394897	625.7349866	0	0	0
1573	104030.0214	27162.79803	0	14975.41779	38892.51774	10267.14522	6075.598206	5344.786428	98052.56691	287357.6534	878554.4416	0	0	50029.14768	196668.557	79288.31151	129857.8794	14666.78365	224366.8552	177415.7859
1574	16045.65775	26769.75316	45411.58299	20229.05427	40258.82318	15801.95992	29380.81455	34536.03075	19120.72806	20566.15384	66258.47553	40147.02721	20283.81901	18899.76974	19622.196	21107.32606	27013.1049	18316.56902	32773.38113	31477.74443
1575	38982.2541	37131.46061	9167.567212	3464.674475	47419.50813	50362.31513	40465.18602	28308.94488	61023.36634	41625.10917	38210.35567	39602.35268	46653.77683	6018.731717	31118.47007	40054.04882	29692.67148	30631.22582	30289.87694	45302.79545
1576	11993.78449	10373.04741	8251.430735	8376.023174	3204.008295	5035.167957	2180.609414	1921.121228	4256.861169	7213.970678	8422.233644	3726.515819	4453.568225	6106.239126	3014.011267	6810.979715	25207.27256	4338.413146	4585.508406	32681.36416
1577	14838.17737	7171.634883	10148.02584	19764.79203	57731.96856	0	17664.40467	23230.80775	14452.29673	30311.30845	5818.514974	0	11287.93889	25513.59768	0	0	19094.15976	28876.18317	21572.07976	18606.89386
1578	0	0	1052.990112	2084.543064	0	1033.871512	1153.463516	869.7789697	3719.204403	3639.331139	882.6167175	1487.292735	0	1375.959073	706.3631927	821.8517212	0	523.125	1227.998488	603.4799103
1580	2231.42179	7249.971376	6439.133961	5175.853297	42813.99484	40640.28251	43150.36403	46183.47266	48182.54911	55615.27063	61945.1035	51288.78681	70698.24359	34986.70087	56899.98818	104744.2209	128637.2098	101593.4437	105872.6868	64220.63667
1581	0	0	628.0344727	1459.675058	697.8441193	611.446138	600.834375	829.6964648	618.5557617	678.1364594	1348.237055	2703.163189	594.53625	987.5712717	954.2037698	1523.674239	533.8913782	1008.540275	575.742323	1830.006296
1583	0	0	13525.6266	7340.886185	0	38400.96324	0	22460.17006	2979.522305	6508.112849	672.9545654	3857.663877	5027.773475	7835.916129	4684.447379	6590.111999	4632.329249	10424.11617	18727.82152	28969.46909
1584	0	0	0	0	0	0	6048.430664	4265.959131	25265.50366	27453.6051	8160.378571	38682.74984	41032.63454	36436.99054	33754.28087	31083.46117	29314.37427	33170.86497	35645.62422	27179.82685
1586	27211.90574	59550.21587	68923.72785	0	0	1273.088068	62678.9231	1959.141438	54292.52147	5660.695095	64333.89531	65174.90647	39391.69564	65956.90449	5801.009051	29904.55317	5256.533637	25743.48588	31914.50642	59054.6197
1587	1820.09579	27596.45793	104165.1676	76339.56909	76110.59923	91044.95999	36848.9856	65664.98232	39018.44624	30860.4428	23992.76616	11334.31092	37638.19406	25732.59675	19297.41746	54667.24993	34013.46784	35198.96057	17344.28413	26946.05084
1588	16998.88216	17073.11592	64454.62693	107023.6096	119410.3155	112046.1324	118079.7018	132055.8498	141375.8095	15899.72647	154451.2125	10513.34219	12359.88182	134558.6376	18566.52011	20990.30396	99028.51441	72165.66139	100652.9855	70715.74167
1590	0	0	0	0	0	0	0	0	0	0	0	0	0	0	930.7643555	4193.26322	31285.80035	337528.8651	89963.16788	0
1591	38777.39647	30250.69479	38826.79728	46449.92	42385.10438	38528.71659	40369.16546	48396.48409	46102.18992	44393.12473	48037.01174	0	0	44674.67355	44327.01277	40798.51273	42310.59897	37963.97927	41688.90746	0
1593	123461.6145	102220.2628	58002.48549	109880.9185	73139.8368	95421.35176	25824.58105	77739.1481	24117.82463	0	14736.30757	0	0	0	0	11659.22956	0	0	0	0
1594	42990.4888	32218.11453	109731.7275	127509.1377	12595.28445	24354.85024	98303.74466	103065.5073	75525.06369	0	0	0	0	50404.75955	73434.04086	43687.14028	33426.96504	1884.269669	0	0
1595	12791.15076	14586.73221	8607.725702	28469.70464	4991.724998	34878.85618	40554.59141	9769.263607	38945.00314	47028.4141	45199.86822	39962.4323	31893.12066	51301.10993	46249.33724	41773.8477	43001.23135	85190.74694	52633.73643	51537.01099
1596	36467.02025	253797.3574	534753.1113	457155.0231	569498.3275	843630.4512	631908.6992	663433.3188	396049.4639	553600.2145	433678.1548	481763.73	630935.838	311615.8686	588863.2464	728628.1527	475007.2945	645349.9086	560839.1293	57607.73346
1598	0	0	0	0	0	0	0	0	0	0	0	0	0	0	0	0	0	0	0	0
1599	142587.128	127639.3402	21241.91378	235906.1629	70775.42091	52759.87782	6434.717615	147804.6927	203280.879	0	0	0	0	0	0	0	0	0	0	0
1600	4846.257777	7503.9248	10275.85293	86107.40853	6528.695803	5858.259487	3690.943163	8763.055432	3322.651106	83627.40428	17756.38688	2980.109471	59953.04256	2985.638351	6352.44607	2801.606237	9027.038392	3686.541359	11315.38247	33774.01891
1601	3920.218731	3128.329417	58795.03896	6532.117505	6732.347204	3328.707338	4347.193703	4567.0793	8908.893595	4390.390781	28986.48807	17953.93431	2819.452287	2637.529955	38752.31044	17065.78755	13871.36188	42279.40637	45160.62406	38486.20197
1603	8992.984995	4429.336761	10897.14247	8511.15466	8794.432797	37547.30133	51430.17684	46833.39708	48140.5493	7264.316261	31949.25291	9084.970975	45252.68339	3788.190176	23578.05875	37965.23605	52817.16551	46711.99602	49450.56882	23235.37754
1606	2848.741337	3479.912175	1314.904532	1306.040339	2463.155768	1151.413962	2097.25223	3069.976939	2266.418628	1697.119222	3666.631331	0	0	1542.451018	1444.879826	1903.922355	7727.981343	1614.308719	5477.685731	0
1607	0	0	0	947.227121	968.3909912	0	1037.533337	1050.525934	1845.018375	4096.748714	3429.202343	4503.649792	1100.751636	4055.953423	4098.802167	2848.227636	4755.682945	65255.9184	46298.66747	81922.05852
1608	5034.176155	55238.17357	63568.8583	48633.62954	54126.47338	51686.24088	48810.20569	58340.50499	58718.85171	97730.18669	65762.19049	85390.85249	58902.51965	198818.4219	93182.89539	104996.7227	129541.1872	136685.3244	148727.9533	100700.2886
1610	2474.584838	10450.84072	1304.361577	0	9177.545319	3792.960112	2889.396735	7070.665107	2966.345261	8376.361199	8392.418648	0	0	1446.909976	7440.63247	12066.57182	25799.47609	7105.894001	14123.56309	0
1613	2310.514289	2264.195663	16884.91281	2549.311886	17553.64633	18237.24755	3352.280852	15075.70116	5553.172255	2513.739105	1170.172996	3564.59539	3964.309031	14662.89131	13628.4566	25012.24539	12680.5691	3264.580404	1262.748283	14938.08082
1614	484.7447571	459.926825	1146.061451	620.092196	559.7042404	538.2451868	526.078125	548.1348541	934.2391928	1069.38766	692.7887878	1349.367559	1851.364479	568.9630627	451.4410876	464.2562576	977.2599573	829.3793262	492.2078659	1664.204994
1615	95618.45439	73444.22651	150008.4572	54041.1613	67968.26387	47713.90871	42269.15708	47432.72287	39563.24475	41389.86621	38837.31046	0	0	9545.344431	32876.3585	25976.59355	8746.249777	5770.984706	1983.588107	0
1616	5015.577127	2358.811796	2749.776224	2797.854177	7095.640415	3956.740728	6472.285441	7031.949957	9329.124776	5381.696146	10357.11704	0	0	0	5773.647319	3271.699631	7127.558901	4414.764051	13546.3789	0
1617	76853.67733	87662.28675	50104.55451	70653.11541	58710.31501	95325.37851	44268.78688	55250.46551	31950.62444	38265.63629	0	0	33015.38895	43123.03567	45834.40715	31932.47736	35860.39821	28360.7987	0	0
1618	37996.45698	25550.24057	47885.02488	30551.68311	31340.61464	49289.74921	42310.3899	3865.227658	35675.094	3212.136628	38041.88698	28497.24386	37365.28564	44415.45056	10749.68169	35786.60495	37576.50743	17129.72572	26521.12789	23137.28351
1619	191755.777	87739.33929	0	1684.283368	77232.74804	59810.92162	80647.13973	127943.1799	0	57009.55529	0	0	0	0	24668.04759	10131.73512	35242.53365	0	0	0
1621	0	0	0	0	0	1559.80025	779.2672302	0	0	0	0	0	0	0	0	0	0	0	0	0
1623	40661.32498	40676.9667	19236.08257	30889.51014	32323.20177	53290.09739	32830.02947	29519.9355	28726.5206	23216.89735	0	18905.1078	24822.03081	27861.45941	38353.08919	31180.29227	39691.8921	29483.05006	17845.69537	18720.92674
1625	55908.58704	73386.31943	49225.57329	52289.01296	83688.05336	6882.336288	40635.84815	41373.89273	0	0	0	0	0	0	41908.89598	32495.44294	38678.90329	25644.54478	0	0
1626	0	0	0	0	0	0	0	0	0	0	0	0	0	0	0	0	0	0	0	0
1627	951.8803528	0	0	1054.60741	986.1169922	845.4710358	970.2062897	1805.923647	3254.782429	879.7440674	2367.635045	2307.979063	875.1679871	2960.189641	1303.442062	1081.148373	3833.027461	2119.114012	4160.246673	6177.632115
1629	62112.78989	25226.03859	77206.42518	36292.02045	210819.8962	190119.6668	24809.71469	186793.1315	25663.31621	35458.68697	32224.26249	0	0	21206.56062	10772.24472	16064.11033	6264.166208	2538.307798	8303.493675	0
1630	0	0	0	0	0	0	0	0	0	0	0	0	0	0	0	0	0	0	0	0
1631	71186.49569	91578.90334	65305.77153	93043.15664	127374.8715	108542.0107	84523.00657	82359.70005	68214.43473	0	0	0	0	65530.11598	92052.88599	72461.19151	96871.78383	56435.25072	0	0
1632	11956.17193	13987.53627	13051.96684	0	17108.38614	15700.13298	15783.05104	15756.74724	14216.32651	14068.85536	1114.64599	9921.929136	8455.039155	17680.68274	5071.574101	12105.48972	6861.846892	2319.703574	1862.247125	3297.949571
1633	14706.0356	12088.52103	12035.33605	39130.32475	38975.86318	10427.91162	13280.64802	40208.81159	4193.136753	46647.92432	43485.37892	39389.51338	45477.59289	16940.71241	67373.58924	49187.60288	79883.76671	55894.07118	63033.68445	57445.38438
1634	72676.64181	68858.75273	10905.06683	0	100057.9509	80462.8378	18088.32187	4459.423821	90075.11535	0	7834.531912	0	0	0	0	46339.15803	0	2440.656958	80002.77436	0
1635	0	0	0	0	0	0	0	0	0	0	0	1426.046283	0	0	0	0	568.6692078	544.4763245	1084.045847	610.263446
1637	37369.51451	234468.2973	232641.1449	17381.17664	154238.7633	12397.30707	15800.96714	20586.92614	42770.46764	0	0	0	0	0	0	4085.510187	0	0	0	0
1638	36044.69365	40739.91893	41517.90663	46475.40855	41104.4487	41842.32577	40773.09146	45611.95933	39757.18874	45680.47979	43265.53915	6788.176117	0	8368.057094	43786.48762	38769.44415	42486.60176	39485.53496	45008.8888	0
1639	13400.54759	139913.584	182506.7709	0	113825.6944	6351.630135	6477.908877	2660.656743	101648.7447	0	9387.375846	0	0	0	0	45314.78255	2447.768555	2263.122729	75259.69459	0
1640	4755.274878	3929.547358	5516.986031	6887.116172	1239.30412	8710.205334	1610.619481	2783.603549	4187.408298	6197.163457	5735.167908	2496.30934	6863.933696	1736.514261	8742.498534	5192.048086	24596.67165	2772.230131	6409.540664	7388.53467
1641	10613.1919	4745.996885	1954.813975	2922.154713	8831.98403	9019.397975	4801.358044	7318.773763	5967.134407	7701.525976	5633.446225	2051.463734	6285.197042	1587.399282	5514.601989	2326.558346	2169.164403	2199.566628	3180.777486	16150.2834
1642	1446.960429	0	0	2358.83008	1010.268759	2192.509796	0	0	0	0	0	0	0	0	1465.051758	16164.06418	16777.89966	0	0	0
1643	509.8855701	549.324679	1208.550792	723.9866913	937.8340988	602.7338425	1622.768548	1081.967445	566.28	1313.117908	2561.704234	616.554082	1863.490263	1844.929044	1769.171158	594.0017715	617.5980148	1601.062282	619.2181311	592.6692041
1644	5035.230958	13644.69959	1912.031927	0	27302.09799	5462.687536	5405.074303	4367.148018	3210.12741	0	0	0	0	0	0	0	0	0	0	0
1645	2997.880029	3057.774406	74471.77667	2074.85399	31832.98425	73771.47855	69949.82068	52018.59437	47312.98608	70044.14329	36477.38789	48059.78351	3647.910683	3381.874532	51923.64802	3250.474072	60447.53581	37489.87236	38844.41607	63600.98634
1646	69610.29717	17154.34017	16170.90902	80471.56731	8095.041617	3532.575615	42491.82032	78068.80803	36812.41415	6322.382283	10609.07391	39529.79603	12129.52236	56372.09921	28993.55776	26568.41208	9225.834236	39419.88484	25030.88429	24451.65415
1647	268898.0861	224357.922	194151.428	167190.2375	155192.8612	114290.757	99745.98109	45354.11659	26979.88561	35164.54223	6512.146575	21866.81747	2263.511706	2612.658499	1878.572626	810.3347809	675.0504272	649.6259491	588.685405	619.7784164
1648	49651.92887	24145.79789	4187.784093	1643.28616	2529.664074	21232.04916	22549.85185	3473.01488	2996.776511	7278.30459	9343.752297	0	0	0	3111.245975	22647.22551	1201.135144	21369.58441	5254.502016	0
1649	55230.8402	240068.0298	111350.3025	443525.4565	79980.61837	896039.0766	662918.9907	35350.9176	28006.99458	577405.2414	63509.05283	484873.6441	48906.40495	303845.5192	614304.121	63140.17938	544019.319	27754.27834	96200.77607	31084.18378
1650	111470.2592	104569.9972	67766.21171	79880.01629	83468.14963	74732.79005	60872.40677	49003.85898	11850.78964	34228.21882	21393.34162	2796.303334	11632.17477	29107.54068	3011.346275	27884.89855	1897.784958	20413.6691	4292.153133	5639.968236
1651	8076.019611	9559.126108	26362.61575	20802.91339	15971.06577	13475.88819	12620.92666	10352.92662	15950.18188	25873.37803	37991.62145	27679.83727	23703.08374	20137.90144	17515.58363	48838.74648	63690.068	24826.01528	16452.39834	30806.27806
1652	928.0729541	908.6040527	1030.462222	1931.144943	1944.531216	4107.557877	4023.250212	1791.963298	4271.726765	2859.402817	2101.648647	957.4567657	1591.732583	5041.283787	948.0351929	4000.105046	6536.860811	1542.202509	851.5585602	1541.419294
1653	10943.01868	5030.881791	41542.50466	57541.25715	61863.3293	99741.45638	36116.94604	111459.294	126303.1625	133170.06	44132.93238	120063.6866	42558.74669	36557.68391	66186.22146	42492.05909	81995.61166	106170.8151	68239.41058	58129.48647
1654	520.3705627	13029.03595	44891.92303	17616.09615	18876.40915	14256.33425	50389.96274	15313.03655	9883.595055	6902.443629	3123.202795	7056.013672	9832.398063	2215.064556	6205.036859	7457.06534	5131.292419	5997.577771	6703.962583	6498.400622
1655	25044.25952	1565.358618	27435.7627	1526.427631	4746.684109	32591.17863	37084.3561	2223.190946	21735.24328	3981.191446	4316.834804	0	0	0	5133.266704	21463.83722	2047.969763	4041.785526	3588.993342	0
1656	0	0	0	0	0	0	0	0	0	0	0	0	0	0	0	0	0	520.4924835	630.4580338	527.2787695
1657	5626.527173	26747.10396	44859.41536	0	29660.1069	43997.74342	32209.50408	35082.27844	42620.37799	48454.99921	31537.2256	3302.128345	0	10440.66502	24430.13283	46793.92582	53340.62945	24937.52165	50387.3623	6106.811448
1658	5977.146083	4850.556293	7393.839018	7533.887595	5431.34922	7107.765861	4484.889172	10865.13845	36508.99301	65171.93593	6386.904033	5935.583578	4574.779623	7393.556047	2216.355533	2848.264475	2009.654361	4750.161515	4777.164688	7541.067197
1659	23210.38987	0	0	6232.848234	0	0	10115.84677	5033.383674	11911.83405	9680.503575	0	0	0	0	0	5043.62118	8829.908936	13370.50782	0	0
1660	19061.10248	9800.810471	8082.463145	3651.887362	12227.44325	23135.33617	4912.345953	3642.888794	12573.84315	5428.972533	11224.22427	2133.523548	2346.553372	9817.970134	5553.209799	5672.147426	4765.097611	5862.01279	842.3079199	1770.704379
1661	0	0	0	0	0	0	994.1252014	0	0	0	0	0	0	0	0	16311.57208	0	0	0	0
1663	3000.782267	3830.17015	1295.679639	1405.449042	2296.010451	1124.001431	2212.82267	1232.55137	1234.000278	1104.934102	1054.617792	2749.587023	0	1532.419371	2853.055342	1805.037968	3058.605636	2697.230422	4422.928501	980.541568
1664	7294.014049	39788.68974	102085.4487	112101.8547	108718.5819	107598.6832	120226.8021	122206.0074	136261.4751	47024.66314	8312.254285	130118.382	50413.73153	41876.47949	6510.892002	23639.68601	88669.14582	64015.57184	93815.64391	64993.01493
1665	493.9920593	567.0951306	0	560.0667892	576.5299255	1196.121423	502.5802643	450.5208069	1544.478236	453.9394519	0	0	423.9942627	0	452.8526514	347.1622559	389.1712418	525.767157	0	0
1666	4279.067915	28952.61171	1840.090433	4227.713851	4332.354999	24861.5806	24859.84304	26914.98183	3312.929828	11087.25822	5621.873741	0	0	1058.194913	23961.69975	4010.098101	3478.829222	5106.953201	2615.858095	0
1667	133631.6703	127509.7484	104010.9909	126150.4264	126357.3023	160386.2181	127291.08	120695.4046	110741.2283	83188.85485	68103.24512	56451.42527	76073.06115	90705.91585	106518.5248	78657.65131	89341.61488	45684.8862	40882.95474	33968.51255
1668	36548.15294	42144.92961	44106.24367	46570.70436	47206.22587	47334.6572	45878.83366	50843.12521	43981.12991	46219.04947	47383.9973	0	0	37961.8782	48384.33731	44039.94936	46613.13999	41201.22579	46682.58294	0
1669	1500.816522	0	2757.595349	58214.61019	6553.884633	4019.665699	6871.074578	4998.374535	7726.487877	1399.001605	4227.051315	41234.57681	28048.87896	6100.175565	42330.92288	48369.33115	4577.088111	8787.6235	9594.107871	72498.54183
1672	60906.87772	64237.34489	102677.8031	55866.23896	55052.36643	99265.32454	7831.361968	17360.47095	104529.6295	6711.602487	21864.20713	23257.00461	92843.59797	73616.1523	27786.90115	17448.91986	17746.26216	35107.362	33836.44676	11154.81458
1673	21872.89822	138228.0405	117267.7931	152555.506	115778.698	116463.4616	119379.4391	127921.2124	133748.1283	109082.6208	183741.107	141987.8289	37917.85995	73147.6132	95499.15452	166148.2332	107658.1155	102325.5728	223542.93	211325.7455
1675	0	0	0	0	0	0	1080.273148	1209.604037	1763.161589	1023.769995	1962.869756	2454.603876	1081.744437	928.3204541	950.5513641	980.3435669	918.8556738	2263.629952	20746.8231	16910.16044
1676	0	442.2804428	1490.467011	34375.45105	5774.056226	668.1639771	1282.926874	738.1196686	13635.49012	19264.19512	29869.13455	6668.577761	11766.13269	4225.244782	40744.65848	28245.13985	25030.47847	2590.054361	831.8519907	955.8624573
1677	16944.61539	1782.097394	2115.759155	4834.217435	11167.38584	6146.377104	95590.15133	18141.92331	12591.58262	7017.885099	131984.4842	10995.54504	106274.2216	66742.03863	10895.79767	11325.48027	2930.342146	78970.26192	3500.215353	13111.49026
1678	60960.46551	71920.9663	94829.87038	0	54890.82357	43065.75612	18625.74353	0	50266.7932	0	33471.15642	0	0	517445.7358	265736.2363	125624.2294	220983.3825	0	0	0
1679	106677.9353	1946.483459	3945.508319	6956.193362	39304.32029	5202.384701	37384.3301	41183.58873	14041.58582	43767.25648	12821.91006	43254.59577	46032.68318	19790.07685	45292.43175	50871.76626	82618.42398	3366.010887	1820.410518	55447.9135
1682	82932.9616	177698.74	129216.4717	157019.5994	117973.9423	109491.3745	103881.524	110787.5848	96626.26861	92099.21256	92930.98482	78024.18795	48961.05959	42337.50547	80310.98752	34344.34971	3972.380966	1580.829492	1173.322293	1124.130015
1683	5060.656476	4559.018981	5340.862222	7958.116216	13469.68659	7723.745826	9508.124236	55643.8385	6518.805597	13145.40315	7706.610524	9066.635156	4657.649282	23864.64553	8476.252595	18060.71276	45626.04916	43249.24718	4557.426889	41267.07515
1684	30669.49635	6185.537448	2703.748511	4880.371476	1154.816389	6174.175735	4081.538608	1070.770743	2615.68921	2042.035675	947.0060596	0	0	0	4666.054167	2774.962937	847.8468842	1465.487047	1610.368231	0
1685	0	32205.29621	0	6748.671427	40604.01235	13523.54484	3171.613967	53005.42252	29609.87691	14848.58355	0	0	0	0	39309.07891	168804.3288	34079.42569	48479.42432	0	0
1686	0	0	0	0	0	13327.90668	13098.76307	15378.07064	19346.2906	22253.87279	3530.852741	19834.11024	17669.43569	53620.8233	9981.624776	12267.10532	20276.13423	43550.49444	15894.16841	24825.99
1687	0	0	0	0	0	0	0	0	0	0	0	0	0	0	0	0	0	0	0	0
1689	10403.44464	7080.25693	59981.36225	6574.596833	37917.27173	7014.928846	4886.541987	51818.54104	107050.6448	39616.23636	40805.87339	50937.61015	52727.48442	35530.7743	134774.9647	134818.9703	76486.25057	58599.58492	63989.41256	56919.88495
1691	25236.94423	192504.3085	70855.97987	58031.65935	194970.0758	193745.9611	51792.88126	178946.5723	51648.38669	49251.11459	50828.76622	139059.4587	46213.68079	57591.41542	69660.69037	50014.33759	72075.90749	48920.82417	47049.47762	50777.56411
1693	1033.196347	1518.342849	959.1132843	0	978.7950714	0	892.18125	1051.956766	835.1418549	0	0	0	0	0	0	667.0389633	812.8512817	898.2884674	958.2431671	0
1694	37703.4553	37423.5124	54478.78489	43603.31586	30579.14861	36260.03401	26421.17847	23592.05688	25584.98343	24267.53975	115414.4547	22074.54346	10704.09763	31320.46349	16363.59241	9444.846343	74437.49666	43754.26103	39163.50032	18295.72863
1695	79303.78493	82115.11138	143825.1576	137303.7471	142076.8316	160903.9316	165319.3403	169593.3979	21101.98179	13839.74458	39490.22174	18885.50112	15827.5469	177325.1426	11554.62916	42678.47708	29317.64881	14288.16321	5942.525032	35613.90063
1696	31022.18878	8494.261765	35913.54336	29126.41225	305329.3412	270852.6346	239779.3582	244318.8728	186544.4074	207897.4809	194415.5324	133040.0377	132040.0966	80364.82314	151915.6686	52493.74149	32807.00859	23227.86967	2734.2812	17981.33314
1697	44061.84967	45634.72388	11273.3954	48681.96725	44268.61185	46241.07503	45716.38958	51275.26213	49092.00574	53772.35135	55739.43403	0	0	62738.98348	58347.42764	55142.8372	58945.25556	55239.53158	49274.66838	0
1698	1785082.937	399573.0963	197115.3685	86604.87964	563915.088	233394.631	77484.15664	73093.87526	89324.2283	1203278.003	72080.07895	436456.4061	8195.604221	269377.5509	261467.3515	59360.00546	4540882.749	1011192.288	530079.4477	2372736.602
1699	26919.18861	31020.76309	18425.303	64030.40735	19079.94857	36708.73554	27310.82393	39130.2151	14152.10296	33735.34197	26256.37425	21871.86457	18257.75619	20883.21701	25977.2144	18588.56413	17420.05198	19663.78913	20920.41441	2957.691183
1700	140229.1513	137816.4719	117800.7505	125033.9783	132074.4741	136095.649	118341.0457	112921.6311	116304.5631	100027.5254	89601.69283	77613.42591	88517.54837	95746.01463	101084.1992	85672.05409	87210.58425	76607.96482	52973.08154	52832.70652
1701	842.5393341	0	946.3734833	1020.622906	1039.729724	928.6630225	919.6387793	789.7993561	867.6978333	1438.922098	1898.133558	912.8733765	925.6464844	698.1472266	2673.242201	905.4857208	2702.249906	2414.672034	3107.115131	2535.546649
1702	42898.49932	7560.940311	3509.725133	0	4505.542258	30883.27945	31945.62841	35434.53332	30382.53416	33973.01274	0	0	0	0	31868.01728	3671.544401	38719.76351	32336.60362	37020.51397	0
1703	7110.995573	24402.01207	37853.85997	39541.92225	36366.48746	33353.76453	16478.92859	32422.74337	21794.57248	25285.6458	41861.56402	19987.79472	7583.481521	10241.53582	39883.69559	10057.1184	7682.342783	15185.83706	27559.72685	35796.13967
1704	1463126.475	1127997.537	1677178.652	5.49E+07	4840665.485	6966698.758	6155585.794	5207922.266	1055073.673	981045.8499	822489.337	356899.9226	1201174.326	1.92E+07	1054312.747	5665994.29	711086.2363	981836.8423	820723.1667	2.60E+07
1706	50447.46381	55204.62621	38249.64272	8359.897242	35241.41171	32186.85092	24618.1715	30543.76146	41207.74432	34536.72337	31718.57568	32788.52034	11090.33535	37611.8549	45652.07196	42956.39545	41620.81065	40183.92487	27607.73583	28560.81757
1707	1499.009983	7613.120485	3284.145981	7630.348326	13404.96084	13147.30656	7117.570069	5521.376017	7077.550566	7816.092205	19632.94675	11098.81428	19397.44113	20940.25693	13408.51518	20865.22203	6294.971741	20191.21423	2625.35501	14678.34255
1708	4046.995671	38121.63553	40174.39088	41220.42972	40618.00134	29433.85326	28566.73343	48764.24474	41607.39509	32035.24564	43472.28753	0	0	5312.815887	31552.52732	28801.72841	32385.8173	4323.555586	31935.47895	0
1709	32902.49338	40759.73546	41813.07931	49551.52518	49523.00504	55708.15043	58307.28318	53344.31607	49937.31778	48550.95003	46679.09177	0	0	48478.85026	48259.08193	48551.81385	52581.59867	45976.7211	56141.5855	0
1710	2784.81416	2161.248904	3286.371326	5299.2479	1191.672043	1453.14234	8368.827068	1178.966109	963.0161353	1061.90584	1265.256271	6957.810368	1104.140231	1251.350464	4244.979833	1065.936072	1684.55998	4641.573757	0	5977.220922
1711	4466.187314	13957.59385	9981.716213	9434.529695	10448.94146	10485.44994	4931.337537	8769.998099	6702.288394	8472.502386	1442.916156	8548.252214	6367.752223	8354.755778	9448.214886	12169.68	4965.235682	8308.720974	4986.418579	7040.48675
1712	3373.485383	4230.68733	38466.84345	7818.605911	54514.96207	47223.46836	34724.12998	47690.70858	47780.36397	49695.33801	49938.28353	47767.1033	48670.59579	50804.08498	43721.06197	118593.2688	61348.68545	87802.55786	66210.40989	45685.16283
1713	2821.034209	9828.292822	6444.084236	4127.510869	3200.940256	4084.604398	3546.53452	6636.549139	3054.23269	3588.773518	1164.510379	9411.789285	0	6915.72253	1492.981816	4147.887311	786.727002	1308.685872	665.5095337	1464.125921
1714	3759.646543	2321.657609	1026.256915	1855.43184	1535.796797	1511.396338	2511.818408	2327.721345	4417.177465	2754.017807	969.575127	2269.812964	981.5953125	2165.576816	1537.996646	1500.992034	2287.426679	1924.76437	1008.716221	2650.45922
1715	0	6062.954154	13477.90276	13406.71833	46418.40481	18554.50657	33181.18361	12162.61265	41586.33481	36209.80659	31672.87399	36041.4102	11799.80136	25884.4383	30992.14745	80330.74256	26006.10121	45436.5195	32710.87867	56373.87936
1716	57680.42743	75182.77449	43659.68654	67364.02106	56607.632	41280.85874	60285.53637	61714.58797	50456.96584	39221.42347	0	0	41282.1857	50618.09401	66480.55586	47834.40531	54806.38039	44461.7341	25726.92407	25844.37835
1717	19241.66658	19213.02719	4091.606321	10539.08425	12481.41252	19133.17417	30250.2547	33266.60806	7189.081485	37835.84108	16152.02886	82092.28781	17740.10005	10453.10879	45131.03171	10400.88277	5811.25929	26234.09258	16229.92079	5725.616741
1718	13379.17491	12026.90255	8732.002998	6704.169536	10717.98067	11729.97451	8097.770934	4502.264218	5578.599315	3235.64781	4626.157169	1821.567869	3527.374118	2486.41295	6226.186193	2797.306814	2976.77972	750.4873535	1645.475795	1828.57373
1719	4815.048737	8096.269228	37127.40543	35342.59361	26796.76786	28980.34794	32826.67208	69137.97388	24875.2543	41349.49087	43415.69487	42915.85529	31241.21015	28003.27217	25372.5903	27422.87586	83822.46739	69966.66262	36221.31166	50717.25426
1721	18644.31631	14214.95611	42663.67235	40666.666	13401.35763	9766.614543	17660.62	40015.42943	8801.883494	47024.66314	49247.68986	42964.15852	15091.9093	49164.76222	81799.89443	80217.11839	10517.81975	14063.77756	16652.36187	13229.07643
1722	65221.69217	38452.11574	46757.20192	41043.61016	39468.35446	39301.24989	37440.63146	3460.20312	36946.06755	41712.22213	41179.11	0	0	7029.264771	40451.57204	40158.83444	42928.36681	8407.481818	48153.89195	0
1723	4646.368251	8707.070176	8787.0791	3381.335427	6609.972327	9642.305294	9367.9575	5475.727786	10763.91711	22409.96138	7143.495125	5498.653771	3051.660823	2873.880092	8854.915281	4597.747403	40398.56396	39669.26674	39843.94459	21849.393
1725	0	0	5761.184714	72813.74615	21253.63017	10159.49236	119056.4626	5617.183696	7269.945721	36107.34416	13318.98382	143808.7774	6456.558827	41046.54482	18754.19826	9786.673843	13220.39609	17544.18037	16749.77991	45557.99026
1728	13526.83355	56522.54108	50882.80541	60274.21049	56111.07781	56392.4168	56943.08045	59136.10487	55913.00379	57786.37303	61826.69228	19899.53025	0	75654.43765	59620.31811	54712.12679	58829.64561	55263.00148	62115.93497	2346.002051
1729	2773.193708	4014.952551	41878.62794	14541.96315	108292.6137	94927.40461	10001.20402	147015.399	4047.356836	11485.52716	19081.651	2080.517596	25278.76117	6779.11229	52743.909	61082.50761	24569.21498	75823.82531	78075.52511	47876.89935
1730	14086.70886	9495.741669	42203.31015	42094.11736	42279.10675	42527.94015	41476.78977	45420.47045	48313.98204	49366.14229	50526.94709	43249.1989	49282.83711	10472.90416	76119.52319	59339.29812	11258.35909	8671.215754	14164.79554	10868.64177
1731	0	0	0	0	0	982.9006494	0	0	0	0	0	0	0	0	0	0	0	0	0	0
1732	16954.84899	11455.65066	53158.63217	30035.52652	27479.6026	25589.54742	15929.11533	23144.83047	12063.48995	4038.934248	40124.35887	32980.46867	31426.13051	35547.02852	28656.67099	24775.1084	25046.17512	26296.04892	21491.38812	17432.17685
1733	0	477.5356796	0	1263.611412	632.3139954	605.1375	556.9106369	487.1432043	1465.172937	612.2847473	606.5301709	1055.692571	1311.132491	515.295	1339.9001	1715.963365	535.9033218	757.0033228	545.5821277	1227.819148
1734	363.5357025	966.7483942	32996.27716	31183.8949	2047.855984	2123.541407	86513.82945	5748.744703	2255.467015	4758.090776	15208.67139	37093.58962	4856.89673	2007.469664	3741.455026	2475.238977	85797.8299	2054.914909	2500.602363	1084.244633
1735	3841.097729	1800.85843	6956.25643	4342.970424	3860.456051	5360.084811	4306.919397	6007.850939	6275.020547	4390.906527	0	5998.884725	4153.649253	7700.381641	6937.34242	6054.369283	4439.911545	5771.422762	4478.819648	6989.091867
1736	25727.33522	54388.1627	19248.22148	0	4924.185787	2076.858318	10512.50361	261105.0184	9495.813325	0	119578.0133	0	0	0	0	108168.9593	91578.39712	181504.7431	131398.0229	0
1737	0	5066.607609	13322.86346	32824.42553	36881.7782	49085.21389	86474.56291	48189.22784	49619.73862	108704.8231	122048.1201	49441.24636	108692.7958	56805.45091	61405.58452	60369.33148	70579.91104	43376.90937	54591.11014	53671.92112
1739	33374.4211	32990.3946	3619.710201	32020.32551	29524.38085	2610.28006	28171.37641	28164.48422	5305.858442	6585.97422	1972.650022	0	0	0	1903.646825	1282.970074	0	754.8339111	0	0
1743	5702.337173	1633.023984	0	0	999.7955475	778.3603638	2873.535264	0	1064.867706	0	14914.09048	0	0	0	0	0	0	0	0	0
1745	63741.42051	59323.45547	50473.35417	56877.64119	55520.60685	54294.59671	52494.50835	57945.46466	53966.76777	57288.27248	55535.98317	8567.071804	0	68803.55056	57431.88496	54627.31015	58451.0926	54450.50662	58566.10274	0
1746	7400.814558	41257.30749	51279.1445	5117.099275	29154.27833	92482.04855	3553.787276	61107.06084	26719.94967	42179.78959	35882.71449	48664.38633	33911.74329	76555.64025	35203.31881	27486.75395	34696.67006	80500.87394	65604.37323	23094.2734
1748	7715.02689	36519.86427	9157.458677	36583.50178	34935.73296	37087.5732	36389.93585	42926.54893	38221.64012	41631.64814	41395.28857	6396.613114	0	13048.06181	40574.43135	37105.65838	37205.3595	34886.73697	37983.82496	0
1749	3086.051605	1923.140753	2741.356003	42287.74788	60043.38577	54870.27743	95248.77338	102993.6987	57093.05592	40626.20997	39097.49487	36744.61742	34578.8242	35074.06035	41100.36209	37917.27977	74482.10627	98832.51557	58592.01153	51840.71985
1750	0	0	0	2432.896091	0	993.1826569	0	888.2293854	0	0	1862.15864	855.8999561	1128.971008	2683.050084	903.246405	2197.296048	3227.781784	7280.013301	4607.724972	11764.03759
1752	0	0	7673.479618	6604.40963	16718.78678	5997.889779	6326.366517	5381.536055	6031.834319	5480.028792	36054.60311	32554.20373	6612.656786	39936.75651	35960.8916	33984.18392	49155.97809	46723.59997	45070.61078	23839.43355
1754	179061.5724	169494.0276	71811.37904	142089.8477	162283.5834	42895.48619	89848.46535	116188.5994	106874.2048	91642.78155	0	0	51836.53861	99871.61652	124799.4342	68118.37599	73302.92328	52822.63323	24649.61583	30309.59119
1755	1794.558486	850.5044495	0	973.4011688	1227.780146	1726.865398	2385.389594	1372.953745	903.7189545	1028.957822	998.7594818	0	0	1514.173257	0	1319.380851	885.6353485	907.603418	921.0240692	0
1756	0	0	0	0	0	0	0	0	0	0	0	0	0	0	0	0	0	0	740.794043	0
1757	2176.543181	19572.26106	49461.10758	70302.18875	22864.75521	5729.546054	75478.06389	6025.242083	7298.253809	18084.45475	11244.77396	21250.52383	7278.012202	63298.56476	94769.4503	19600.12288	33718.40703	20524.77924	6695.368253	13353.94888
1760	1647.177649	3251.579033	4567.807033	0	9266.465742	42280.99637	35205.97649	0	1448.932354	0	0	0	0	0	0	0	0	0	0	0
1761	40286.61374	53393.14642	32354.55954	11602.37374	104291.3274	26177.85293	14390.80719	43175.14675	31950.24152	15375.8104	5309.989402	6862.176152	5299.753733	58036.08074	17795.01408	51935.81585	37375.36346	20830.922	11940.91109	21321.28631
1762	179810.5328	187793.9717	115671.6701	147252.1999	101285.9853	43768.665	68591.56955	121733.8624	177881.1783	64943.00557	43891.10377	41270.66898	58599.44246	111684.3541	169905.0508	106128.8757	132134.0628	71501.99621	29255.54235	31955.55335
1763	908.4681665	1131.934625	30895.58742	28828.8663	4478.739166	36728.89127	3124.05856	0	2862.720959	0	11953.76162	3283.82655	0	70565.37099	4121.615995	2460.579589	7367.945709	13562.17908	969.975	0
1765	4789.550015	28025.29647	3369.043909	3315.127061	3612.177856	3115.0474	22756.60742	24244.43022	20406.86913	4506.302194	1188.414706	0	0	0	1829.513174	4227.419907	4611.602703	3076.894774	3013.944895	0
1766	0	1483.937402	5528.812064	5011.497669	5135.683253	33076.37572	30245.18066	41208.49395	41599.71958	44477.4517	46173.97046	41701.42881	58502.79356	43273.176	53905.06128	40052.0359	55637.05084	41888.24144	66548.52678	100319.2773
1769	7287.130529	64011.93049	74528.55144	72689.96452	75008.99432	61652.96589	66033.96733	64404.51392	97735.5192	102837.495	108643.9503	95975.88826	68124.03801	52147.25068	106324.6474	125709.9104	145384.7039	146009.5137	153471.1514	111430.6819
1770	117858.6629	121440.8139	90538.00527	114027.3358	107555.8292	4217.220095	91973.17004	91873.20668	86419.7625	71632.25144	59066.03028	51982.81768	66314.88272	80733.42648	104817.5889	84944.85656	85397.80746	70607.22745	39829.5448	42160.23931
1771	0	0	2470.535845	0	0	0	1007.608674	0	1413.623529	0	0	0	0	0	0	0	0	0	1638.967401	0
1772	216430.6133	209948.869	208401.4838	179576.1502	188945.8677	164955.6227	154453.3068	146253.9077	119357.0213	137887.9879	130297.917	78525.68894	51167.91407	48951.12759	59136.55197	33194.54496	27253.33734	21731.30431	19514.4244	5713.220019
1773	56140.19484	396830.9249	276931.6513	356028.0474	268209.9451	247710.7006	139942.9297	171136.7252	185393.0436	105257.6139	98884.60229	21918.13719	0	125026.6632	65093.55871	57497.12028	58306.61668	3096.360674	42809.22567	0
1774	0	0	0	0	0	0	0	0	0	0	0	0	0	0	0	0	0	526.1648987	593.7114514	628.3833481
1776	45412.734	4432.490026	10266.82923	361572.5103	8677.095553	10060.66885	23383.88926	15008.40363	3677.505524	6783.440151	6164.492452	0	0	3105.758881	4542.814058	6444.606037	9069.05703	3395.666915	8824.41691	0
1777	18452.82586	22134.44845	95212.75385	10355.06458	106759.2216	102447.3104	17645.57822	18695.7902	3170.569869	4466.418724	6464.071307	69130.96127	18914.57249	8464.395306	25668.69389	5849.362991	2128.905771	14919.04786	49802.30242	18095.05841
1778	37253.74263	19615.64228	34299.70824	38202.08509	34951.14016	29671.18312	9024.78644	26803.75762	28149.97721	22310.31236	1353.726013	911.9015039	23653.33042	26398.18229	18946.23524	27388.92551	26003.87017	27580.6289	1725.626693	16415.63332
1779	382903.9844	424378.7191	425030.3066	413131.0654	493102.5166	108583.8672	55255.04062	43793.38567	226842.0777	404871.2709	145711.0514	0	278379.8733	49385.86818	17269.48354	24503.15508	49610.77943	60403.56497	0	0
1780	4985.079763	40474.90813	44068.7758	60388.8974	64053.44	107113.4354	40338.30308	41210.28437	131148.0075	46756.04633	140793.0539	41502.67517	42162.95704	35675.01898	68920.11112	71156.62622	88879.20622	62535.10208	92916.16399	64177.70332
1781	51977.93504	46159.0298	46141.89208	51905.5679	50123.79166	57843.73997	48687.35347	54426.19104	47710.73973	49559.86977	52027.02069	0	0	48461.17588	52099.68642	48845.92415	50269.79852	45125.52739	50744.7108	0
1782	14665.19562	1563.38009	5088.002388	6100.317235	5244.370302	5300.104742	9065.693328	3196.243026	2926.897793	32689.23794	33890.08317	5135.748058	33154.61661	4870.65958	32522.56505	13480.48672	59519.57171	6813.702643	43450.23599	35116.95376
1783	27308.75694	29661.8949	4033.151433	0	6382.255173	6877.917664	26538.3457	26851.10842	0	0	0	0	0	0	0	0	0	0	0	0
1784	24123.20197	2805.638725	4863.782201	4024.412444	8076.683553	1882.133679	3526.161292	3970.17893	3334.552222	3972.681389	1220.621072	0	0	0	2563.23746	20596.7183	3617.831563	6326.602551	2173.850848	0
1786	10104.12618	182189.5299	67277.94641	70593.09872	59884.88481	56913.66957	51076.71449	55449.36019	46315.74604	45923.1655	41659.37079	0	0	6510.744642	35970.05255	25845.39734	956.4877716	851.1839813	887.6050598	0
1787	14924.75004	33184.86138	11808.00417	16068.02527	11651.09873	5528.99777	71115.69904	5766.277917	12593.27109	4845.542988	47633.86307	36331.61264	5191.984259	6749.014281	18219.54475	10008.10021	9589.973698	54871.34733	28283.96623	32373.01784
1788	100423.6436	101958.2347	66905.02381	88948.8281	123431.8511	3762.092552	78905.00145	77540.57794	67373.81405	55290.8233	52066.07134	39167.49448	53268.75518	66013.41046	90719.35856	72958.531	78150.9699	74155.46296	36822.17832	37594.79674
1789	0	0	0	0	0	0	0	0	0	0	0	0	0	0	0	0	0	1083.557876	5809.122876	6178.839567
1791	0	0	0	2801.51983	1150.22542	1021.129847	0	0	0	0	0	0	0	0	0	0	0	0	0	0
1792	17031.49717	4205.987807	7326.793792	9598.182579	11650.84098	8498.418728	25411.06796	5375.760531	18497.85526	38826.06306	12125.02187	30010.76992	36956.23618	15156.69777	37572.21846	2931.819305	30187.64948	20841.06297	54830.89989	7273.404529
1793	76596.90512	82724.84349	33368.71704	132303.4392	130717.3684	28162.34022	54602.72195	113756.99	111797.5449	108753.5371	105342.6518	88287.8059	84276.44437	34404.11557	19184.93974	78926.32562	21287.47621	19211.90244	33501.03022	19007.34647
1794	0	0	0	856.3326691	0	652.6081604	0	0	0	0	0	0	0	0	0	0	0	0	0	0
1795	19296.49737	29717.84853	19741.39953	24697.23984	21933.98493	28335.51753	6734.314604	18929.53566	23187.56906	6935.702179	0	0	16440.28316	19738.71807	27081.41677	21064.98011	2791.281727	6726.343444	0	788.2840668
1796	2813.526158	6405.660007	4646.438474	3172.192628	18402.87939	7097.645966	6976.419163	10994.33649	2475.879591	3737.378741	11118.00492	3572.912889	12243.30641	2557.06856	3855.785023	5308.016175	3587.241158	5578.929007	3566.181244	8759.99885
1797	0	888.5376343	0	0	0	844.0256195	3269.15025	0	0	0	0	0	0	0	0	0	0	0	0	0
1799	3615.671502	32711.24741	48808.65584	3457.675014	2752.388335	39664.0612	9759.65826	8109.30851	39012.98457	5329.111192	39671.03601	25242.5536	1239.323701	15885.71607	3905.018206	3178.86277	26784.66474	14769.33686	23839.29926	16955.16231
1800	0	4260.85632	4699.748192	1844.122621	7309.392834	3209.189934	5540.070298	5643.581426	2970.767979	4484.646713	5001.660262	4093.586627	1245.143875	4818.710951	3461.724509	2657.150438	4822.279067	5955.77499	4138.988926	2050.528464
1801	26562.87448	20926.48659	26611.884	71194.96025	63330.63271	24465.16178	23255.42826	51879.27653	34404.52293	24039.19074	29117.46955	39598.61416	9611.625117	19569.73905	42060.29432	28716.12466	25290.63575	12408.49501	8299.701969	23059.88611
1802	0	21990.1998	62875.37522	0	44941.89507	44135.20515	7638.859823	0	0	0	0	0	0	0	0	0	0	0	0	0
1803	9056.988805	26854.8381	103008.8863	114131.6545	165003.3675	16893.79992	33356.67022	35186.84169	135961.8523	92717.47783	77342.97284	64944.2468	88350.33942	103452.0989	175618.9838	67136.71335	8486.980007	23504.73595	14157.27384	7267.742834
1805	3750.362405	3294.048461	0	18040.08481	24081.64095	18632.14252	1352.315971	17409.13568	5264.316432	14594.86464	0	1842.788787	2024.478901	20073.01246	17743.0883	23962.43057	25662.64381	22986.63787	0	2535.410173
1806	864.4458765	0	0	2244.432535	0	1749.521393	2005.909853	866.0752625	773.6945068	912.238916	828.9697906	792.8337817	0	1584.447345	1352.937429	3856.984248	2266.923777	3625.471714	4187.29762	1053.14363
1807	0	0	0	0	0	846.5580231	735.0637115	0	0	0	0	0	0	0	0	0	0	0	0	0
1809	2956.868774	718.003894	0	0	1044.388065	922.9067688	666.7721301	1655.28282	1640.609088	1415.681653	0	0	0	0	1867.757053	2512.827157	980.7061981	852.6429785	995.8382446	0
1810	0	464.9032837	572.5834167	0	0	553.6834167	1010.617177	1402.85993	549.1211279	537.6756088	0	516.1399805	1075.627247	975.2514075	445.594303	457.1361694	899.6058261	471.5690332	486.6674606	513.5973404
1811	75323.34841	85918.67491	61516.06767	73301.40882	83482.58252	14332.11864	66796.6824	58659.403	59846.349	44013.51497	32184.50891	33113.86553	44281.19338	52382.72792	74845.26967	59532.83985	62248.77053	55335.39053	29292.25252	27852.34784
1812	2392.626736	51528.27747	68807.12609	51205.09866	39681.76025	56068.20218	83974.67562	54418.31365	74548.70245	41398.29216	36471.88889	15682.1359	8086.905681	17943.8184	62874.42005	75578.10277	96386.09394	79553.90205	67721.27051	24793.89155
1813	21272.92086	19432.07613	26711.05912	21293.85482	4302.21186	28910.7922	3596.825583	19021.47333	0	0	0	0	18414.18927	0	4118.173229	20182.11331	8239.828497	3841.600618	0	0
1814	1570.17449	2332.442397	712.1138159	0	1103.798599	1043.556262	1709.138809	0	728.8853027	0	0	0	0	0	0	659.6070831	810.4718903	0	0	0
1815	53746.41878	65944.91659	43492.98695	35056.4714	45313.47202	54299.93608	53740.84477	18354.20752	32218.74419	35225.51529	31478.65433	0	0	5607.81724	7434.65309	3470.425373	7781.595244	3647.73798	3531.251049	0
1816	0	0	0	0	0	0	0	0	37298.89457	0	0	0	0	17513.23507	0	37731.798	27253.13565	0	35642.45307	0
1817	273938.7418	256243.1973	24411.15035	236513.5641	42153.4452	208682.2546	21843.27466	26473.2592	17097.23393	180401.5247	153449.2687	118488.6334	131790.1594	69284.69783	9877.267595	51193.68258	38142.30459	31105.91454	21180.18777	17204.19
1818	27531.45866	79919.50464	64447.16594	8089.000309	41122.25977	6361.891104	4185.471425	3969.61299	2135.14905	5797.70838	3400.491716	2545.741582	884.8237793	1806.198146	1563.97706	629.6785538	474.4673218	0	0	0
1819	1075.832584	0	0	0	1244.924615	2424.312169	2413.276258	1953.088004	2679.621553	5921.286453	0	0	0	0	1353.314355	2597.105717	3481.872299	5099.353885	4726.462282	0
1821	64037.47334	22373.60372	34093.09912	7748.267695	41574.81705	60252.39718	16686.76267	36361.97406	17753.18328	9858.969412	0	7968.052972	3645.66119	3090.783583	21191.20112	384432.9054	159141.0559	4571.519916	8857.774362	11824.75896
1822	57257.46045	60582.4872	36562.51202	53776.02665	67456.51561	76822.33336	50387.77236	5378.404913	5174.623561	42373.32192	36599.66574	31331.98115	38889.28395	6646.766193	63762.68712	8061.687789	59288.05737	56259.24003	30612.77646	36835.47372
1823	5241537.714	1.54E+07	2277725.795	203842.8537	60038.26359	466393.3672	102207.1847	79206.84399	85119.77972	64382.48075	0	0	98770.82258	138052.7399	53340.1455	233450.0342	1127373.261	1.90E+07	20515.25366	16639.97437
1824	665.7620087	1231.594039	5536.719417	1337.261196	1020.362457	1285.411214	1819.014823	2994.499677	1443.392694	990.070426	0	2349.547804	2781.971612	1765.635753	2625.211861	2366.657915	3449.310734	13405.46084	1221.279969	1376.745812
1825	3072.417779	2102.948468	0	949.3014771	946.5601245	2481.038115	780.9181458	0	0	0	0	0	0	730.3728241	3908.282184	1536.016676	798.0981812	0	0	0
1826	5243.655117	10392.17497	7518.289146	26429.42201	4278.991772	2611.152352	9585.849745	8492.181786	24046.84887	14550.93839	31700.06193	7569.226505	6215.569233	2163.750905	4777.206923	2584.132546	1283.910037	2461.227999	5326.972095	2564.461458
1827	13446.9114	31124.99675	14609.17529	7144.695504	15673.94937	0	38257.7945	28807.65788	0	0	0	0	0	0	6997.132405	15998.50071	6471.12718	0	0	0
1828	7893.715311	3547.761416	10326.71118	37807.51076	57839.72308	96259.6974	100831.3967	105023.4547	50566.16243	122580.5552	121947.5799	112851.9884	13255.17138	53015.22682	19474.3138	63278.32215	7832.184639	97226.85497	99263.97708	67664.68902
1829	21516.40547	15186.99524	15902.12967	5144.30135	29293.68006	23011.48788	47043.15241	39007.67233	24869.39163	32882.04833	17268.87711	17913.75425	27794.38186	27689.72314	17776.14123	17587.66486	24478.18901	31103.20626	15482.68074	17710.53356
1830	1177.49694	2321.794663	1796.465017	4184.049415	770.9651587	1574.838247	1578.057564	1935.963842	5378.240164	885.6268616	1615.635117	2254.937612	1459.918748	2041.792139	1667.725703	5593.754594	1305.346344	1098.334771	1356.732781	5150.160747
1831	52464.95323	59885.31166	60142.61608	63246.3755	61559.08588	67981.63538	6098.294086	64625.45264	66091.39953	1711.672744	6567.060472	6131.581933	5768.443947	53114.88531	3641.477666	7589.767833	2832.141923	4414.717084	2599.543314	6805.216866
1832	7498.819702	8130.327814	50529.06449	3768.141709	3342.508471	4725.566825	3093.00858	3915.890435	35372.95995	5490.487511	38487.55896	4848.80735	35176.73404	3139.859335	58901.11826	2722.523846	31100.45807	2619.557823	17544.27093	26289.35302
1833	162506.2093	215339.6165	116649.3413	101003.0456	162282.6945	21915.21731	99310.80308	105136.9247	85833.91605	63493.99922	34370.635	11350.55134	56114.72317	68250.52758	110858.317	63959.2165	66130.70193	59354.19312	32866.85225	30940.51779
1834	36208.09365	22610.39586	42769.12341	33533.91729	9038.332181	1325.292792	29752.56268	30328.48101	27606.5382	21596.05224	27733.36206	31850.85462	18992.72724	44946.63017	21745.83337	3879.193374	4258.5118	1388.313951	20343.55918	3262.385361
1835	935.7619666	897.9765106	1118.782137	791.3195068	1559.44005	2126.538887	795.1499881	1047.72751	575.8914917	2676.83759	0	3035.394087	1274.976395	614.8713181	1968.414031	657.9503503	10781.89516	1703.077477	694.5395691	1262.732919
1836	2955.12905	27748.37242	7161.243876	5166.056407	50939.20558	1218.812542	39410.40525	50728.1828	14825.45557	12996.94867	2230.036585	37532.45656	12741.37165	5794.053398	20156.08518	14409.10023	15131.98807	15894.70576	5593.014932	14454.45368
1837	1440.514929	2210.87634	3143.389048	0	4520.559408	36484.81532	35168.65488	4030.26434	1134.390482	3458.944411	1238.888643	0	0	0	3184.389514	1055.453921	4204.567527	2839.299163	2095.824536	0
1838	9410.654145	63874.82045	115138.9643	95507.01268	57052.87824	21959.13173	123684.2058	16667.70068	46225.83958	21551.10536	7854.527869	29843.40814	12806.94852	9179.83637	51686.47868	71589.60149	47830.04665	46667.36335	27814.43855	37493.7269
1839	0	0	601.7657547	562.3856213	0	0	431.4623108	475.3317535	522.3719284	466.59375	745.6979672	541.0666763	919.391207	449.9659836	1388.088648	481.2860413	499.2545508	1330.344342	926.379039	527.9241467
1841	0	0	0	0	0	23597.8013	4536.524868	2175.854614	2183.329629	4277.794243	2233.955017	43193.97591	23040.4791	2177.990332	4886.082495	3632.811072	3084.562196	3881.317375	1293.904924	22897.15706
1843	0	0	1354.792925	0	42515.19027	2331.753693	1250.803262	0	0	0	0	0	0	0	0	0	0	0	1468.989679	0
1844	0	11287.58248	0	14981.38523	29590.64819	24855.09653	0	19391.38636	0	0	41822.25402	29117.59988	32755.56783	40564.44194	42711.83908	1526.056883	21218.01176	25681.26406	34809.06823	22369.58893
1845	36753.37357	42125.30399	0	39550.18618	30775.23701	61540.37674	0	32095.88929	0	0	0	0	0	0	0	0	28911.288	19647.71113	0	13927.17133
1846	5559.681416	3784.733046	27685.04166	4650.498437	4130.767727	63446.88804	31730.74016	37015.87434	3746.146432	30441.2308	0	0	26095.41776	34607.67039	41544.53975	37237.42132	55305.32301	43099.40145	18978.53764	22635.39023
1847	0	32437.98215	6724.995762	0	32315.24244	32641.74327	35008.56309	0	0	0	0	0	0	0	0	0	0	0	0	0
1848	0	0	0	0	0	0	0	0	0	0	0	0	0	0	0	563.4214371	711.353183	0	0	0
1849	685.400332	36717.8824	22444.72573	17350.8942	16060.08175	33692.54568	91699.77828	17937.02553	28512.49075	7163.718528	29438.14891	14401.89487	52677.44629	9344.218484	53952.09843	42636.03986	5969.746426	12530.13417	25554.82773	27936.0007
1851	3356.225793	5748.508581	43682.69833	65115.73914	21954.14937	68020.69576	46579.45265	22990.60269	52783.06503	65705.03494	74535.61233	19754.23753	52479.31124	22667.6228	38315.66099	43305.4055	46253.91036	45518.08087	54514.95553	56301.75534
1852	1342.551021	1780.963581	1260.960068	1028.677112	3003.873809	1027.63845	869.0070465	2629.439489	1644.100153	0	0	0	0	0	0	1249.435151	0	0	707.210733	0
1853	0	9169.419086	0	0	0	0	0	0	4435.09034	2864.999161	5901.807543	0	0	0	1733.807351	1656.596133	2612.492715	0	743.1967529	0
1854	79497.79583	83949.40641	77532.35699	74980.54095	73331.52502	63326.21237	66439.20114	67652.3777	69639.57863	69803.60769	58587.29845	48723.02546	58952.75182	58555.46718	67358.85837	58001.30768	59137.73128	51026.76665	33981.68812	35144.50115
1855	4889.440207	610.0172058	1289.866168	1516.182387	2476.118474	2038.373521	1214.657039	1686.167802	2782.150481	2308.096358	0	2627.177451	2387.117082	3172.342197	805.0782953	1466.709824	817.3959503	1465.138999	1366.994125	1292.709453
1857	7937.904556	6231.951487	35863.5112	83758.73772	85858.58196	81733.89974	79523.99208	85924.73698	9025.085717	8375.235853	4987.401877	6200.414059	24079.55028	37398.66296	27485.87367	103404.2735	43581.34706	18054.59175	5039.977947	34518.39826
1858	37770.84058	112138.2532	0	21856.08671	7334.367198	117856.6685	0	0	93392.86787	0	58446.80452	0	71886.61407	86874.79138	114885.1681	94503.55195	94086.33311	77639.40026	45105.47234	42022.65205
1860	3210.019147	14658.58008	0	2823.911825	17717.62772	18020.96343	1646.022107	15369.79679	18772.10475	19112.0384	0	0	0	2091.85584	21801.25201	15782.91799	7584.170026	16475.48027	0	15619.71681
1861	4749.033047	37237.39866	0	10612.59541	39997.05766	47489.77169	3593.657422	2732.822	7429.400403	0	0	0	4122.927991	7759.207018	38471.57972	4247.816911	36637.39468	2308.68251	0	0
1862	1025105.768	92929.87433	116966.2736	95865.3356	97784.12271	88984.11764	90117.48602	95492.87224	611061.3833	547465.6587	490251.5134	456988.2333	424861.8643	689021.1434	415485.7355	491421.9	378590.2139	242700.9732	216468.8881	184294.0947
1863	16349.29066	100010.9356	46853.46735	0	99698.50966	12885.10739	85582.55953	2153.984985	4387.130076	0	8402.265198	0	0	0	0	2240.951825	0	0	0	0
1869	212779.2277	14646.5598	39270.49107	192348.5689	12253.04213	6258.69156	39254.95845	23471.70539	16143.57701	178219.6253	163848.1615	4764.572388	25040.67013	85953.10289	8517.247397	140621.8564	8963.067737	18487.61383	3197.145428	7420.157602
1870	0	0	0	0	0	0	0	0	0	0	0	547.9995227	0	561.1593384	620.9783295	749.5875	592.8660461	676.7031079	1347.395004	0
1871	57349.55056	61802.77354	1987.765115	5802.16674	17784.95521	63199.32567	42935.30604	50363.89419	49252.55274	45050.18552	34894.28368	13400.89558	10637.16984	40796.2108	54688.80129	45231.0565	49599.9949	7485.461799	25401.99889	24560.19946
1872	0	61397.61094	0	71512.80259	67457.12225	23660.42556	45954.51006	75012.81252	77795.62416	21660.90195	17931.42152	55151.16944	57937.90515	16040.32892	25572.80818	22553.16012	21978.34336	24448.78346	19252.4313	10876.54603
1873	3985.316572	5656.774076	9234.585099	8424.222012	14769.99475	8577.087729	3881.448505	5196.855833	6768.630438	7809.79537	33045.44746	4848.255505	4555.59176	4484.605924	2937.593417	32851.19041	6895.333055	12070.2354	6148.269542	4369.216317
1874	2695204.173	2566228.564	2519825.108	2820517.854	2757942.902	3374469.319	3402348.18	2263573.166	3028191.762	1509250.099	19929.78775	1215179.301	1719059.224	3714687.828	2525361.02	2511152.498	3849259.379	2325268.03	1709110.904	1464296.779
1875	158526.4201	140249.0107	87352.15554	22719.05886	147497.3602	23414.19612	104477.1064	113118.1071	98100.96775	66372.94574	55528.57368	40873.77129	58714.33263	79345.91431	113589.0325	91501.6881	91319.88367	66291.49426	32364.86119	34722.29343
1876	971.5224976	9108.109018	0	4531.77696	17669.83905	1146.919592	3693.431038	878.2434723	0	0	0	0	0	18174.82232	964.9996765	22211.33153	1263.540394	934.9438843	0	0
1877	1181.429165	1251.319235	4969.857724	5014.483105	2521.415121	3201.552913	1082.839651	1101.989575	2747.624376	1056.232617	1143.541132	1717.897495	1865.561006	1607.971972	4900.358322	2131.245341	4805.467185	1460.832207	5628.682353	902.5068878
1878	6836.99629	3352.393268	1833.839165	15733.4413	41252.19063	4084.826429	113214.4991	119039.7923	26755.33913	5400.759203	9107.228496	9656.792816	3559.769458	70178.48909	8868.69123	71527.28778	16033.11728	5480.937993	19449.01493	27789.76505
1880	84992.01387	54293.62827	49494.02489	49144.22379	40966.70795	44067.46843	51108.74663	43431.16786	35792.0433	37176.08811	34252.52934	0	0	7460.445709	28978.40248	26223.19276	1725.898671	3963.71851	1150.169513	0
1881	0	1483.284825	3454.31918	0	1111.320359	2110.010295	33047.5213	0	0	0	0	0	0	0	0	0	0	0	0	0
1882	1403.307202	0	2059.542708	3684.022295	5834.769256	2408.59028	12537.52223	4319.333513	8251.722292	5118.556208	5429.052946	2372.501819	4099.87184	4372.928839	2895.030302	2094.227814	5801.673536	3936.49842	3518.696785	29129.36367
1883	22526.87323	12950.35826	15563.27791	4136.995397	3326.430324	15596.92393	31770.18792	13817.71815	21732.03987	43017.97928	0	3171.379338	3584.297695	3981.560923	1800.578644	18057.80673	2209.459926	3287.531526	713.6616577	1590.724544
1885	0	8919.230858	9971.942131	0	10298.63152	25170.93381	39956.61965	0	10734.27644	0	0	0	0	0	0	0	0	0	12898.01935	0
1886	183275.4207	128685.7664	330959.8796	168893.6794	311410.6978	241955.1468	180521.2974	82035.82941	0	36108.8841	31396.9952	0	217897.3905	194979.5073	173880.6742	79965.68262	294455.4846	110139.8728	20872.06081	23140.45466
1887	3385.899774	2466.771509	23139.7127	26534.95383	1149.932208	1883.502466	4028.695728	15158.31366	3173.26661	2227.590551	20203.56053	2455.340632	5135.615271	14871.07843	22678.5182	13615.97058	4883.954249	14460.27979	19304.16983	14473.17683
1888	13834.40595	31512.53875	2965.124866	31220.62679	25945.34793	18060.65709	17105.00115	3189.085567	18461.04581	18048.58083	17201.00118	24236.79651	35339.43935	44642.11501	20349.45754	20449.67708	16131.40282	26718.67026	27501.9067	48982.90708
1889	0	35727.34946	1181.656121	1372.671579	1936.47171	2377.794097	22674.51454	1062.922385	49217.08714	1111.367395	67525.12433	30186.05719	1955.790366	38632.16116	1264.860351	1281.605797	3186.37385	50730.86705	31677.42205	19587.51932
1890	39265.55078	33798.48165	39322.39399	32878.15853	33712.88765	49532.52836	48789.22062	30599.22432	28914.72878	29204.66353	3224.42759	0	0	1373.418759	31060.33547	29240.49515	31675.11679	31921.77201	36097.85574	0
1891	9706.342906	40412.25237	134818.7932	12686.96614	127913.1447	48340.93834	145618.7893	50634.74399	174048.8566	180672.3009	148356.9938	185317.9186	154436.6736	37374.14454	65858.17879	77656.64125	175383.0463	40529.39411	39658.89138	68237.64132
1892	1921.304473	2446.357939	23054.8596	59924.99863	102525.2353	105552.618	118060.2413	55630.88626	123893.4215	143054.4374	141094.2267	50935.79504	7458.320519	40709.45096	7428.264005	25864.5091	11410.696	8945.203359	11632.7178	37247.10565
1894	1652.840167	1589.673615	1766.150024	7687.7716	1741.155743	95270.10202	87359.11714	47983.39731	3951.984734	16337.60539	128233.0766	60810.50015	70360.02291	62677.88075	9562.718668	7503.68504	14089.98499	7452.815916	28210.36451	75893.60905
1895	67114.46227	68099.28541	41493.56927	55941.72772	53882.38897	56037.21496	43676.52306	31973.36874	29153.04492	25174.5408	23406.17569	0	22167.07022	26196.51218	37514.4692	25639.79651	29001.40737	23492.07133	0	15882.79743
1898	0	0	0	0	0	0	2173.090323	0	0	0	0	0	0	0	0	0	0	0	0	0
1901	12893.23129	20829.37258	18862.72839	4793.561926	16452.63805	0	9934.773413	0	23051.94794	0	7776.143047	0	13501.85262	17652.43585	0	0	13159.82528	19130.17356	38602.45069	9887.897915
1902	21018.6944	14217.86683	1013.419968	1068.489565	9367.446795	9792.242428	8345.965822	28683.37343	9782.091213	14301.03872	11071.93775	17943.7626	0	21249.50173	12410.83257	47399.76588	58424.59556	72141.69485	16080.19791	8773.292776
1904	68896.07389	88999.36302	49800.4796	67091.20614	87101.9285	3122.732959	50249.5978	47631.54001	39252.56423	31150.44672	27270.81458	22502.53239	29119.57015	35180.80363	43406.95574	36029.49063	37998.36823	24182.15519	14363.26211	16347.38286
1905	70802.3726	69912.01487	36931.30422	40577.82037	0	0	0	3364.800527	32393.88129	8468.359254	6210.344509	93053.5302	1086941.74	160511.2005	663679.0674	35169.1595	69991.33492	302892.8013	77881.75166	0
1907	0	0	0	0	0	0	0	0	0	0	12380.73745	0	0	1466.71138	830.7979431	876.1547534	7227.535038	2551.889397	4377.374068	1090.791751
1908	7986.703173	33060.17296	8825.115066	35547.26132	32766.5525	39554.01403	41595.96039	36305.58204	33434.59204	34514.92674	36113.01563	0	0	0	32268.34801	32641.83561	32992.72349	30851.75951	7292.857191	0
1909	0	0	0	0	0	0	0	0	0	0	0	0	0	0	0	0	0	0	0	0
1910	0	549.4612473	0	4981.658864	797.2627588	810.50625	0	0	0	0	0	0	0	0	1004.995503	989.7073792	1196.958098	0	0	0
1911	3284.625758	1571.692941	39454.95554	29417.1447	44986.88562	17112.99524	20222.08776	21007.16676	25348.1404	23722.55556	26646.52857	18733.36001	45952.17457	18786.90895	3812.586138	24999.93441	4746.089967	3406.85063	2380.82826	49179.04862
1912	24748.63897	21659.89199	26185.95223	108494.9698	19028.23167	12973.09834	32402.08584	34002.90063	14094.77336	10744.57014	1584.008741	8761.326401	12863.14052	10211.2962	105420.6567	7946.813727	38357.74307	25160.45721	33003.15687	30865.72929
1913	11484.13838	12029.75097	120044.0624	15440.4978	33388.12988	10299.86914	18221.70196	8267.989937	11253.90501	24012.83658	29179.51878	21727.51486	19385.36967	18036.42653	14352.97609	13777.48796	20463.90399	32829.66037	32721.86005	22737.52953
1915	16745.10242	21340.46656	21245.68232	3181.728913	16802.7083	4551.072792	20198.69663	30232.92258	947.0789722	6877.301849	0	6487.217476	1152.03	14766.47522	1952.066382	2166.692527	26736.57219	5311.990717	4591.558152	10976.58691
1916	59251.86531	15799.52836	51715.64226	61745.27069	49320.15614	20487.41106	21051.57486	25062.40759	18626.31734	33952.57789	2642.196987	30783.39811	28272.55316	73875.81629	39304.24297	43412.48273	17242.69293	14398.98449	44174.19401	28573.02437
1917	17297.33338	21882.91887	2298.524057	3255.216464	1548.217478	32569.72931	6524.275926	30673.69357	8278.92137	25069.90157	19459.10617	17374.96903	2668.029972	4375.984627	21244.02443	3401.928642	3850.205918	10341.51095	3614.757242	5804.961456
1918	0	0	0	0	436.5797333	0	0	295.7177051	387.1260956	0	0	0	316.2008125	0	353.7631018	332.4796875	375.3949219	339.8062431	0	761.8575
1919	3823.395309	25304.80781	34296.89285	29870.52682	30487.54518	8386.755441	16760.66109	19198.45354	10472.85719	12376.52817	11674.68225	40833.00002	16445.45417	49234.61858	8696.207536	10479.82852	9101.280435	5248.450129	4066.903669	3076.010614
1920	0	0	0	699.9925195	0	0	0	709.0776123	0	1202.636466	1276.618675	1646.91936	639.0223434	2159.266455	2256.406561	671.467868	3189.148801	2235.127073	1923.031299	2441.018333
1921	3296.416743	5365.394691	22779.62928	0	1338.042892	1593.785328	31366.47943	0	46487.26693	36654.5673	10398.99027	0	0	0	0	0	0	22803.82283	61707.29011	0
1923	41741.88984	41694.40975	31261.91321	40422.91462	46380.16478	56499.15363	33509.02665	29980.08181	28847.57425	24173.85792	23581.16677	18155.30895	23679.34662	26543.50193	35605.00387	29390.48492	37383.97498	28019.5477	0	18819.01901
1924	23238.9214	33816.43791	7572.442932	8771.998634	42534.49954	20640.50725	35502.24302	61682.26903	11401.36134	9235.862996	4310.329763	10228.22643	3365.657333	6158.778195	21942.19664	5482.942961	9013.123488	6891.277595	40670.25479	8378.5143
1925	0	0	0	0	0	0	29958.59065	25963.11921	33461.69005	35792.3967	51579.54751	20122.95969	1834.26152	13452.67971	2733.119445	3844.889755	34734.22925	47588.4659	54194.33476	50726.33784
1926	0	1310.446994	2847.43699	5206.073919	4989.578251	10340.07199	6055.236079	4064.916797	37901.82088	40703.5043	40862.25074	34015.97998	38915.58253	27187.97808	34529.23906	46278.67774	46163.47074	33081.77605	74234.66422	69081.76031
1927	60504.75465	74725.1491	52662.59613	58844.93381	82690.71748	2916.352079	47716.47052	43495.17462	36722.6101	30754.57644	25792.19396	19978.08375	0	33165.42334	52011.04519	37342.3249	37289.44026	25279.67092	0	17333.08474
1928	88703.63832	32255.55658	145087.7382	48502.62522	36694.18359	66936.2995	118652.5622	111843.2379	81655.06539	54634.60497	48424.07055	32537.80761	36511.48349	53422.17196	105622.3761	57776.70794	42074.9355	24522.0077	0	13511.63388
1929	688.2745386	0	0	749.8699585	778.079978	0	5994.094618	700.4969055	749.8683105	1450.238324	1676.857709	3832.730193	10836.41859	1746.164723	1616.841592	1186.541631	1514.923149	18596.59061	14013.53006	4907.713739
1930	1704.946265	0	0	872.5172607	1056.10004	0	942.7352234	844.896438	1569.523868	2676.848762	813.820686	2894.250595	0	3104.340018	2044.961201	1199.112726	2978.501613	2389.351058	811.8374634	1847.166401
1931	59048.106	162363.8256	120563.2238	129566.3493	128542.2912	126232.8012	127060.9893	134442.3857	130237.4796	134605.3405	143446.1611	120921.447	125920.1366	76931.29834	117132.6188	107203.8868	91412.26906	66598.68861	64451.7033	64789.82501
1932	32784.43308	24726.64856	17957.58255	8178.861544	29883.55437	19530.25968	46986.22079	47963.61176	16287.58854	35041.53153	36445.79791	23694.72389	13046.57073	22483.21394	32444.12186	29618.93569	3890.285435	41735.58343	43199.15545	33554.08976
1934	13028.95063	13972.73295	3041.560098	24198.56178	17205.48745	14165.95535	18854.59638	11866.64563	40367.45667	13192.65625	30755.61092	13493.24686	15058.96891	36415.7791	22244.97424	32176.87534	13257.8242	19551.8581	16723.78232	23798.07171
1935	0	48735.0146	40887.34548	0	34874.71582	53830.90898	113161.9294	0	8443.685658	0	0	0	0	0	0	0	0	0	43346.12836	0
1937	38831.71397	5047.298335	1677.81731	6822.111081	2740.213623	14193.43117	11908.16228	5320.48953	3582.408138	4090.523106	3483.519329	29687.975	29071.24928	54860.56061	64463.33494	32387.62842	48376.19725	35891.34361	46749.15324	29804.40459
1938	0	0	898.5433521	0	0	0	623.4657028	0	0	0	0	0	0	0	0	0	0	0	0	0
1939	0	0	0	0	0	0	0	0	0	0	910.7036426	0	0	0	0	0	668.5667871	1191.820894	0	761.8199048
1940	45804.51612	50315.71178	68778.358	72112.48547	71961.0046	56320.73222	68755.86166	59371.05959	56200.83653	47226.19386	54520.72503	49541.14327	54863.3175	13002.7254	57905.83827	52228.91058	30663.78957	46845.78503	17142.7949	10597.5293
1941	0	0	0	0	0	0	3464.672825	0	8518.30075	9796.50976	13513.43427	6087.844303	12634.89283	10675.94259	8548.786908	9213.928821	32328.39	31742.44397	46882.18495	33397.18842
1942	38586.80651	44176.31893	38095.34883	0	36437.15344	39672.99104	49420.16457	0	0	0	0	0	0	0	0	0	0	0	0	0
1943	5474.335129	6849.673418	3354.520111	3961.34603	6461.612347	5185.442216	2914.704576	4878.951427	8680.745815	36773.32839	45322.39621	4137.124625	35210.31731	13893.8402	34696.97444	41188.16918	4207.92548	5665.224435	8535.119306	6093.537625
1944	53231.83865	48270.91887	44275.74985	51788.87829	50409.66576	50453.73005	51795.63109	53338.38481	47152.24316	51105.73039	51535.55802	7105.505947	0	46243.49678	53123.72872	50878.90548	55611.45932	50848.09599	58440.48093	0
1945	4403224.151	1144263.024	65546.23414	3939881.382	631774.646	452784.3453	152243.3335	134978.8337	90873.39026	2725923.154	1.12E+08	1377129.909	0	462031.2454	423042.6288	1144230.92	695417.8953	1350018.346	1365485.266	4.57E+07
1948	4527.520573	3250.762146	3514.647077	9194.104831	9300.443289	6578.422039	4876.187612	1976.516912	5213.587132	4966.654002	0	6387.911934	7693.577778	16748.24977	4559.145677	4406.139277	4663.494528	4323.561745	2751.256132	3950.750885
1949	2982.982405	76394.63424	10288.32459	63504.16356	82157.19597	110123.912	44214.52206	5044.521268	6196.051024	7622.872696	0	0	1179.520889	5683.735525	2274.846436	1120.37707	2933.541938	3015.204296	0	791.2636414
1951	0	0	0	754.7437573	0	0	0	0	645.7300735	0	0	0	0	0	0	1141.678141	857.7585571	1393.545369	743.4202148	0
1952	275230.2243	68215.51085	0	68704.807	95967.43783	322056.1595	47953.3816	256629.2991	296171.8157	0	0	0	0	466503.7414	71994.55192	33801.74302	65049.72458	40955.519	0	0
1953	12061.82883	14766.08839	4849.455	15436.60191	7969.570404	7809.605134	4924.43729	38410.46513	20042.04806	43811.04128	46521.19226	37113.60174	43025.07729	3497.007627	70907.74128	53295.97465	92014.2211	67948.39174	98814.42465	67154.97868
1954	47795.31678	114091.4295	155698.253	152811.8415	163116.7379	168554.161	179612.4919	188265.5623	12126.65767	12759.40566	8151.128181	7810.840203	8003.002727	194420.8746	35641.02992	16437.40783	21322.48137	25211.18105	22781.57791	38720.18359
1955	89109.00177	28449.55589	2121.025975	6024.203275	4939.258835	3291.977082	22201.73688	24981.3982	4655.277665	4312.180558	5696.86634	0	0	0	2618.446163	2859.50584	3508.542552	1061.329724	3169.1654	0
1956	0	0	0	0	0	0	0	0	0	0	0	0	0	0	0	0	0	0	0	0
1957	3723.498124	6156.495656	4383.367709	14000.91741	3085.187554	8844.543658	10326.44296	8001.077873	5940.4705	4220.032744	6966.432647	9285.580591	29266.36136	5366.867181	19943.4121	10670.92568	25237.36298	35545.9427	49013.21091	35565.74915
1958	37415.43398	34338.077	35347.74795	56937.0132	63556.97688	63159.40088	47772.22291	43020.61218	32301.83687	29472.53242	26716.18975	19093.38887	0	38431.08106	56135.41983	36061.06853	49246.36851	41270.79063	0	0
1960	20592.80681	71015.47434	68933.92409	53598.83058	49001.37608	43843.79726	36077.53203	39948.2202	41678.0826	36760.81577	39688.58437	2236.25885	0	3270.524837	31445.76814	28113.96544	25196.74432	4172.84885	5453.051395	0
1961	31530.42564	35447.79537	30764.7699	33247.69636	37736.61278	43262.28125	3607.203144	27875.63667	27376.94683	21674.51199	21022.36627	18584.30429	23477.27158	25750.14697	34736.87863	29750.02406	35930.41413	22512.4714	17624.53541	21074.59098
1962	10907.10236	13619.55536	7156.147416	0	0	2883.841844	2173.78326	24401.85026	40092.10861	347795.6503	14638.32721	333472.2605	19949.63523	4505.519474	9601.454194	28665.79195	281903.216	255544.4566	142812.5551	43146.71735
1963	19616.62308	4078.492158	3606.332498	6597.665784	4657.959897	3713.906563	4453.389998	2418.151893	7301.327895	6003.307665	9368.395589	3787.986918	4457.998167	3388.096996	3736.462227	14111.57855	29436.22717	31191.33074	71274.61006	67211.05804
1964	0	493.2835236	0	473.596875	0	431.6867285	0	0	0	0	0	0	0	0	0	0	0	0	0	0
1965	63109.37857	4376.330746	12865.75796	1916.484521	6841.030243	7121.745044	8910.957371	5990.06926	13464.06009	37239.05956	42606.57582	36113.23877	39385.44632	8983.453497	39321.25691	44808.86847	66421.27246	52111.13547	55333.73228	0
1966	0	69583.94514	37802.41055	0	54235.47636	79961.01918	81615.42578	0	5146.886931	0	0	0	0	0	0	0	0	0	3042.65083	0
1967	2950.180853	899.5700775	0	2504.625161	862.0400024	916.7300079	0	819.0854736	624.1351822	623.8638062	0	0	1498.893736	1281.932446	2929.559291	1460.922885	699.4572968	736.2101001	0	0
1968	1036.089157	15648.69366	143683.5648	114457.3656	109379.8335	13638.32327	21419.03019	101910.714	12058.29083	13009.97394	5176.430268	7994.821177	8513.306591	1006.138916	70725.69468	62574.32897	7851.887075	19825.70459	6802.408718	10026.90406
1969	6000.291341	8524.985931	4246.041356	12261.55828	3641.418805	1599.384155	42632.35656	42662.48585	40221.37862	46776.34263	48370.57166	40725.66719	44452.56897	54247.21315	107628.1964	59377.02452	78069.80753	10690.68757	3914.702648	77958.58818
1970	6805.350267	9593.622737	47080.88389	636569.7053	231309.4717	57765.14539	49138.79674	42491.09989	13746.67493	47480.10531	47379.09364	10109.31013	51013.85152	67658.02853	164464.8949	8372.714495	94381.97188	64492.38202	99984.90483	1552713.475
1971	24531.98679	28019.85705	0	2704.036566	22122.92556	30540.47602	6548.347696	18810.83232	28193.52306	5177.633696	0	0	5775.754437	21359.42551	34446.13366	33974.52281	28404.4642	23789.77642	17010.85387	0
1972	4997.33666	3678.130461	89239.30658	10619.89871	41971.49672	89594.0548	86861.11034	94532.33991	17813.72346	14551.16294	14857.06968	12215.71839	5760.779674	24569.43876	18634.19619	28010.51204	11828.07785	42195.6598	36192.71506	8030.317112
1973	21273.91801	0	0	0	0	1032.551631	3505.073774	3570.946357	991.2500244	5433.752221	1936.309393	2623.165265	1418.118085	871.1843701	2612.960596	17015.27738	2543.218367	857.2909351	1190.733227	1436.815241
1974	10514.51988	0	0	7260.886542	0	0	11026.79697	8671.234645	9006.413242	4887.499437	1141.967834	10442.75496	9128.720739	3705.91039	8115.018297	10757.53408	4571.729629	6936.521466	8949.226967	8779.334592
1975	0	0	0	0	0	0	0	0	763.1970886	0	0	0	0	707.7798523	0	756.5371655	668.1377307	1748.38897	731.6121643	1183.380222
1976	1182.482007	2073.542245	1197.533304	0	1247.031683	1190.793109	5608.22025	5057.024539	976.8724292	2033.368804	1003.331223	0	0	0	1821.615092	1651.183401	907.2327118	722.867157	0	0
1977	0	9332.363487	32620.75715	0	5542.649297	43546.26693	34175.6302	0	0	0	0	0	0	0	0	0	0	0	0	0
1978	11393.27776	1538.443488	21790.05556	17166.52924	16491.11447	37600.53646	4642.497759	11367.45664	66924.57968	6388.396036	122458.6276	114282.7192	24991.40524	56044.2346	4594.500564	4677.754958	72591.17988	73163.69679	77784.78449	70401.00304
1979	1736.701897	703.3963074	816.125592	2488.780298	1540.519904	1331.059625	730.3648315	1626.123707	937.2093457	2514.281244	1057.119049	0	1441.769311	1651.475559	1480.413944	5074.658028	807.560376	4573.161786	2691.278395	934.0849805
1980	0	0	0	0	0	0	0	0	0	0	0	0	0	0	0	0	4237.453901	1806.884603	1441.826385	2579.297051
1982	38005.34179	14693.37539	12849.41567	3574.571312	12808.34513	17346.40954	25650.60623	12067.95857	12696.35649	13052.53382	9921.088264	0	0	3589.994092	16339.6948	27075.42528	8578.323754	17720.38896	16278.84725	0
1983	1.21E+07	282685.2987	1441758.631	4305296.484	3394549.841	944933.5081	986840.7438	464677.256	6607327.861	1.08E+07	864160.461	834408.9289	988214.4006	2752150.674	9.88E+07	6.54E+07	1.54E+07	3.83E+07	1.48E+07	709481.9927
1984	648.9441925	1073.377394	750.0209106	722.5164734	686.9987695	637.4602185	1822.410735	742.9079077	3425.29309	902.0714145	0	1425.156811	1642.927186	529.6829919	968.1924875	539.4146484	1043.325872	597.861145	655.5677948	555.8175934
1986	37670.84997	52630.65154	23535.81481	59696.37129	19118.83042	33785.97267	17285.16969	22302.14324	15266.28269	34744.77275	33336.04787	28098.47471	35237.11463	15356.03408	23909.09098	16079.94457	7721.156613	19253.51798	16058.46065	17697.78825
1988	0	68083.73159	61031.3433	0	70517.28474	8782.593365	123142.2067	3416.38623	49163.55053	0	2545.210437	0	0	0	4105.229648	0	2751.528721	2764.650696	0	0
1989	23180.6625	5381.923139	2126.050532	2661.383893	38049.19682	3887.694329	38340.07395	18745.49521	21771.81719	23441.91928	6805.482429	19491.90195	22671.84798	36294.85211	2385.901236	20664.11007	4702.498708	56844.66014	1704.817282	74368.13399
1990	30518.4617	30836.46485	37267.61875	41010.95388	39027.95125	42077.32806	47543.36717	41917.85048	37574.29583	38312.48438	41239.62572	0	0	6914.834344	38219.04574	38321.36928	41001.19598	37285.14812	38532.47257	0
1991	57229.60002	57098.90944	157053.4595	42150.99118	70054.30961	26904.80969	195524.0792	218087.1769	129474.3391	113754.0842	112545.7472	64688.07935	82690.06284	109478.8734	115822.793	113664.2131	23965.25929	100436.5851	43879.5646	45882.85327
1992	27696.49981	32055.68705	6014.71578	37318.52591	34991.45295	45632.22261	45756.56388	39808.33841	34460.88393	37360.64313	38167.49272	0	0	5658.518249	36439.37878	32824.87237	37254.90373	35422.39885	37895.12764	0
1994	5650.161767	2028.597664	0	846.7631927	2347.200967	2226.989507	852.8265747	747.1614917	3792.769581	2721.906447	0	0	845.608645	2855.62972	1390.154797	3970.321105	751.5706421	2232.930487	0	2096.862502
1995	5623.373405	5975.304527	3901.581801	4993.161204	4980.28778	4116.323051	1092.390189	9515.542606	2424.254764	1726.226885	6305.486611	2494.583584	3151.193789	4331.238854	2306.003117	5897.136279	7460.485322	3526.333868	35723.4726	6950.579905
1997	41507.08975	53163.20624	40756.54487	30152.80338	30319.59662	50596.37665	47544.56014	33202.54594	29703.94143	30127.72667	11452.68876	0	0	1268.014197	27148.83812	24336.41943	3012.504139	3011.154547	1220.720515	0
1998	4640.358728	29182.66767	3663.471808	18583.34801	6021.345807	6645.902615	4826.709504	16298.99534	18657.66345	18616.55465	16272.25098	44723.6889	14840.60545	5679.093265	6256.75365	3724.684449	2972.647515	14648.69547	36348.28597	1521.985851
1999	65618.5248	58418.05726	54524.52308	1188.337654	46820.82051	43132.56158	37121.27605	38988.39191	23371.75112	22619.09617	23295.58381	0	0	0	11663.2065	8049.910979	12265.53168	8802.075764	7979.468364	0
2000	139641.606	122725.1878	198680.0697	420816.6455	0	257232.7953	119317.5633	2985.184863	34704.24012	0	0	0	0	0	0	6599.945929	174892.1285	0	13997.97534	0
2001	34510.39007	33506.41984	16366.94244	36959.61118	35946.39312	40958.95044	32560.6023	35595.56343	26279.02895	32948.39185	14750.95579	31404.77178	36427.05872	35531.37063	31817.53477	8885.509768	33857.11397	27567.23978	13579.19518	25066.53616
2002	0	0	0	14205.26624	10804.99845	7061.27952	33097.18732	8237.255458	25915.68409	34636.94164	39716.06366	39828.11735	47635.49057	33747.58454	48502.96365	47013.47348	34478.74841	34011.94794	38575.37475	27484.89079
2003	11062.88761	2028.568293	8323.586294	4780.068658	2178.106434	28353.12233	21579.01918	28905.56821	3209.381874	21891.25172	1652.396895	1773.562646	26982.53793	1922.929074	37648.84927	4302.617869	9965.990563	4335.472809	58742.95633	21427.95712
2004	26790.94454	189691.4793	94577.07706	67831.9882	229135.038	151757.1632	22224.53045	2388.359125	83829.69004	0	6479.935071	0	0	0	0	2181.754556	0	0	0	0
2005	8030.018071	13652.41592	11655.48072	11910.8565	8665.31805	11048.72002	6445.072072	10898.95624	9920.009643	12459.94618	8280.365321	0	0	8903.244485	6248.951212	8441.224411	18527.83681	7340.768915	8832.053297	0
2006	0	0	0	2941.152301	0	3939.418751	5378.991072	1921.247692	24773.27968	26580.90704	4218.769828	24961.11359	34142.21536	25381.87639	31530.65838	41074.13949	33311.99466	30302.64098	68364.97759	65880.92095
2007	504.4376678	0	0	572.8899353	472.4792358	436.1541504	0	437.6656906	2287.328925	1853.813894	562.9998093	0	1274.725399	433.3983673	932.3623718	374.1157874	1239.388888	949.3034134	0	989.9141089
2008	6544.507507	22982.31609	18718.06436	24718.87015	8002.883672	14923.91705	8775.225064	11480.99726	13306.40749	11646.41788	2910.441035	18366.11862	6966.562489	9392.767659	10032.2389	19044.78569	5625.711057	4782.35757	4225.620205	6060.983243
2009	458.4073563	582.0352295	572.3931372	649.5137238	1573.731234	584.634375	957.6364948	558.921991	652.3976733	1181.276483	1350.757782	1422.124025	1375.74248	1177.987452	1435.154036	526.5878769	803.1487335	546.8302222	1872.178567	582.0932117
2010	42337.39698	51753.67628	32884.74057	31043.55318	34069.78935	37618.80862	37675.69672	32486.0202	30003.10553	32822.20831	33779.9558	0	0	9280.080588	32591.01785	32217.77711	35229.03786	35121.23737	37127.04107	0
2011	675.2209076	26044.67162	53037.54413	65871.80992	2555.275964	5952.398397	7288.356508	5056.33713	0	0	0	0	0	0	6986.157354	1779.57616	4077.022958	0	0	0
2012	1111.036569	1861.486534	3191.728788	3009.623176	1139.651147	5570.69248	2905.733275	2817.389363	2933.296221	2281.920432	4021.330576	2308.262739	3623.86344	1510.868383	1825.912903	2595.968183	788.1846954	3414.000536	0	0
2013	72567.23339	41120.36795	28600.86122	46204.15782	45264.75754	25419.92646	30630.62955	41814.05188	26032.93299	31075.36447	15696.25647	12451.04245	31809.50715	30125.68993	26016.14692	24623.49325	24280.64252	27753.38868	8159.393632	19282.98055
2014	1357.890298	0	2402.813864	5364.004651	1251.883163	1315.336707	5049.197725	3285.811571	1194.176266	2282.45421	10255.84	2066.632471	7849.983007	10825.68927	3570.222817	7420.390109	25789.50406	34329.20327	29391.07003	33994.10223
2015	5423.490718	8123.886888	9001.867218	5791.783187	42731.88768	45481.64449	41702.30375	45257.69109	45699.68493	51995.66088	83172.65893	47956.13102	52302.75708	40832.52994	83261.44213	95146.93989	112891.6474	110304.1293	120067.4251	85111.3121
2016	11912.66205	13728.54915	0	3000.68313	17907.842	24956.70559	3592.564341	1443.66692	928.1678467	0	0	0	0	0	2689.878968	0	0	0	0	0
2017	439.5732129	975.1276062	0	532.6512177	600.5055679	3761.056963	0	836.5964896	842.7431442	422.9302643	0	0	440.3672754	447.0738647	440.3710052	355.8353302	1659.211028	828.193071	0	809.99703
2018	9078.425625	4157.851842	6749.947073	4084.736592	4263.774805	4864.1147	4693.175189	2952.733749	2218.237804	7042.441269	4478.554155	1316.784595	3742.556362	1761.721879	2227.834065	6831.293795	56976.4945	5188.337139	69546.57662	69530.24659
2019	26396.07337	22276.8142	18640.99555	3027.163614	46559.80581	21205.01842	36258.39477	18700.75232	26289.62426	15046.59296	23551.2525	6898.712251	31061.47144	45234.48003	16742.44765	31867.65379	18358.03868	16003.26477	13694.48241	16020.43688
2020	1769.864121	1820.039282	1821.812212	0	1733.715088	57797.24345	81379.21239	0	4705.618647	0	0	0	0	0	0	1803.276621	0	0	5676.132393	0
2022	479704.3831	430428.0133	16699.09594	298724.7351	266878.6876	277126.1015	12987.65266	114962.3871	1015702.995	8923.821968	23223.43208	9262.706303	7926.707466	372051.8571	464229.6742	186484.2189	4590804.006	2471392.468	48173.31429	1054.865303
2023	2004.518561	1953.808271	16742.64006	1597.553546	2386.359025	16274.67361	22398.05001	2536.473321	2353.812131	20717.65052	26935.99327	17183.00633	16560.93437	2001.620237	2823.669025	3044.695496	4906.284613	7327.505951	8982.528239	5411.038517
2024	0	16214.43153	0	0	0	18377.42458	0	0	0	0	0	1430.728629	0	0	0	728.5156677	1559.454593	2615.87103	803.2177002	781.9465485
2025	0	695.483432	0	0	0	0	0	0	0	822.7622681	0	0	0	0	0	0	852.1610504	779.7546313	753.2664642	0
2026	8861.487013	1722.437869	2701.6859	3880.313914	4681.174818	4674.052747	4415.321209	1893.071682	2135.475401	1874.926575	1471.460571	1425.369246	3211.810836	1787.945455	4969.710229	1292.969463	2797.979342	2440.106772	2957.450684	736.8851898
2027	748.7121094	0	0	0	0	0	0	0	0	0	0	0	0	0	0	0	0	0	0	0
2028	1939.205992	806.0767273	0	2821.124924	1730.862356	1617.082908	2661.505101	18319.21781	15905.12511	0	0	0	0	137380.9309	51138.36866	15276.34248	34908.53312	17520.51071	0	0
2029	27003.73533	19467.95434	54394.13804	41734.7385	20656.11645	17891.68245	111487.2315	27050.58347	33854.33227	26523.27739	47335.92594	34411.51709	21669.22852	32203.61566	24150.7708	43350.42239	58519.64154	35890.4833	35843.21296	20525.88576
2030	2815.243396	25856.46587	3687.983395	29654.12605	27600.37842	36801.34141	40029.76317	28445.21639	26425.52459	29396.05354	9763.766382	0	0	1671.999181	27446.87471	26341.16258	30777.86296	27374.81482	30940.11876	0
2031	0	9888.034583	6068.670179	3709.578939	12961.53253	23735.14739	10413.89707	42291.55417	32800.76562	43775.4293	41061.51292	45125.43152	50420.22413	40846.17765	49331.91972	54629.10514	54606.82627	49529.66289	53940.19765	30645.3837
2033	42042.60864	28159.62095	6593.62726	91611.64484	29477.68709	88580.58053	84578.95007	30487.76441	22614.83969	2322.675791	3814.517452	34443.15466	47331.00754	25762.03724	7054.726106	69526.35398	23702.78614	58403.40936	44102.54002	58526.35044
2034	721.8025818	687.0550049	650.699382	0	0	1124.099484	465.9899826	484.8411209	470.2843323	1006.319614	0	0	0	0	0	743.1443481	1623.544162	421.4459729	776.8299133	0
2035	5894.753588	5131.872111	11632.96319	7968.224407	2534.723221	3819.430034	3487.185692	4477.133295	3316.3428	7715.933298	6775.279061	4249.457375	18195.95633	3638.348269	10662.35632	2714.314948	13696.02349	19005.12689	19838.53228	34708.52823
2036	29107.83685	32820.9553	36660.27851	4889.035955	1585.468048	43820.90244	35863.91817	29403.00419	26550.2837	25869.32959	4000.075159	0	0	3697.572892	27393.6292	26300.86597	32367.25675	28414.25208	32583.34694	0
2037	0	0	0	0	0	0	0	0	0	0	947.7	0	0	0	742.4222168	0	1408.249924	1036.228203	2528.835677	11548.55436
2038	0	0	0	0	0	0	0	0	0	0	0	993597.5726	0	0	0	25926.84968	0	0	53164.47866	0
2039	8189.457675	6344.794729	18587.54879	4379.752514	9012.587498	11247.30929	9018.821413	12941.73175	12002.83342	20445.86603	23809.91424	18277.9381	16309.95531	18080.35409	11261.71403	13405.49187	11250.54129	10659.35464	2343.293615	21467.13015
2041	8538.476814	6375.67931	19880.67402	13378.79323	15513.11336	10471.65458	15439.86908	13256.64999	18740.89885	15272.12558	30199.65667	36044.56838	13321.00417	17442.59388	8138.688633	13152.89446	23155.32447	31733.59215	48757.01155	11060.77816
2043	9068.442301	7281.788974	4025.342437	1695.076582	2604.803679	4254.963768	4071.993104	4216.075882	7717.556627	5308.22887	4698.732627	1878.450275	5828.696801	1233.924554	6037.673945	7475.178593	22527.25868	2620.642379	2677.806108	7130.710955
2044	0	714.5866406	0	2466.282048	0	699.1797656	0	0	0	0	0	0	0	0	0	0	0	0	0	0
2046	84637.5382	103426.9314	54067.55651	74299.17542	100535.1871	10073.75811	63045.34262	60082.85257	46291.36749	40871.03481	48009.93329	32126.096	37850.16306	43615.01416	67516.77217	44573.98919	59652.34394	35403.67075	20926.23826	25333.4969
2047	1802.161544	0	0	2885.92631	940.433855	1411.186448	0	0	0	0	0	0	0	0	0	0	0	0	0	0
2048	18747.85323	25973.61618	0	25259.20579	30547.75118	2831.494962	948.4961353	21528.82792	22765.44494	19077.66314	0	0	6968.318677	24036.9399	27766.53929	23645.69719	3139.190698	22905.4162	0	0
2049	587.6396045	1155.050825	4061.193307	4223.501927	6178.464498	740.9669128	3191.21185	5351.223646	666.5476318	3176.504774	627.854686	1661.974217	635.1094116	2363.598522	4973.785468	763.2993457	2691.53013	3174.885589	6559.319317	16476.57339
2050	4653.244827	28484.48629	11167.40157	3690.149365	27939.73812	25989.68141	38167.85892	29351.42811	26650.13334	27077.61459	6485.878412	0	0	0	26762.41024	25805.56267	26653.02938	4160.087531	5512.949454	0
2051	25766.29484	16897.622	56007.91341	5106.615101	57053.16606	22176.54999	12679.53558	21149.94145	16336.85843	39551.73145	0	46087.42386	12104.98909	6365.910866	25336.42266	10512.41111	21391.94654	37856.48633	30080.92169	28463.8966
2052	1663.763404	14132.84938	18985.95369	21058.16669	20962.03438	26281.65294	3032.791636	18101.10238	17487.65673	16302.87392	0	0	1826.275892	15139.26371	20536.35068	18275.89702	15345.88743	15541.0533	0	0
2053	3329.026194	1315.959181	892.7660248	1924.565292	3589.371656	3370.396878	2033.66941	3637.542199	4800.49909	1782.339495	0	1770.954119	6027.291004	1318.184651	752.3296875	3819.453733	1656.964216	7194.674304	0	1290.569294
2054	0	0	0	0	0	0	0	0	0	0	0	0	0	3814.017072	2976.222202	3038.665087	3876.346434	1528.099388	3957.83065	1473.856834
2055	16290.85491	3537.3564	13067.54807	21877.26063	16012.28929	18169.29467	26462.85289	18287.27023	32733.66184	18883.93021	25485.96033	12870.8278	14714.55137	4928.571138	32894.01642	14040.66018	2446.780683	2498.544097	3794.534904	3645.623282
2057	20599.19928	78531.45201	45964.61761	10664.64441	61244.13856	40461.95498	35414.79503	41731.58808	39226.50431	48786.50193	44301.80625	2890.967981	0	930630.4303	95032.56653	19995.36292	26648.29231	30395.79122	411411.2274	0
2058	5159.844862	4166.254026	3629.434561	0	5929.755853	5419.292463	7081.053785	6065.178527	2194.035416	3840.925424	3774.38614	0	0	0	4259.548275	1841.334045	2101.531668	2178.967965	2208.045218	0
2059	2527.58863	0	2103.081268	12832.83837	2807.109115	1366.537088	6399.288102	5723.823613	2481.758703	9496.336113	5626.018916	10762.07227	13701.83991	4962.044517	12463.16041	5779.146224	24373.47848	5800.724886	6177.475712	11363.07923
2060	21419.80723	6014.643911	4903.718452	12995.70088	11440.19975	8409.591918	7050.793206	1837.741479	6639.647999	13051.61364	34492.43576	32867.50338	38357.93065	3740.394265	36153.74832	35004.48513	76917.30436	42721.75097	57926.00574	10170.33048
2061	0	0	2234.532294	1754.81774	0	1260.948203	1209.900256	3590.642344	8638.588885	6152.636221	5472.30741	6458.428409	13269.98059	10228.52834	5187.476913	6494.020712	26959.35759	4692.890867	35702.77302	33635.24983
2062	3009.303355	25548.04004	72106.23519	4844.896967	64841.33206	63531.53915	91344.65398	3465.261612	57339.23554	56764.1542	7726.927625	59993.71679	55048.71374	18641.1051	24851.58392	21585.19561	49083.35392	26532.50889	9034.325038	34188.13478
2063	0	403.6333557	0	0	0	448.2706558	0	0	447.6152307	468.6489038	0	436.5060699	409.4839462	405.2665146	413.4585937	0	872.7769363	810.0635815	1291.325963	814.5034744
2065	0	576.0163422	0	1121.546976	1616.468268	1280.940674	0	0	0	0	0	0	0	0	1406.871974	821.8066498	0	0	0	0
2066	1432.027002	30851.74214	2163.215299	25515.50803	24927.01274	24274.80896	42538.84682	28280.44102	24785.87888	27981.61835	1435.105536	0	0	1397.092621	1754.113993	26104.96562	30425.60221	5403.429697	9095.701816	0
2067	883.3694183	1466.341666	0	1240.04187	3816.018524	4205.610597	4745.224189	1459.624228	2524.701509	832.3232025	0	0	676.1915112	4211.090091	3030.394199	1628.382827	1395.174186	4689.345056	0	0
2068	13327.16674	1565.375823	0	5281.927928	1842.960938	28952.91491	0	0	0	0	0	0	0	0	16193.74387	0	0	0	0	0
2069	4227.026781	35651.51665	5987.26433	3191.99812	9772.928597	7447.294433	39490.63585	4957.952161	9006.10299	1768.780975	10612.22066	0	0	0	10014.31594	7073.027617	3146.446055	1608.473749	2339.343311	0
2072	0	0	1303.405142	4310.62782	1907.801356	5891.018328	1354.778101	11427.95092	10322.1522	10483.69556	7103.615843	4368.850122	25073.77544	4065.933311	5841.851808	9592.448732	22463.63937	5485.284571	13233.49624	2534.207637
2073	1208.332315	5958.889656	1405.406525	3382.426549	8413.139079	7231.578699	1190.630127	1985.920382	4072.741377	4708.461079	7922.86357	2616.389969	6558.898519	3029.838538	3968.569299	7202.542148	23621.66138	5693.691216	64088.35873	33017.30039
2074	37233.87556	40232.04014	38624.54177	34135.31429	30598.66592	39661.85531	45699.27792	40407.32519	42491.57834	39564.25618	42490.76982	31565.55358	37838.9814	38634.86982	46070.9142	45768.01996	45759.27093	45985.16367	14363.70268	34613.75249
2075	73775.33668	78357.12542	64079.49232	70123.51895	78376.92615	98535.14377	63446.5177	59340.53039	62643.38089	51615.69273	38238.08332	39079.90806	45343.96343	52197.79154	73138.3723	58213.10657	60075.84586	52497.07464	27467.64915	26245.81737
2076	7920.434205	41257.54745	4538.210153	20282.06869	16910.62429	6845.431443	11819.82729	26783.1225	57471.44735	89323.99208	96950.99681	57418.31298	17939.58602	46277.92837	65753.38069	76940.3136	123662.5704	125002.454	94958.68019	58743.03664
2077	33627.99638	45294.19775	27124.03856	30220.51341	47387.23232	65627.43527	30123.00573	30137.75697	2757.329432	2559.942036	0	0	6540.45166	17170.70643	7408.999481	25906.87716	22213.29826	898.3025574	0	0
2078	5612.509698	6961.326984	1439.100494	54020.02248	14990.76648	8798.585211	4877.836337	10009.17517	4646.536194	4163.590349	11194.4455	9057.723827	5509.897943	20934.78324	5301.350493	14530.41592	7567.833691	6517.470134	33575.63234	299804.7793
2079	996.7727142	1832.957062	987.9632721	995.5683929	1978.892609	1876.952197	988.9358093	1921.462921	1006.028668	1606.86741	5745.343455	895.1626245	1040.606257	1801.766265	2129.044442	6096.337107	4030.393607	3960.081782	1492.34094	22636.98102
2080	5188.066674	1361.331694	0	4923.231082	5101.061097	28369.3317	3622.39206	2382.795447	1393.750488	1208.659962	0	0	1405.950222	6530.012868	3388.168734	15323.12139	7044.60644	1391.407778	0	0
2081	346.0693726	0	0	1477.604037	458.7014328	896.4658557	0	452.7264633	446.6761487	852.4965436	533.330918	0	499.5365845	423.9016068	586.6367569	428.0062363	839.1797333	469.6414261	389.756748	464.0522827
2082	29299.97544	53732.24361	62999.15758	37537.1566	92853.85218	95066.76775	75877.34016	34808.44896	29319.5464	0	0	0	0	8085.413989	41628.26241	21745.08688	8546.896086	11407.10163	0	0
2083	1368.661295	70951.06287	4785.230156	5563.200992	8850.121443	5750.27451	6567.059344	10932.05901	5943.309668	12196.2397	32719.93912	19920.69422	4144.511572	27891.31846	32053.12815	29344.17939	42561.87891	25445.59327	25132.11436	22647.32131
2084	2680.479382	9684.092651	79032.17733	8114.602652	81305.48966	82106.2147	75697.48719	81590.10442	8390.950492	88248.14078	92063.37875	7510.558262	86582.67542	16369.94389	28608.05413	97429.64784	32957.89022	10921.30269	16578.20533	23656.74156
2085	875.3801605	16716.25664	38270.75707	31331.09669	29686.16985	29260.35823	51119.12705	51615.07627	19194.55024	18164.65998	24389.01576	36037.53965	23264.7084	24939.88451	33606.2049	30500.70004	35431.39883	18345.09662	36726.2543	31078.5746
2086	18504.25192	53035.4594	28494.71782	41140.39271	20856.16656	29905.33411	19167.01199	42322.87141	7113.790986	28422.27579	12522.04865	21861.62516	9614.460707	19370.98074	7597.095392	16142.66841	41485.15787	25584.29222	21663.18909	18316.39252
2087	159544.6155	163271.3525	128572.3118	119251.025	117448.0109	109378.7732	129109.0243	92276.88054	90150.79771	75177.15056	69923.52949	80659.5521	57195.82323	106285.4514	61384.41115	56645.91208	45992.23861	25597.0681	26066.27289	14869.6459
2088	1411.75459	0	3886.639034	4197.009595	2870.121758	7733.772469	4726.229951	4387.910169	7083.261264	3919.741291	4293.358788	7965.117744	9308.427524	7755.483113	5748.37726	6505.732645	67034.90939	73779.59066	62430.57648	94654.02353
2089	6331.256942	24820.37502	5728.076666	0	26232.66986	23583.06634	30530.09551	26491.83395	23447.53026	5912.26855	8601.203848	0	0	0	26234.73545	24687.63681	28112.73353	1628.466896	5367.590495	0
2090	0	0	0	473.85	461.7313934	380.3877612	0	368.2820023	0	371.0116846	0	0	406.5136743	305.2588211	428.3345618	710.2746002	708.5724129	382.7980453	0	0
2091	733658.6695	842981.4618	207152.4485	426578.0703	877726.3867	1329105.121	1174346.222	940531.6325	327827.0529	297647.583	993120.3411	785140.8426	310466.8075	971621.572	498488.7062	657778.7336	587265.101	216290.8625	404045.5183	405175.9559
2092	52828.84187	24216.5168	4028.056057	1125.593181	2458.037631	7629.392276	5785.88419	6977.879694	969.0782739	1083.527849	1058.838931	0	0	0	889.3171143	1592.64427	0	659.9828979	0	0
2093	6094.366263	5350.933222	11592.48428	652.8108994	7634.11206	7362.075275	5121.519077	5846.362064	8315.73267	12963.57323	14069.292	6194.045927	8053.384423	6213.706304	8150.351642	9087.028695	9489.250594	6939.318009	483.3660416	11111.32517
2094	6814.19127	3389.255385	2644.816934	2480.146046	4153.661063	8484.974238	4685.006345	5884.270078	2320.738828	0	4261.463231	24053.22593	3761.672271	20928.45327	26122.37191	31342.89307	45655.98497	30546.6775	67831.67681	58210.187
2095	54555.32712	123804.9346	35223.55218	356404.7837	74079.66779	82202.08526	0	0	0	0	0	0	0	0	2090.195343	1632.787427	151975.5894	0	0	2749.812891
2096	1157.635712	1301.714182	58002.20804	3929.24666	6254.297468	4097.612065	3398.166623	13634.37718	26605.16048	13087.22269	27882.85399	36560.62165	13087.44849	34675.12573	33240.19262	41501.07496	37215.76551	24028.79146	32852.10184	27581.15071
2097	0	738.7743988	857.95875	0	926.8258392	1552.725148	837.4791724	886.728186	678.5636279	788.0868073	864.2214844	0	0	0	688.2781448	803.5914917	766.5005676	852.1389679	843.7317902	0
2098	0	39077.30771	103338.1488	44074.23732	24594.96443	137275.4983	149597.7385	170770.4952	25236.50797	15963.8943	7091.162684	7395.767615	9633.618962	183998.5889	7673.930867	19689.73154	15224.94342	10403.48246	17174.37896	9228.230984
2099	0	0	0	3031.314241	0	924.7120972	1190.737656	2750.851523	4456.464066	4148.125576	3104.475494	5881.135646	5379.914416	4998.660114	5525.995056	10142.1296	6319.86769	4143.619431	7957.725597	6480.941754
2100	9008.803511	5619.362765	1161.052982	2210.115564	6143.826147	0	1407.033545	12073.97572	13418.68587	25929.65768	9340.018411	13307.38024	9333.376846	30784.40523	19628.42893	9308.465757	22030.23866	36099.09649	28603.73307	20273.60668
2101	787.2540161	808.3945679	0	887.8546875	0	0	2377.535542	801.1030518	804.4092499	784.9236914	0	0	0	0	787.7210376	747.459668	802.8646271	1986.0452	1431.373475	0
2102	17380.55057	11081.79184	11867.73319	4039.247027	4018.319348	6285.579534	6587.410139	7059.939758	6892.713862	4889.069905	3556.242411	6794.504482	5567.22692	8090.092044	6773.876429	3590.717818	5235.279338	3076.086855	5095.435425	5077.506683
2104	13455.03574	3599.932266	2593.018114	2297.917454	1089.037705	3339.898568	953.0532935	2034.731426	2785.543513	1087.085522	3355.270186	996.6680695	955.0163177	1619.632837	2186.764132	923.8531036	1960.876165	1413.415367	4885.850446	4891.435745
2105	6926.87057	4031.229988	4513.689781	14858.45115	13153.77289	2596.372892	28086.57464	29845.91279	40244.68568	45516.78474	10985.43447	29990.62266	70928.18535	48167.91723	45213.23861	54549.64903	62885.78022	59343.88219	64593.5549	61221.47562
2106	35120.0466	0	0	0	51413.56002	0	32547.07599	29919.62962	0	5312.601815	42684.42472	42170.14642	46547.44404	0	35342.50941	0	61686.55194	1737.350742	67573.20516	4555.061993
2107	0	0	0	14721.81589	54059.7354	45647.16679	32016.50442	91778.21801	49338.8614	119370.4092	112850.9187	49709.11163	5167.750115	33188.39029	58650.3089	63606.13907	17082.37467	11655.19645	95004.67228	118883.4638
2109	3734.859999	4496.709673	6619.498746	32207.07866	10514.766	6213.338917	28842.34347	33619.38348	44854.40894	101718.809	45334.44143	99437.91659	44971.8676	47756.56866	43874.70373	54693.36669	16671.67045	85721.53147	68793.6824	65006.2347
2110	0	783.6967529	0	0	0	0	0	0	0	0	0	0	0	0	0	0	0	0	0	0
2111	1854.21754	2775.338718	0	760970.9799	47745.28366	93717.14871	9609.003384	937.2556274	1980.54278	2299.401755	0	3089.351396	316829.6481	44616.32805	71023.70722	99859.47824	83023.15689	139185.3824	20308.07122	386266.155
2112	0	0	2565.618311	2604.38714	7181.837975	3345.184296	4380.755484	7674.267792	15862.15722	14414.02752	27348.62664	29134.50191	4382.587216	25958.51688	35302.76468	30002.52106	44309.95187	43963.94989	27178.27856	33989.86666
2113	5858.94561	31214.05297	39683.30993	41351.46343	38642.86319	50490.27998	50896.52205	41946.92885	36987.88111	40346.28291	41098.32801	0	0	5987.248187	40494.587	39524.52504	41504.58217	40154.94433	43436.93526	0
2118	23572.26013	25999.88261	26501.82784	29768.79716	28833.66132	31418.85694	24541.9517	24207.46662	13419.59151	22719.06237	31355.30451	32232.35295	26249.88624	21863.53951	23827.04657	33400.07517	13846.66039	29451.54775	25255.66068	29192.19737
2119	1372.701489	23697.44277	4147.603986	2227.679506	24686.68254	2181.035621	23941.10047	27416.27787	23407.33062	3548.84469	1331.127686	0	0	0	3273.13726	24880.59809	7974.970818	3577.940226	9890.357344	0
2120	8938.604414	25460.44532	45030.58078	43949.81205	56517.00081	71518.24651	55576.76459	49710.77082	32853.98496	43826.41557	37407.53514	41655.7493	31958.2273	28454.1434	50823.6904	78533.51134	48722.91536	56609.41507	56468.77302	135150.9827
2121	38109.84264	34849.37873	7619.653969	30048.95139	3004.788644	26007.42033	31031.46701	28612.13842	3053.448706	1880.615698	1387.378949	0	0	0	5770.460945	2004.182281	4490.054714	2165.081461	1414.702733	0
2122	0	0	0	0	0	0	0	0	0	0	0	0	0	0	660.8479477	711.9979431	1253.259463	1245.833871	1678.25924	633.1453445
2123	28828.50328	3555.933834	5504.00332	3044.176853	2501.878022	2236.765622	1035.709222	3461.823387	5701.932662	1983.771308	5104.329185	5005.421567	5977.270038	3391.720655	3234.153805	7079.361205	22633.55825	4882.024354	3678.873265	11878.28767
2124	2884.905505	2539.398823	81901.6508	9147.049222	11361.41281	8213.463252	14680.97608	31007.5205	7450.937411	15642.62131	14489.23779	9577.556261	11653.32233	21938.43092	17155.60455	14163.85254	9245.549302	25584.61024	11435.85489	11859.30843
2125	389.9640289	11592.45798	23268.43681	22761.37384	37244.88284	26441.40927	41265.88909	30604.31142	70828.57883	78175.44838	11634.80223	91951.97641	71119.8859	38913.86603	57254.3609	62831.47804	46215.07669	63443.18585	19574.12751	22953.51647
2126	3543.354102	27946.60601	5951.125052	1272.913138	27568.8284	25842.64787	34730.37874	27218.5172	24621.10129	7849.527647	4087.373833	0	0	6902.973884	1646.574598	25849.49617	3272.723791	27196.71866	4784.098242	0
2127	3430.371454	1677.949642	0	0	871.2701752	0	0	0	0	0	0	0	0	0	0	0	0	611.2656628	832.0688965	0
2128	24538.82871	2797.193646	2633.083546	3309.73429	2274.426844	3672.66934	13584.75003	10183.18869	2425.554866	35037.50227	32640.40644	30280.2307	5790.366456	2330.485358	33017.23343	34962.77147	58971.86593	45961.96077	44708.15899	39982.42517
2129	2367.592917	24421.26743	0	22445.95696	6048.160418	16844.59085	41373.89377	4286.669909	1500.743147	0	0	0	0	5084.657401	2216.684517	4951.820007	19108.71462	19853.40058	0	0
2130	6162.133782	7071.52265	20586.91326	34788.82826	30404.34892	15317.81686	17219.42247	18983.09925	9915.08044	26518.00037	2449.472245	18048.36415	29120.26605	19577.63639	16911.69594	21353.88506	9163.389338	20220.98621	17211.83305	25936.24365
2131	10507.45211	4876.172278	0	1568.704779	15769.92014	22818.25409	3813.200651	2606.14493	184497.2295	6465.828955	257063.2505	0	6953.550412	2391.133422	4533.446821	1532.943127	29341.90877	159252.3582	4875.405029	226365.839
2132	2394.976403	24294.89686	3483.070805	6625.854575	5122.407742	39943.59614	39006.60406	28402.72903	24806.17095	7530.800127	7439.800516	0	0	1036.897641	25587.11146	25636.8259	30001.04277	27283.90298	30359.15106	0
2133	44911.61232	13820.26752	0	17702.79026	0	0	0	0	0	0	0	0	0	0	4412.527341	0	3659.569147	2698.95242	2163.35734	696.6238953
2135	5058.119387	2101.034839	3104.655	3274.236158	4854.426762	2701.974569	4189.014439	3881.865731	3398.534471	5870.173304	7094.131051	8047.92362	1279.41232	1545.956382	5265.966469	4434.105	52104.25531	34476.44736	41191.47472	33419.60764
2137	3187.620344	11727.30298	3758.896177	6190.953497	7235.752359	1514.710313	5797.743887	9077.635133	41545.12064	42923.49017	44830.0251	42610.69277	103232.9166	2094.461616	52796.16755	53189.13512	26795.68738	82221.09297	81956.18646	34587.75984
2138	32511.65839	30081.46027	41435.87312	27245.12763	27636.56865	22922.57078	22920.23018	20203.30157	19217.48047	21061.68514	0	14266.85278	15638.30778	26088.52603	13481.62398	13493.60397	9794.029215	7074.361909	7908.978299	7104.656971
2139	0	0	0	828.1083252	0	0	0	781.208844	688.4911816	0	760.2142181	761.3826141	0	645.9789963	0	661.32	609.3056168	1268.056549	1318.000946	2397.800101
2140	8093.439855	33961.12358	6829.192603	35018.4624	33021.58683	32253.19253	41155.57395	37866.04175	32211.67	35953.39693	10506.5805	0	0	1416.320068	36076.47952	30466.55002	31750.65914	12438.97899	34907.46271	0
2141	11565.01141	27010.52115	13878.06963	28316.46446	26924.78921	26634.62777	26359.87302	29064.0154	27813.66346	2471.523287	3760.105157	0	0	2628.768344	29395.54835	28478.00029	33972.01837	30915.4286	34687.70748	0
2142	21209.44424	14402.45834	44311.88174	5083.817937	64014.27025	61376.87423	57013.27949	61353.27383	22925.38459	60469.79313	6190.125487	58677.5825	59218.71471	8768.737068	66503.82379	62883.70626	6043.924969	66826.06735	7836.434652	8918.626956
2143	5212.662394	2682.128283	3986.4835	4548.201638	4525.518944	8133.390313	6217.404846	2229.647843	4383.044275	4399.641548	2691.618435	1833.605514	3877.698503	2983.471166	1578.466467	43364.38865	3607.426905	3054.957331	2126.705594	3733.15206
2145	0	0	0	5932.839763	3354.419865	1168.030975	2676.012367	5245.707766	2116.805771	12930.19715	3678.336083	5913.057378	28852.94518	6111.929028	31557.58273	28399.42327	31591.25516	42263.64928	39490.59565	27559.03575
2147	46192.75493	68203.64259	48493.5435	8077.329646	30668.57621	15326.5811	71938.12564	30122.90717	33359.02212	32984.03588	0	0	0	9759.641569	14297.19628	47061.71712	37023.96333	41103.06772	0	0
2148	91391.53127	5168.415211	2634.308802	3211.554338	1915.358355	4841.683929	3929.542266	3841.582225	12152.3235	4443.97858	2931.593302	2995.88161	5128.544606	3220.930931	2559.465628	1943.14307	52913.07367	35483.87538	42203.45058	87142.85108
2150	0	0	993.9262939	0	0	0	792.4278351	826.672879	0	902.6922821	1002.194934	2302.172379	0	3310.144087	672.8975464	908.9433655	1165.048726	876.3468237	1056.126654	771.8356384
2151	435.1409088	1637.693536	581.2290161	2516.420708	5281.404796	792.2743103	533.4683121	833.1780762	1357.591151	1560.296906	1003.247513	2968.378987	16529.25625	15271.12924	20283.81826	3574.204154	646.8429822	955.7247043	1040.138695	481.4590759
2153	14828.36577	5363.658032	5329.777108	6481.699753	10828.79242	9240.529695	5763.078827	7982.067153	8463.980828	8271.049838	10249.45158	6187.997221	9270.370021	3197.826788	75374.48277	8943.952194	63729.95428	5787.166631	68825.20185	52525.39621
2154	48848.66141	30179.53559	28054.37704	28278.87171	4679.674599	8088.016848	24635.75856	25768.16759	16814.25484	4751.643719	1774.070376	3343.41356	15983.56419	3712.342467	2764.478245	4026.003264	1477.641742	1740.394432	4293.887082	4232.979348
2155	3725.79056	0	0	0	3386.624606	4180.425952	9294.940627	5658.022121	1130.746536	0	0	0	0	0	0	744.8215485	0	0	892.4037231	0
2156	29354.77397	35252.91532	15002.6656	47245.98418	11047.8723	48419.71162	66168.10717	46408.39177	22108.35243	56687.58588	71176.5942	41327.13746	46684.95325	12556.27236	29130.39745	15795.55943	63682.15336	21901.43437	10486.85843	64598.45533
2157	3285.672404	8291.824283	0	1293.49196	8638.214323	0	1109.418118	4700.259163	1466.702845	2217.12949	6553.061545	3847.411622	3833.476078	3180.878934	2157.676163	2950.582791	2037.072709	6705.370025	36167.85713	28025.45145
2158	15421.11473	5176.907874	38430.82528	19656.39004	30865.29483	103594.2046	5039.469088	30984.49534	6215.474147	31746.55779	35044.04445	5992.095416	6925.156285	10355.07148	33967.64123	96481.02337	11599.21207	8122.492222	6591.359084	4192.529312
2159	2480.513611	2254.34467	8396.312606	2238.19654	7040.230253	689.1058273	872.8295361	2543.726422	4618.255918	745.2074158	3517.891126	598.3275037	3258.171095	1326.000285	2286.008506	2507.33129	1129.320442	1688.271143	3369.655336	1752.722346
2162	4377.429236	48636.7299	56915.11889	57015.29782	17954.90967	7702.396487	52124.88158	59398.65086	18030.56133	14247.52067	12763.74093	16409.43853	19772.50735	47060.14653	18237.93298	4184.333533	8904.022339	4156.738345	16830.26882	24754.68995
2164	0	0	0	0	0	0	0	0	43750.2963	46815.96242	7147.094773	53295.63152	30159.47483	35551.83812	31578.8793	27983.79231	42409.27636	31236.04357	33993.14334	24598.46583
2165	29954.47122	1151.337209	3346.369312	3944.816349	4679.344861	930.0785742	1749.536554	951.58125	2469.233522	11600.06876	2083.6267	218562.2598	537217.6367	230838.7081	22513.81161	23075.68394	38200.30077	42905.36411	3710.44158	0
2166	72810.94499	65423.30677	45175.84474	62886.47419	52668.76884	67615.86094	50096.29214	48719.08521	42997.11332	35144.50045	41100.60478	26349.46266	33265.62617	37227.65743	54994.45723	44070.77009	51227.1647	30793.48191	18090.86687	29490.05433
2169	28907.99158	3960.169689	2646.785101	5307.39535	35029.81443	58674.642	33281.58048	9316.989959	6788.455798	91081.64406	7162.980868	4522.441088	85061.73062	4359.697456	3320.893854	75389.28583	74090.77236	32399.16038	36998.33744	6674.713255
2170	0	0	533.4976456	635.3544205	0	512.2400024	530.9134827	1271.230417	1000.094927	570.1157776	1482.104063	702.0562775	516.6245471	463.0666855	1143.739544	889.1781995	1861.693345	837.7617023	559.6891846	572.2137158
2171	394.2640228	366.7318588	513.4889832	492.6079056	986.940184	1298.666229	1888.923961	502.5037582	835.9467709	2530.147987	1476.313882	2720.534048	1339.55544	390.1275146	417.5212418	1097.12507	1744.278749	1411.418161	810.9452783	444.1292358
2172	525.2602066	3034.800742	709.3171143	633.0495987	1084.868495	571.5313248	0	902.8997131	556.7380966	1230.374452	1272.62243	1607.315906	2608.38221	2577.521927	537.6004541	1468.442785	1014.614632	2754.713539	1097.108968	1810.491346
2173	1351.017825	2441.230692	8494.485557	3732.970807	1244.816235	4934.645099	6644.261263	1114.044653	2714.986307	3882.6886	4008.528514	4245.72626	2412.293346	4137.31058	6940.635214	6493.873942	7210.104267	4775.764752	2721.009485	6091.35691
2174	5526.008231	3270.523215	11579.3267	2167.138661	9278.080446	5996.703078	4333.980203	44613.51584	2849.13379	69282.13118	2703.103204	43114.4919	5233.200203	28673.23846	4143.666193	55743.56523	3507.403608	2689.856959	4667.996558	3437.724593
2176	5414.696045	2759.921488	9137.512227	8576.648317	1524.565778	7129.233545	1403.525449	4985.716203	34390.82426	50928.93707	55511.53614	48505.82054	29000.4834	46830.03445	43055.80986	47451.56091	6871.391486	59110.96751	64291.63458	58051.29561
2177	7155.032987	56099.80702	60866.65003	8802.665986	27081.84822	42320.09075	9231.326409	59766.45863	15995.09367	56151.3854	60018.23515	54320.05266	13230.9861	32726.6094	20285.12136	18389.63227	19049.2845	46927.64163	32621.71086	28086.69469
2178	20115.17193	19238.74867	8228.784558	4061.014292	18936.01339	2680.803448	4520.477743	1185.771231	4336.891108	4796.070637	2344.97233	5290.191328	7075.586123	1989.117801	1970.570717	4276.390574	6565.222731	19574.20496	22983.66106	19547.31146
2179	28617.31282	32158.13276	28652.57748	2259.733392	4468.061957	30033.22207	31365.51009	34904.90389	32985.94166	34928.98488	38177.76759	37043.58509	7153.91161	7846.381661	20863.03241	47894.77907	42230.60285	27345.32358	9660.518855	40920.56218
2180	40082.20736	39100.66635	24834.00228	34974.79189	40122.58969	37118.29155	2476.476443	26508.26534	23308.76706	6434.930938	18894.76548	15561.17597	24111.45023	22730.43326	32055.50172	22095.33704	28718.84796	20363.14003	0	1632.433022
2181	2807.622697	7914.066774	0	8943.768384	35708.30404	2991.40104	988.2861053	22599.1921	24162.90182	21588.731	0	16722.62778	18680.92114	22989.8867	26175.94144	27178.43539	3154.94308	26283.4559	0	13951.24334
2182	9907.341161	10969.03319	1851.961831	2418.923221	3426.359865	8715.41153	8462.676482	8440.572724	5998.022629	3519.650244	1458.60999	6659.038352	3010.245139	5180.786618	2141.543699	6636.785365	27017.58142	37122.61631	50677.17234	35805.65265
2183	0	0	1169.208369	2726.788973	1093.281138	1946.992394	3154.512153	5283.279877	4147.019445	1097.043347	2893.932219	1412.710025	3250.106708	8482.566015	7196.57159	12977.72337	5618.157905	7911.833135	8781.41465	4650.50051
2184	4166.915524	26610.09405	1647.36123	29853.40473	28343.21488	27816.1071	27475.8178	31782.61725	27661.07917	29028.35609	2753.438126	0	0	0	5211.681506	25515.19428	1836.143381	6859.851553	26111.36733	0
2185	13915.05495	3128.925423	10252.29591	33400.93795	31143.19826	29952.2884	29158.40687	32276.13216	29590.8696	32595.11526	11488.25706	0	0	3701.927626	32456.01792	27016.29579	31688.6947	28405.73007	2786.897208	0
2186	15043.11164	56366.07	55494.03813	27059.81879	21041.38784	18058.07575	39046.2141	15146.46476	17934.905	16766.73219	26477.47677	19278.07436	13147.76497	22143.02937	18432.3173	2716.908479	12974.54788	12660.0289	1772.934307	8153.352083
2187	2.07E+07	8754622.304	1347036.193	929391.2429	1035339.936	732363.1539	733919.3293	604709.8394	727238.4978	7146817.979	1093862.023	2758342.061	2106419.796	1.71E+08	1.16E+08	2.04E+08	1.16E+08	4.43E+07	1.74E+07	1276665.136
2188	5956.290146	43591.0508	34941.70046	28559.35004	52777.71254	42118.05512	71816.6636	47540.21156	54041.22218	3192.641071	31414.28379	28107.57989	24596.51304	25204.11033	22931.18332	19985.74648	32003.55679	25799.50514	27698.09467	2458.620895
2189	1926.886913	2321.68304	1965.575542	2226.080311	1803.323687	728.1106018	4925.89772	2659.220229	718.2380676	762.1375781	1076.728407	1803.985886	1566.665609	3519.913273	657.1579422	3996.463314	668.258075	693.328244	1400.296275	774.9093109
2191	0	0	0	0	0	0	0	0	0	0	0	0	0	0	0	0	0	0	0	0
2192	12265.33788	11958.09899	9079.367765	21791.95475	11130.22198	9206.92415	14774.75826	13984.64098	13533.95205	10004.90234	21506.19402	6395.638286	3425.366071	3199.770412	3205.281903	21704.48725	10341.32154	11656.87953	8731.12741	5252.023502
2193	66567.71198	26999.75943	34407.39947	13905.08826	6111.177775	77638.97516	27174.92321	22204.0282	72481.51375	66946.21026	47276.2502	42623.74046	23206.75578	20771.2407	22383.33887	24343.88197	20453.43845	17174.56495	15321.40629	36380.37434
2194	82404.10735	2200.932927	26740.56682	41556.72525	55019.98799	1726.504651	4749.140629	6172.598013	155687.6469	1144.619341	1213.519167	969.1905835	1056.912973	7104.011715	2385.610181	2436.66022	233020.67	87923.68545	2572.972617	801.1855316
2195	0	0	3902.328241	12650.04946	51016.07169	50545.05846	47217.00722	48208.58272	50627.37671	49502.68549	114986.2667	46977.35821	117750.4581	50413.93175	123202.3804	119759.1564	11991.00944	90714.78737	92244.94064	43126.99144
2196	26789.6949	0	18867.35381	19330.89747	16963.48038	2789.853633	50079.56585	5164.413906	2887.187813	52068.14481	40322.38908	39954.81386	33861.39412	5264.378447	5634.487679	4815.263568	7359.272222	21213.81223	2871.766064	5622.963916
2197	24835.50622	16732.69254	20246.84277	28200.96354	17324.81667	35519.78723	20603.50399	16444.59824	24958.86606	35665.76651	28695.3222	20089.12347	28154.86112	45311.12465	13823.03843	15861.50265	82198.35241	84482.88991	22246.60345	17175.63847
2199	4440.680133	16670.28187	49493.81985	17655.72911	55478.75325	1261.43476	49722.91812	52225.68785	15188.23211	55381.85732	55285.43536	51940.76595	28711.75018	2091.009706	31879.94775	2157.741703	21717.8763	47190.37338	49438.63082	29203.55315
2200	487.3584045	532.2857025	618.9585617	675.0552475	600.7903784	997.2968729	611.5345935	533.7828552	2135.659503	1250.96939	627.4957214	1570.626583	1248.205806	1280.331628	478.0632495	494.9185876	2281.285816	1147.513884	1014.829665	586.7727127
2201	28409.62549	41947.61097	26640.12109	38515.67238	43389.07427	49680.29425	35899.55546	33671.86682	32519.74361	26008.7958	21919.89215	21706.52378	29327.37327	33180.67245	42622.70622	34386.82162	45227.48495	33806.23366	25399.90508	23091.65423
2203	0	0	0	532.4988235	429.7871338	425.4168091	0	419.474556	439.6116431	400.10625	0	0	475.2723038	341.7003342	458.0815723	769.0483969	451.5720081	1316.613126	0	936.9592941
2204	18898.73926	12621.85572	16752.2593	15182.5003	13003.4247	14314.13644	21661.16751	10127.25968	18274.06214	4774.095454	19249.23761	7837.098605	16770.54886	7613.783216	11467.48007	4930.689855	8414.182555	11874.89737	6205.060485	10153.2333
2205	426.722731	481.3994202	1098.398411	611.7420273	597.7947739	782.1260367	1160.516039	518.7037582	533.450885	1697.511997	0	1040.898656	544.6891159	1904.151108	513.9147766	850.5477283	1461.737196	954.3306207	1400.728196	3055.810989
2206	2276.914866	2681.774588	900.0029736	0	965.7927759	2023.374057	849.4065857	725.391568	832.0489014	1236.762053	1566.42464	1657.309076	799.0927441	1543.679187	1604.331974	4216.479824	7344.411376	2040.539484	739.1282135	849.389447
2207	5118.410346	22113.09968	30798.8175	62022.38794	23968.61375	4716.311199	21526.19917	3314.656377	49967.43341	4364.088129	33706.70098	32106.68727	1496.840079	2052.915714	21056.95787	26898.73804	21155.47021	2978.097697	14944.60042	16789.12575
2208	35404.43049	33643.35819	29591.81953	28907.45067	36028.48113	39163.71766	9418.952166	27990.6701	27201.57858	23758.89249	21395.49278	18640.51571	21913.94078	26237.96829	36033.72836	28120.7312	36079.08718	27991.35948	17100.31541	18157.50659
2211	1323.531381	26247.97632	5612.879169	1204.443926	5969.372527	25630.70139	24800.45248	26991.77368	5863.001122	3747.982628	2818.853386	0	0	0	25546.64876	26079.738	28689.58305	10158.19013	3221.355558	0
2212	38554.74958	29515.26394	63879.70121	64012.46337	20943.8798	49916.05538	40522.25465	48277.14829	42287.23136	47115.90432	15134.74047	53658.00965	40028.3626	70909.79684	30529.42443	31583.81471	37001.03188	55942.48165	46689.866	11166.80823
2213	2220.436038	897.939245	2654.159922	1307.713129	2938.678613	1663.159103	672.5860016	644.7844803	1644.846858	1484.668799	3310.654519	1132.115576	756.0374084	2114.462951	2397.582061	1411.06929	3804.5307	639.1038538	810.6148499	1660.113973
2214	74597.87399	3825.263448	5398.963372	2839.900496	2823.420363	6022.597097	5048.035792	3551.930145	10276.22091	1922.231915	4176.193956	7678.908464	5506.562108	7906.541715	4722.87848	10143.39472	4369.413911	8540.661063	6306.068322	6506.392374
2215	3235.735437	3272.130066	3272.185627	6548.901958	4769.863068	6279.082912	2563.303718	4472.722546	7254.453583	3315.581202	5563.743046	4465.905066	2529.763715	5766.796946	27717.22178	3107.54237	5950.960926	24960.7314	26493.38592	59542.48491
2216	708.6004486	0	0	1191.281561	1115.448129	0	0	0	1319.892627	0	1067.55	0	0	0	2010.481648	709.301651	2777.899828	901.7231232	0	0
2217	23817.68667	23066.99854	0	24048.62877	48419.67196	148255.8689	2975.776062	2931.72	0	0	0	0	0	0	24589.77735	2258.161479	17919.06193	0	0	0
2218	598.2009933	4005.796848	11162.07372	7385.976612	10080.05079	7104.785566	26431.64039	24374.42757	25318.4391	27798.3067	24442.32155	27898.24656	23136.63978	22192.86626	23551.14324	22132.50078	22483.17075	15075.42228	16729.29308	25688.02425
2220	8979.977657	1792.467279	5127.41718	3956.418116	97414.97274	2182.70959	8264.095653	12331.28421	14323.93065	7474.956705	30956.97625	14535.12905	2020.910449	12867.77453	10074.64668	27595.66939	74566.39718	7586.915149	82686.56027	0
2221	1823.302165	26159.62456	0	6841.870771	3728.384084	1073.223647	1557.187303	1481.09471	2669.257548	817.5257721	0	0	0	865.1202173	3314.333701	4429.266851	1800.827597	752.6167236	0	0
2222	30728.08676	28057.92003	0	6902.670324	3718.179304	10707.88091	0	3112.723533	0	0	0	0	0	0	18943.80811	895.8278613	706.6074243	0	0	0
2223	12952.40123	4336.385508	2344.826512	5288.07555	3109.445762	2637.983427	6421.059285	6885.087226	2321.83335	5807.930253	2695.646646	0	0	2484.844451	4338.192263	3445.137015	1485.722882	4549.043033	5391.788412	0
2224	4268.011705	5599.694385	1021.150827	0	915.9054565	818.3235443	942.2132355	845.26875	1463.492602	0	0	0	0	0	0	549.45	0	0	0	0
2225	9138.208661	32423.44579	41621.78224	8246.679666	52807.40994	67733.37735	53476.49367	60320.15146	137044.5714	133717.1383	115545.5147	140177.0823	120822.8118	28561.2248	135028.7131	152415.5514	137999.0123	141531.7276	138853.1843	160276.2079
2226	476.8360016	1467.482334	2207.953098	0	1644.793586	1071.115473	1201.910112	3762.632417	1207.778644	2749.627948	1268.307881	1271.002296	1978.15214	1332.155469	1373.732857	1689.109232	3932.96631	570.4528656	4612.246595	3448.403994
2227	15930.28865	85628.88588	91821.82175	12774.30007	77978.23578	40148.52744	59910.81348	0	0	0	0	27495.48627	0	0	22887.91671	20433.03814	59138.72097	0	0	19409.10604
2229	7499.971505	995.5146698	1247.525903	1654.860348	5835.278582	899.7421802	4842.89506	4781.865432	996.8908447	6744.070887	6882.796791	5031.101197	1092.024014	4033.926682	2021.416349	1003.515546	6288.442013	8610.1048	3560.353848	6395.854199
2231	0	0	0	0	0	6144.241509	5145.154211	10052.85924	27450.91057	10715.42849	15456.88157	17774.3065	33048.45425	21507.3182	24486.29098	13923.76671	25954.50446	39511.79597	27512.44958	22362.5244
2232	20012.64396	20769.69626	21847.18075	23871.44248	31988.93986	19255.23375	25915.9901	18564.26615	1958.585118	17545.97607	17764.27524	25132.14203	16494.16471	3650.266372	2602.738601	20483.47353	19272.76683	15524.79799	15204.32782	13575.47023
2233	4101.940413	8699.676513	27507.23077	28828.94449	27456.17733	33609.66414	73811.72068	81350.0898	21032.50326	84450.28605	10262.26939	26917.4095	84549.94764	26566.74552	8270.481793	96480.71555	7636.575018	21070.65697	21563.50059	40943.57839
2234	25040.9215	0	0	0	0	16552.47087	24727.4183	22573.04001	41651.11934	4593.24425	24812.91432	33209.46225	24326.17337	20549.20239	55569.11686	22904.49385	43660.32247	2624.076462	35583.50831	20142.3877
2235	40876.30461	25639.59517	28828.04517	19670.96016	23583.40654	17396.36121	784.5178436	18469.46149	16370.91033	18388.96569	24513.19439	14828.85545	1869.256025	11296.23058	1042.231435	1678.066472	11345.46423	2908.628586	18857.61735	13466.36091
2236	5510.418365	8902.291765	8058.968969	10862.34411	4932.652253	14512.51347	8452.250394	11259.6782	4800.320636	3927.410663	3280.77509	5963.360235	78020.46404	4682.773317	5745.389048	71688.26551	3625.395038	55086.57142	52799.46076	4721.16633
2237	7907.33478	24657.31269	5052.94777	5473.553892	24547.19878	24702.26744	24680.43918	27127.30167	5366.532246	9575.556691	4822.98175	0	0	1176.564551	24997.31161	24756.45111	29359.9765	26902.74302	31042.80276	0
2238	2116.536823	43479.76471	105540.8447	123401.7406	128827.3352	135390.6552	138859.9485	20680.23154	157319.3226	8661.794282	8783.774637	19688.26859	24168.21089	159786.8914	9213.737681	21373.57569	35653.0755	18232.61112	23705.32797	21736.19177
2240	4591.907537	5282.676072	1538.201074	3759.913572	20458.04855	15880.42076	1030.588797	19776.06687	17736.29036	14332.19604	0	0	15517.12165	16350.37586	19118.45924	16559.82122	16600.49847	15141.98204	0	606.0208704
2242	34530.70601	42739.40311	11521.24831	42573.7517	18763.12143	20951.24263	36577.5459	19994.10549	36064.34787	29332.26915	26336.0417	24624.79126	30765.21354	35941.77095	32960.39715	34761.10755	27274.99007	33133.19945	22311.46468	22892.72245
2243	48726.93467	86400.07492	90429.93954	78103.6299	72912.65246	95002.87102	78650.93204	82865.08796	55534.14766	34030.12478	43342.99271	47454.02895	38112.4689	64756.45572	63306.585	55505.42121	7679.86697	12116.48589	31276.02241	28082.88981
2244	0	0	0	0	0	0	0	36925.18205	0	20473.23724	178890.0109	68739.84786	57192.98189	38657.9176	35967.50368	139589.2719	27509.28087	34955.65944	27990.52056	43368.76916
2245	0	0	0	0	0	0	0	0	0	0	0	0	0	0	0	0	630.2275305	0	588.0319519	513.5043549
2247	82576.97782	85776.58621	54984.16062	63043.63096	76354.54428	36559.9358	50500.99491	45087.16805	37326.50809	24648.517	22205.88059	16145.35991	20238.20652	25640.10117	33622.61897	25538.76023	24523.99147	0	0	0
2248	1027.396589	944.4958923	0	4482.872666	0	0	2434.236475	1184.587262	0	1233.304514	1162.075745	0	0	0	0	1880.385298	1050.089145	3175.604734	1226.164856	0
2249	4570.784409	22371.59179	3203.185556	1423.801948	3530.031833	21558.26602	3531.540427	22542.47907	2668.71058	3151.937752	1074.144424	0	0	0	9331.149183	3071.956507	2894.817123	1737.285564	2448.257853	0
2250	1037.960651	1867.600507	0	1703.7967	812.8926453	13882.67062	1015.176434	14327.57196	3980.234412	0	0	0	0	0	15281.18118	894.1020996	694.2889984	0	0	0
2251	13378.64521	3363.531313	61467.85866	23832.64186	33040.54614	72808.37464	68900.31773	75609.08622	11871.33959	87180.73911	43814.33965	27977.92984	81636.75266	9829.548479	20508.89502	92999.87576	26404.63967	26889.85432	20515.94795	32282.59253
2252	2961.242931	2098.164697	2845.238972	1388.315339	2411.604633	2491.564378	3091.862499	1096.262463	2182.127932	872.4541443	2553.967792	710.277627	1823.043051	8799.093541	3054.14462	776.502713	2902.087299	4615.82642	1508.03215	3866.837344
2253	791.175	700.9204834	0	0	0	830.2504944	729.1818896	0	0	800.6666748	0	0	0	0	0	553.5495209	631.3171921	0	0	0
2256	2872.627956	789.4227173	1938.278485	1088.60213	967.1250366	2944.684008	2364.585273	2692.181873	1894.908693	5310.464176	2502.266321	2060.81254	2182.805982	1437.056019	1351.553254	9613.714376	9819.744384	8450.995468	24603.3176	31523.0211
2258	7634.069739	8140.409764	12987.10654	5841.557448	10452.61886	9432.176417	3794.157147	4394.200782	10016.92463	1097.105947	15605.45051	3371.728834	903.9845654	14169.59736	9171.239236	2148.153181	15106.41825	1904.218011	638.915062	3881.451544
2259	1037.77894	5079.962757	1041.919272	9576.24058	11031.50124	18992.94049	4831.827936	826.3246729	862.2050024	849.245993	17088.01268	8158.358496	842.0657135	5771.915048	4769.192122	4829.353317	4111.20579	2466.014339	5750.510753	1485.338229
2261	57422.91583	14084.51698	20753.91085	24646.56533	59057.96247	52355.6761	24608.76296	24225.47122	36398.3764	33700.65253	39192.77691	2514.607372	37259.67824	51623.3399	6306.533806	27105.94119	17629.94239	30477.28494	14455.84701	4861.18573
2262	42168.85306	31964.2603	30697.33755	24879.28518	32003.16921	38467.03139	48903.59695	23352.61229	24260.41058	23445.71049	20519.35592	0	20333.53935	21322.86052	26498.84487	23784.59272	25808.92252	18391.09344	0	16000.27217
2263	59946.2057	0	1459.885583	0	0	7490.579277	6996.684939	3908.277173	33185.02249	29933.19664	37137.58499	27177.00559	34397.59956	32211.6317	33565.87984	32288.21562	44137.00873	35010.9419	70274.60259	66118.71393
2265	41525.52898	4020.866541	63039.70561	8536.159601	43180.61342	35063.70214	35437.12637	2368.690746	24440.98909	17817.96202	21189.39311	5172.737542	17298.61456	16105.43165	3344.730302	4523.468784	20040.08337	30836.67447	2337.59163	5461.875455
2267	5634.038569	4134.756508	5948.221425	17426.01443	34334.80688	1873.182678	9190.011462	3263.3589	4562.199366	34897.11402	35849.2131	31870.98142	38844.4611	15043.30628	62576.13882	44084.62018	63862.84149	49294.87675	56054.59697	36197.66566
2268	47055.29566	2899.023098	3578.895304	4301.085007	5003.690085	5817.350936	3724.44767	2475.672625	2366.589556	1159.534644	4844.704354	0	0	0	872.870625	905.7701569	3546.159745	2241.997626	883.6210602	0
2269	21470.57783	8580.874735	33251.64479	11074.86867	73408.02449	57567.63319	30822.51546	50103.73673	59774.01544	30517.81155	66427.00791	25468.27313	30994.44894	32874.71618	17429.90217	38238.56394	17451.04818	49938.321	64938.62058	28177.14832
2271	401.3701447	2212.935641	17232.20685	42669.38695	61709.21536	31464.79121	46758.83515	36583.47285	4700.190386	11726.07877	90727.39809	4923.711896	90403.07988	46166.79589	6870.367945	74649.84176	52094.81337	27036.00325	52206.23491	49396.00908
2273	3557.147468	28024.82109	2622.474388	30632.27717	29656.01453	29191.50065	26908.86608	30634.17497	26839.52818	30281.95423	3447.484684	0	0	1754.941333	28752.2849	27492.79047	29146.49561	24452.71468	27336.15274	0
2274	7474.944891	7510.374326	4437.222889	3339.869883	6678.980389	80674.92458	3227.073543	10502.8846	3161.165407	2253.298198	9149.532433	5295.859768	4832.054379	6608.24863	2716.635737	47913.2559	4836.240541	3130.060795	7689.572869	5693.567812
2275	985.2765381	0	863.057785	700.5353027	913.8851532	704.1062439	1777.03366	791.585321	769.7958893	824.1346252	1679.951241	1342.644388	0	604.390448	2566.483991	1638.086356	2610.044401	726.9295166	2226.475931	643.6504852
2276	1318.469207	1019.590302	1246.272061	0	1936.977629	1902.205834	8170.108533	908.7048248	1571.742739	0	0	0	0	0	0	695.1072052	839.1721619	0	0	0
2277	0	0	0	0	19544.82499	0	0	3453.519191	31714.363	37755.72513	1046.320944	32494.5463	2055.243582	1473.622641	31683.92187	3658.328648	22562.91767	3971.639317	3082.819352	3857.018217
2279	5405.250425	4176.068923	74987.77019	67772.54589	75391.39985	6391.325715	65038.82033	41280.13797	24565.88846	65030.68399	47497.18744	63377.17155	46805.01248	20871.69503	55639.08188	52629.36804	15633.1778	4925.095356	33330.71894	16882.64352
2281	58189.97449	4170.766749	3417.208473	1118.113315	5128.937157	3395.483917	4972.923197	3464.046096	8192.409752	5773.827087	6596.843033	3607.735173	5868.944674	4783.991135	2455.62347	2723.644067	4224.507144	3888.425121	2815.457192	4885.462952
2282	2928.15241	942.4388397	1055.744524	1862.197366	1025.873602	1773.875356	1710.314205	927.0738556	3456.301939	5940.096264	2924.852844	938.8524078	996.6157104	2537.20119	1300.60259	1859.359492	10867.32079	6742.330988	4330.022003	5488.125797
2283	0	0	0	4834.651599	1048.701892	1235.725686	1077.238861	1242.255835	2168.69211	3706.909508	6607.925057	3538.105203	1118.727878	1789.394764	32409.72309	52169.2915	38775.31362	40011.43917	43951.17573	24582.29358
2284	42268.65585	35582.73193	0	37245.82956	40845.39629	35598.02908	31764.40916	40665.70161	38120.99154	23440.10892	0	0	28558.11848	43111.7197	36083.42395	32196.6664	53010.77883	45984.68049	0	0
2285	24893.22236	19668.12819	0	16516.67247	25441.04162	35491.32951	2754.615765	21309.18071	18296.16022	772.8765161	0	0	0	16681.68636	16886.18744	14767.03809	16579.08212	13578.31504	0	0
2286	15531.19885	4688.293929	1202.464973	0	4165.310579	18500.57522	26077.89139	25746.53917	13236.06456	6197.31459	3410.119722	0	0	0	19880.39865	18451.10315	7033.947356	5582.587925	2260.876337	0
2287	2436.421532	5285.748893	8282.219993	1738.559642	3519.514349	5144.801392	3194.556929	7608.474463	6394.049917	1072.084735	957.7926123	1227.463522	3183.35603	4059.790655	3924.555883	10853.70287	9611.097452	3233.680243	584.6515137	4013.791628
2288	1427.213754	586.7066455	684.5888672	3207.489098	824.7332428	1404.277927	618.9174573	1865.184066	697.320401	705.2409375	3815.969298	4773.437321	2118.032328	2267.695901	1406.159802	1436.650821	1726.47088	11002.15681	12858.77687	5710.085461
2289	1220.940864	1070.467438	4777.29141	3076.227301	6778.075292	2982.201292	1401.511611	4650.718815	4148.679196	2054.200937	4268.52581	7581.346556	2482.633676	2400.705542	1467.799107	6073.974327	4162.66702	15416.65783	28223.33926	28794.2406
2290	18238.21697	15906.70421	54593.98889	58063.67286	58523.53731	57184.64384	54567.51847	33444.26049	55850.9095	60876.36339	65954.76463	58979.35361	49128.53203	6943.466931	66635.91672	65468.6328	15641.96355	15419.75295	19529.49044	10210.87178
2292	1453.956688	1026.901881	670.8582916	899.4597748	1609.333142	2991.084501	943.0806015	1219.942137	3941.805897	12829.9225	5389.915692	2279.881293	16415.16673	9925.362792	2090.229001	2813.59302	10236.55812	1874.18923	10526.64064	15783.19666
2293	1741.865991	1599.602755	0	4639.739208	641.4136414	892.1580817	0	0	0	0	0	0	0	0	3617.474411	599.100238	1469.230494	0	0	0
2294	81084.62539	15887.28743	97729.31645	46205.18424	245660.8875	91846.91625	23681.15846	11398.33008	0	15872.48938	0	0	0	2597.634124	81874.9038	88568.07099	169062.7124	0	0	0
2296	768.3948853	0	904.8199585	0	567.0764392	1263.535112	891.9893839	522.6518326	855.1053177	637.537912	0	0	0	0	0	775.3258154	0	740.9856738	731.0437793	0
2297	6828.210293	7126.784077	4466.611588	7299.20976	89820.37775	95797.15724	50293.41881	22984.91281	3893.417331	39906.56155	39411.53801	32534.29009	38740.44116	9367.882447	64700.5237	29581.4839	52796.81913	53752.97639	61778.27043	26750.29247
2298	4299.676084	5479.648092	10743.20255	10537.6249	6889.218281	6049.157038	3291.059205	5698.050114	4886.143555	4339.249239	6844.29576	78904.62836	5184.293214	8416.297668	8149.784106	2393.801618	57613.07079	10978.81247	55307.98791	4153.948404
2299	0	1817.240985	1594.027496	1707.664081	2870.588932	2777.795687	4144.0489	2024.50216	10113.58618	5697.475246	0	10420.74742	3817.641129	1475.976779	5492.787175	8351.56664	4728.523896	1984.023086	1940.825272	5376.659536
2300	0	1539.30452	2875.207365	2058.001077	627.093251	3426.561578	2606.425766	1057.015121	6231.41353	5110.039438	0	2216.403382	4293.592133	1006.317938	2347.753473	4507.62628	2737.602572	2432.856527	4987.423655	6907.455257
2301	889030.1278	46294.4981	33444.36493	176437.2232	44820.79798	32714.99083	29669.32833	15489.14476	34726.77376	32015.64807	23471.89652	12573.94347	0	47641.43606	18215.68655	56491.61982	119900.5012	1001387.739	72459.68214	83106.43533
2302	755.636792	3948.447906	17182.48875	2297.928695	32608.87872	2233.079214	23774.40804	13280.7496	22048.75457	17296.44484	22033.57976	7674.681543	10318.50892	15198.27656	14341.35424	30241.80631	50074.32802	5891.368947	22855.18634	7602.160613
2303	578.1960434	5838.544124	62417.14827	32936.94816	10102.38204	48439.86455	57034.61149	42719.23728	3191.721513	1684.869776	0	815.1868378	6509.580617	920.2553009	31722.97536	29671.56344	2037.312241	2602.747123	2773.42634	8768.192862
2304	15633.17406	30016.65097	4675.084369	5548.579039	27466.10578	27088.84652	24219.70877	3591.760671	22153.87657	4039.36214	1617.638348	0	0	0	2748.064347	854.07271	3723.91619	0	832.8835876	0
2305	58343.33537	63216.49209	56648.48809	59508.20423	65595.70927	61930.80288	48153.93422	46079.64081	46928.71958	44919.65538	38771.30865	37202.92947	39871.52199	44822.40982	59611.16596	47798.0798	53737.24597	42008.78752	2172.69726	30603.56854
2307	2889.411606	16219.71406	4551.824196	8879.428237	3457.140381	1493.9381	26669.31068	5030.311561	3561.642161	1482.420864	2990.920207	2351.440009	23717.62627	1586.210879	4343.579911	702.7818896	1755.456431	3401.8947	1352.538748	1325.168948
2308	13847.87672	3799.121433	867.1581445	3222.117345	19468.3683	19097.43713	1918.781866	687.6749954	2619.415805	1785.060441	1681.625837	0	2756.802237	1816.165188	2544.197592	4399.590008	4060.397492	4856.053338	521.1016891	568.1106766
2309	645.4909973	1113.114099	732.1555151	2599.22328	4819.597682	1343.696594	3739.604418	1658.288258	948.7882242	751.6989111	1495.767577	1277.453976	1281.543276	2167.074229	1580.010536	3579.338818	9044.737277	844.2741321	965.8541602	1840.533868
2310	828.7197144	3312.393423	19782.31259	33932.53379	21186.98272	39123.14366	27808.48195	30526.83803	79536.86984	16009.13111	93549.20316	107027.0361	79164.10076	48681.33787	72399.73851	83734.36408	61421.66912	89819.67793	8552.35567	4155.4324
2311	21611.89887	0	5898.122952	4962.99206	3787.908397	1261.659375	1162.584174	6967.795483	4709.960795	5468.459352	8799.173091	4320.703118	1682.848173	9812.537679	4808.470563	13545.83302	20469.51891	5507.857088	5207.379333	3772.454485
2312	31563.44353	26035.36727	28687.85549	28039.56545	5937.724073	3234.829625	752.3834106	13787.6283	8744.75528	14114.69353	18648.78015	753.8307788	2496.346707	5563.907254	742.7767731	3306.254022	18438.1794	15967.73984	6903.523736	7169.26576
2313	12461.96542	8663.014611	7992.724893	17195.53134	17612.59125	29787.38414	8489.139558	4185.825784	9709.352115	21186.08494	19977.67804	13880.45651	2787.082031	9285.643332	13909.74604	13280.44682	13116.07138	6249.491429	4454.889483	4091.878839
2314	40779.87492	36047.4613	31921.11967	37132.60584	43723.02737	48226.17819	31328.05394	30980.57247	31683.79625	29386.0784	0	20867.02456	21933.64822	31373.46729	36547.96241	31856.30808	40047.7801	31030.84701	22380.84821	8122.264288
2315	41756.08404	41951.0475	38117.69294	46656.80009	37909.67001	51132.41624	45007.05362	49179.39226	44187.28332	47558.55544	46537.41902	6977.4577	0	3632.709247	45630.69148	45000.47077	46054.76983	43168.15673	47447.18071	0
2316	2117.725488	1164.400708	3089.023246	2343.952167	6587.124106	6132.712507	7828.681148	6634.810549	3813.732092	1685.757788	9469.61567	2967.004222	2685.676624	1967.698715	8330.046985	2458.878783	2152.657581	8092.13027	5490.249012	5716.222654
2317	4792.420611	2142.664303	14602.89496	2275.203571	7078.683235	18160.09657	903.2256464	2142.46918	1585.385239	16062.5798	2936.995504	1895.458596	22820.47767	2721.328336	2394.915111	672.2302625	16450.97631	19786.59883	943.1639218	19492.64198
[truncated: 14,678 more rows]
