# Supplementary material for: Integration of Transcriptomic and Metabolomic Data to Compare the Hepatotoxicity of Neonatal and Adult Mice Exposed to Aristolochic Acid I
Source: Front Genet. 2022 Mar 25;13:840961. doi: 10.3389/fgene.2022.840961 (PMC8992794; doi:10.3389/fgene.2022.840961)
Supplement: Supplementary file 7 [file DataSheet1.CSV]

sample	1	2	3	4	5	6	7	8	9	10	11	12	13	14	15	16	17	18	19	20
class	CON	CON	CON	CON	CON	CON	CON	CON	AT	AT	AT	AT	AT	AT	AT	AT	QC	QC	QC	QC
1	1636991.072	732753.0485	871310.8622	701332.4354	60860.18062	50749.19699	597241.0782	591077.0507	542446.3981	405572.8029	515786.2429	480310.8843	413340.6594	469474.9291	389607.0862	444092.8594	376094.2724	390181.2545	331547.8299	435460.2265
2	120369.6185	107824.1544	119875.2333	130837.8012	112056.0522	102750.6865	94422.27146	95161.27887	97579.98842	95363.06892	92858.21844	94645.82541	106719.3369	98943.08023	94075.06597	103389.8776	98025.95032	97105.21261	81291.84849	81329.92719
3	102332.635	126575.2651	152900.7115	151407.8859	174650.2517	173231.1672	169268.4314	167409.192	174126.5541	176485.0149	170300.5662	171528.8932	185696.6458	193780.2802	164994.4874	190605.317	142369.8196	200737.6273	217646.3899	188181.537
4	129537.0169	129231.243	157951.0372	160543.5365	175317.8827	255766.25	161156.9643	166515.0568	188473.4234	201504.2641	207318.4361	208771.7031	239522.3384	245856.4542	243646.9017	258866.5522	36679.7094	240859.5488	219016.3118	15349.41362
5	265054.1085	282651.3386	317408.9238	316628.0489	322131.0288	325910.4131	345827.1559	351441.477	47956.46408	72013.08351	380564.4269	243499.605	218248.1208	240284.1867	123065.6794	300991.3655	185600.0784	218802.3398	269521.7446	431123.0929
6	167532.8592	235021.4495	161101.6792	114455.4753	98353.73755	84561.50853	85282.16772	79860.62439	71020.59383	73733.16089	73115.14111	69312.82884	73159.31178	70304.08148	73563.08303	66652.78136	68412.22026	71116.77831	72976.51993	70112.8766
7	596489.8573	465072.9201	354081.9988	378077.2277	707391.5822	624921.6308	500241.8627	290954.4536	44847.51788	54836.08512	94524.41313	75810.65861	85613.98874	7724.966133	116927.7847	6920.215532	14658.05963	49038.335	71375.36736	31005.89511
8	457453.0539	275151.1022	218001.4831	189210.7145	179574.1075	167503.7693	158865.0423	164025.3232	148367.0966	138857.1578	142782.1704	137319.9426	139037.1111	138932.8972	141230.5188	137787.3869	136276.1959	136412.5676	138382.659	132201.3121
9	102131.7372	84920.96231	500259.7088	437689.9627	160798.9108	509491.8568	280044.932	161089.2311	179832.394	20574.8233	355731.749	285382.1067	118247.0446	51094.77321	79563.64723	17849.06865	184934.2022	55253.60818	42626.56176	44320.85902
10	277809.6829	139347.6637	94857.94626	44746.38479	48891.53949	27183.76213	38263.54864	33916.32819	37312.34756	20719.34809	25384.82479	34994.20421	41055.59613	7171.974276	39941.83991	38570.9885	7756.207397	37113.73195	37673.53707	37849.00486
11	187360.928	106947.9581	89783.25433	51117.12869	40517.73575	39005.73969	33751.49783	36712.8821	35891.88435	27764.92911	33451.52616	15432.09387	29863.06424	39730.58251	41420.9694	39631.8179	19786.07938	41810.3396	41613.25434	39661.62083
12	18311.00528	22036.56316	44112.82819	51950.19538	58100.11373	65964.97371	64806.27402	63009.74765	65192.7154	68740.05112	65265.41601	66136.52311	69974.027	70500.6856	67684.65895	68714.12182	76435.58773	74515.61624	72991.68158	71147.71741
13	51694.79962	97035.15494	137718.7987	123625.0413	149804.6377	142326.6704	168695.5525	167791.7629	160582.0779	169765.4055	157726.2605	166991.7633	190864.0558	226349.2053	205806.5626	33631.1186	194260.4916	184806.0083	210225.5777	193750.2143
14	960119.1498	350606.7878	166963.8797	92782.00124	30297.14166	15022.27503	17281.78841	14004.82262	16647.64746	7806.067262	7101.363289	2432.711821	8031.652965	8797.250925	2715.637114	1034.443411	3507.970616	5723.406079	822.3762744	2115.903763
15	114502.839	194527.0731	177257.8304	178301.8673	171535.2131	191812.4159	196463.2847	192013.0049	167416.3968	181301.1245	184924.9208	182487.4515	181053.9202	185068.5223	194278.9628	198955.3343	215482.4943	209871.9721	202736.4731	206766.114
16	93632.04899	94432.77518	61367.85182	66330.808	77769.50735	67003.58226	22874.05964	6228.936914	961.5313971	2928.058909	1464.3465	512.1280756	1527.828286	1632.075485	1099.612771	1151.848202	1115.83346	1171.126464	1605.276359	636.8194336
17	106772.6535	163316.8142	196944.9645	258673.7661	247779.9803	276680.7054	278519.2531	262785.8107	227080.6306	220596.6701	240611.6703	232893.3909	230176.5029	222786.5294	229999.6674	229616.1246	256483.9863	252417.4465	241871.6924	249815.5464
18	14842.75603	17533.48427	35055.67371	40263.62676	38338.34476	34029.69408	36754.97097	40391.64961	34271.0514	37132.4194	33600.69781	38250.76347	28467.36757	20421.43122	24518.08783	33924.55717	26872.06034	21645.11643	22141.97959	19671.63005
19	277334.9839	243900.7059	254809.8402	284538.5108	247971.8669	251626.8254	271586.7584	238635.2233	229750.4038	216510.6017	215748.5088	211699.1528	213285.2803	198867.9198	190961.2407	195578.896	196520.48	212896.946	193572.6688	204051.3326
20	141214.4748	91427.45128	83072.89284	78081.71105	74351.014	66309.08626	76330.35853	80182.9783	74743.40167	91741.88891	65998.07344	67475.06735	83641.21028	101195.0161	31120.51408	34692.67797	13946.74139	11379.85387	20286.74076	35895.38727
21	175407.5744	142192.4388	100603.8838	106418.9132	99489.39504	96085.3326	81197.75428	87825.84355	68593.06528	80240.24765	52858.6698	59063.21305	71505.59478	53962.3158	68392.74021	59117.19411	64123.1809	68685.06515	71935.80649	71147.89673
22	49805.66248	42554.99951	45602.82564	47450.00992	46049.60838	42279.93727	45076.76279	44931.57746	45079.30202	43582.07113	48738.7791	45268.0906	49454.78574	48545.11319	45920.87876	49697.5727	48348.92288	42692.29696	45187.89157	41973.53371
23	280788.2971	111648.7379	69317.92794	40692.03935	30312.69078	30911.09648	16101.61508	20831.6899	12631.92454	19258.11471	12002.87843	14510.41822	13226.32731	9377.485611	14990.28093	4982.811151	11351.8234	7770.217126	4298.023358	6123.655688
24	169918.352	115005.2217	196810.5176	35986.68136	75728.87947	291726.2487	8141.251146	3302.686046	2961.805163	3805.843929	0	733.9540613	535.9132727	0	671.6729443	601.0676843	1617.862484	455.5483127	0	0
25	0	0	137079.671	0	0	0	0	0	0	0	0	0	0	0	0	0	0	0	0	0
26	212916.652	43053.28715	81119.88149	27770.11183	55618.04715	16914.79994	24634.76977	50909.92618	49649.82163	48355.78348	21156.50559	48266.01082	48012.30375	51300.28791	51698.40008	49719.9936	45213.21251	51663.01827	51512.21965	49436.29744
27	23838.40265	32204.07849	28394.00552	20162.1146	33302.85379	22821.74044	19802.14812	26893.13254	18132.58924	33274.62124	24303.02275	29593.68482	30418.98287	27427.61709	21168.29436	21235.52166	25535.71339	30904.95917	29511.6249	28658.6068
28	127079.4085	12064.00816	70843.94969	12143.23226	16334.93278	17190.42928	17176.0856	21292.48136	18978.88172	22512.32448	18102.88702	23102.59752	15593.97175	63105.15158	44799.62206	58335.46047	74234.80918	90727.49979	111297.3697	102402.5671
29	2429.207424	3823.839375	166272.6644	102746.2259	91023.59859	208550.1352	17883.22723	14832.2107	60535.90776	58729.55704	10781.98347	12238.87627	57825.72079	54358.12887	52769.94824	9437.645574	53467.93557	52842.09308	53728.94298	6317.437654
30	2995.13406	28070.4477	68971.00088	229039.2521	74993.00746	11956.45078	18856.88215	12581.99281	32670.80116	6839.580011	72087.27161	9481.383281	19428.72046	6706.082988	62997.67688	61208.06613	59697.96187	12254.495	11318.20208	22115.91035
31	4691.961431	6005.577847	185076.2668	38029.60476	7519.817512	26765.29935	23275.91585	7074.103832	15023.73544	7190.687065	35669.25357	13778.89502	8513.812266	9840.110823	6544.164316	15917.66333	24872.06277	10042.73032	23546.39626	14060.4749
32	0	2418.670305	83188.95067	4518.401089	15024.93972	11198.47511	11087.19835	2613.586707	27571.7664	36186.4295	25110.00978	22240.68742	17857.18622	10078.34934	11959.71924	23203.3817	18304.04342	16485.1939	16897.9626	10647.67213
33	0	2401.800923	97542.51048	10240.07875	21341.78923	11390.25111	12211.83776	13655.95069	4746.950845	13862.68768	26956.65583	7021.139795	22385.10885	25253.71954	8518.249563	11973.59438	9069.545446	11051.74362	7405.61618	7288.239001
34	98135.94628	154744.6201	90169.24715	72504.3853	16029.18714	20568.23693	22076.08629	74761.54689	11067.24287	16224.98642	54552.89331	74713.31775	48016.55281	5552.538439	48700.45085	62863.19899	153506.107	3151.68995	10373.30468	7438.278527
35	0	0	139471.5188	7142.386685	73213.37214	4735.543304	56109.95332	17858.25402	41170.46769	15378.10164	14506.0559	35833.48159	18286.26057	11663.31632	15031.87959	4900.786846	5216.634075	7233.104919	7484.829514	20055.641
36	3892.947737	83068.09383	110188.4177	14033.65806	11074.99202	10980.29582	13668.92467	15325.89186	6364.761079	15732.40114	4290.08877	10954.22586	19722.90974	16230.70196	4108.959133	8222.614215	7862.491941	13727.38956	9935.043527	9384.7745
37	98158.31901	90997.45114	73477.22184	84155.8098	102847.6495	91337.57247	95533.79876	107798.4566	86179.26211	115647.5145	101071.9958	93248.18422	84809.42696	82763.00004	67069.19291	61228.85703	98539.92439	76936.09069	73859.78127	84079.89602
38	11840.74239	2748.058726	67331.67392	3296.757385	10308.83687	10719.05711	5607.27635	9256.166338	13883.91605	9423.111042	8328.260951	44409.29919	47175.77289	48562.42375	48369.52189	9652.661177	8270.390596	43925.42395	41491.11321	4436.287207
39	36399.84179	12292.52161	142108.7942	14302.18797	85935.55193	76010.55413	75100.81738	15776.35376	75157.14294	83122.2238	65738.3192	167332.4891	84163.48868	116850.0118	53266.77339	174553.8789	56508.09523	102659.4558	173068.5617	63008.32093
40	0	0	62013.50491	0	0	0	7037.298856	64965.13077	113144.3221	79327.7786	56249.06802	85246.11602	106404.0632	2984.105204	1994.13082	2377.707847	2689.44899	93024.10194	123613.3516	148042.5461
41	0	21227.26337	101609.7168	201692.1754	22159.27123	22415.30059	27222.86989	10755.44584	7241.436812	42130.19818	24489.04056	22987.88889	70145.03328	63378.42891	112624.7488	71216.63552	47025.22102	39467.90949	67250.17772	56863.65497
42	122410.6127	16973.34177	92531.15424	8933.301694	16354.07049	8984.477263	23646.79726	45498.08629	36318.31215	22074.05576	9856.354449	13984.33575	16101.78118	37977.59857	25155.53014	10553.88291	19780.16665	18113.1642	37374.03849	11714.23708
43	0	2245.144768	92344.1045	123380.4807	17938.35839	182947.7118	63493.5482	20383.06353	18497.50236	23234.77173	15321.96537	19850.30624	24917.08401	14683.15927	17954.5255	11956.66407	9755.091852	11723.04827	34188.2794	18113.07766
44	552088.0628	612423.81	65732.05656	535062.4395	610310.1314	625756.3259	631712.885	624501.8695	704070.9395	731665.758	731466.718	727109.158	150818.624	655113.679	643284.2827	140040.8526	704817.7395	213876.014	132449.8635	105574.5883
45	193984.2935	2416.371533	146682.9664	8133.20625	136281.0579	5397.584652	133026.1041	10957.51449	18652.10151	4770.396801	39318.51818	58647.01112	9182.186257	6400.716544	3901.120404	4331.677837	11866.57581	2810.911483	8917.609834	2543.79616
46	0	14240.1447	123890.4134	12000.14466	16402.64717	10994.00053	28286.10334	6487.961689	17524.75927	6175.46948	25207.5073	23803.88057	13158.05483	12986.01569	4184.319932	8123.502037	19324.99306	6344.5177	21354.32142	6340.395374
47	133031.1043	146118.4867	109184.3638	155954.7755	15656.89575	34524.99245	146313.177	11508.90569	16936.80982	45637.46161	9949.317459	138144.3768	38493.1577	21223.00027	19902.52043	41668.74289	19755.042	21991.77564	23020.75845	18262.43641
48	0	2314.018894	118670.8354	62731.21327	131767.9776	64842.77035	15699.53812	15672.84468	13385.85544	20305.42618	4427.644607	33960.46234	10054.73922	36642.61155	20696.81993	5265.729474	22141.13654	15119.86951	7657.492313	50505.51895
49	33059.56371	28855.50828	32463.64423	41424.26472	36297.08095	14082.73318	46597.35426	38465.42702	43504.69216	46874.61059	11970.14624	53258.51229	54206.69737	57154.18055	48316.12106	49615.45855	53505.72187	57016.96377	10207.0662	51086.61468
50	2022.414829	15408.70915	83506.53254	6869.693544	26086.25303	30666.56193	9572.688966	82246.93521	74401.081	65140.72855	68772.41772	86215.53099	88200.3287	92501.73248	30828.17552	103565.1733	29685.27851	30309.34822	37798.94665	100197.4707
51	12668.49857	24495.71629	27119.42256	28532.0007	26477.61976	26676.27836	31154.74957	33483.56875	28108.78391	30886.749	20152.67458	36854.77834	25681.81833	34865.32793	33593.67816	36025.24192	27205.62984	32551.88298	15795.62306	23793.78752
52	0	0	125387.0031	0	0	0	0	0	50412.23838	0	0	1580.630109	7772.336232	0	1259.886907	0	0	1896.453596	80840.07863	100300.3198
53	0	2397.688638	66731.37212	123838.3903	136565.4169	84173.47849	15165.96271	15004.23455	20482.52399	6892.917048	58939.0067	19601.12948	29079.1092	6149.795182	32217.2921	23285.84376	17097.20911	10428.86544	17000.92246	55439.54227
54	4325.449695	6942.250214	52032.11147	43275.33762	33453.70715	55925.69015	89685.39253	36281.84417	11712.80001	4412.587064	6056.110148	4643.953041	11005.66492	6323.193904	8457.703282	10056.74174	9936.046787	3465.94214	5486.42447	4805.445461
55	105214.2795	146633.209	144922.0841	187257.1233	185016.2586	189995.6014	189570.0646	206067.1421	196127.7479	201475.0316	194624.5063	196895.7595	9471.640437	10088.61361	26777.54514	10118.06152	27511.30956	24610.11997	30861.93653	23554.32698
56	16907.18101	14817.91339	127734.5321	21303.7783	14643.27439	17420.7884	15451.04735	31378.75807	80342.47512	71584.72129	19239.70822	78707.85565	22623.56863	15956.97273	32575.6069	54800.55348	15255.23257	24912.23296	57243.56708	16586.64111
57	233302.2725	198397.2103	130809.9365	160985.4774	159085.2095	126150.6502	153528.5386	129874.5762	122193.5354	82287.36409	105731.5943	103072.5275	95075.25439	102646.117	93388.08638	74185.44192	85085.78457	39228.74784	57389.40856	85746.96091
58	28826.63612	34535.51019	120834.5068	96039.0472	42504.21427	38931.80776	48739.49599	40055.98754	40862.13258	138789.9093	65839.31689	57884.91804	77726.46904	76188.14306	58899.26014	84616.93056	85133.03892	55998.5523	92632.44827	76239.37614
59	0	2272.446387	55044.32894	17137.57925	163534.0316	50007.21361	17193.97017	21437.57015	13245.57952	36186.75959	28803.8856	33604.44483	24058.691	5875.501077	13918.11983	28196.89371	5847.447092	11629.11763	8138.836223	11015.43647
60	0	0	116083.7852	17215.00534	38497.77642	30708.36605	61985.53573	27469.33172	48341.1265	5677.192343	44735.70306	6648.617153	79350.26726	0	0	0	0	6880.979734	66309.53103	117302.8287
61	8206.232783	28933.53292	33531.96893	29293.321	9741.771716	19104.65278	10034.89046	4224.751223	8497.43636	13865.59334	14087.78543	15138.50918	24727.41129	14125.70819	27224.66998	49124.92697	15707.12306	8866.132288	12093.10267	14205.80643
62	321866.3958	0	92736.29102	52889.18525	0	0	0	0	0	0	0	0	0	0	0	0	0	0	0	0
63	132875.828	0	62540.26356	227976.5078	266856.4173	256128.1169	206624.8382	245323.4071	211908.5364	268011.0963	267216.8639	288366.0302	280015.3246	0	0	0	0	345067.283	313322.751	260589.3107
64	157551.5575	225499.9239	23684.78882	160837.1609	191783.0641	238760.1619	163371.3358	173116.8671	159716.8669	217733.5566	245413.5157	225038.4627	168552.25	181539.3766	218583.4323	238401.3057	218393.1449	222163.3616	224242.8939	140455.442
65	0	0	50212.03337	6565.762313	44310.80884	70788.15704	9255.147942	57359.91917	11971.07762	12620.17885	7650.97522	10190.04618	7359.229845	7137.583766	15093.60314	10426.38693	13183.2412	20186.36857	3121.670563	9857.676588
66	4904.120171	8559.245045	56910.19686	8931.768662	6409.18567	6473.807285	7337.850157	9948.05606	4434.247057	10257.97629	5638.037563	4613.894154	7568.233898	4186.300909	9857.633289	8574.601346	6521.980085	16628.22014	7724.69759	9701.748867
67	6666.620361	4385.791362	75130.96743	5848.275026	56269.76173	3932.939718	10624.49705	59331.81446	23636.32046	15315.03653	15261.6576	24940.4008	8214.600066	15671.78783	3545.644856	4969.919323	18533.81412	8071.963619	5172.830936	7196.242295
68	29201.18497	17942.64428	52893.6232	5623.265475	21507.49349	9210.936614	11483.26444	14255.67589	26710.33874	18589.47299	28630.66287	16952.29047	23058.92742	56107.27934	7908.835583	50948.89324	33722.16189	13333.14245	31946.9869	17438.32978
69	2139.493689	3035.892865	65297.42104	4502.890833	7855.357006	75122.16037	47101.99362	70383.25175	45866.17744	10170.258	2745.235871	8027.737275	67518.2887	9506.243278	4525.4314	6706.610552	7246.52649	4898.964445	5209.14821	5590.766484
70	25519.78491	25633.19135	30302.42263	24396.23918	25310.31036	26273.90436	27007.83189	27034.6232	22180.76558	28573.72013	29257.56586	26213.07407	24289.21895	25957.7725	7515.173718	21534.16132	27489.60862	25952.27987	29046.02698	26633.69547
71	94942.6246	104240.5731	96978.97262	110940.2868	39524.71849	39198.12461	119061.0804	23926.20277	121510.6189	32538.96192	9074.094434	33919.71248	21824.48075	36911.52663	116160.991	8548.986409	18827.06879	14066.20732	12723.80217	106443.2657
72	63146.11784	84029.90942	61539.68271	5966.539662	1927.805779	968.754397	1639.170385	1573.301184	31482.42543	3597.131195	62328.10521	1234.19851	8553.46233	0	0	0	0	4884.72834	10095.33202	1560.18876
73	552.2887422	110554.5763	74887.45003	352898.7662	25295.70915	1805.207565	1798.854578	3926.389763	1639.894116	1745.674531	1688.239488	623.8831549	992.570853	872.2773441	2565.360264	557.5550208	357.7635764	667.421153	1148.747831	551.0433444
74	1959.289761	1748.283201	125889.1509	51108.51111	1587.764949	0	1613.708943	35768.6709	81642.35751	37734.75649	89334.07418	32793.80132	84170.65797	1386.26744	4957.383065	0	2191.020518	8801.152427	57292.2608	121978.5707
75	84919.1728	89756.9268	72128.53994	97922.47899	98959.38121	92513.48439	90734.15973	96238.33744	98753.70641	99839.5998	13108.17257	7991.978947	10948.81094	92921.54394	100526.587	94767.61321	92807.08188	91240.45496	87525.63318	73051.58063
76	103328.0503	109041.3181	85957.26457	111364.2577	113889.7954	30252.96708	103180.6197	113330.9085	13575.02956	119454.1556	111183.2387	5710.311002	110431.4197	110668.5227	5629.038204	5848.420331	112494.9156	102464.5775	14973.58706	11803.41661
77	128244.9313	218292.7447	60460.51803	140050.7561	179910.283	246749.1316	146090.9606	176228.4986	154081.7194	247047.5678	254983.3783	241003.9801	135667.6633	154651.1289	176944.1626	220555.8187	214851.1519	228701.8897	296769.8885	167401.5291
78	479793.3254	541533.8554	46838.90187	533578.5075	517180.3653	577563.3676	542773.3063	581092.103	607493.531	605931.0539	564175.7385	604080.895	517596.126	584615.0024	555778.2399	615353.6617	517704.2744	226669.4827	493956.8709	561492.9995
79	203333.2043	226340.8356	74712.1446	242636.5584	240075.5244	257874.7289	249588.399	269890.26	107979.4321	117979.7894	277878.1413	193192.0336	213747.3406	227660.2716	124600.1128	111007.6511	110520.8223	107157.5546	104596.77	116731.4777
80	0	8606.897252	86693.22475	2988.389685	2866.085288	5488.282288	8329.908691	5810.833542	24700.60619	47777.74135	8177.814792	21096.16745	16452.73709	12276.93311	34729.97732	35821.63728	25221.22163	7946.119871	12239.2227	22477.32955
81	4063.7338	25356.6688	68713.74128	8413.974232	9374.640743	10222.42796	18339.96297	83031.75962	15255.2519	24056.76061	9826.716026	22929.12744	23350.10201	21768.61009	11954.17708	11156.62019	22602.90869	80155.93994	12840.88858	74987.59166
82	79484.82301	108042.6439	20514.12501	80553.94614	68265.36624	98867.29259	75416.87924	82765.99306	73239.80902	107744.4153	104239.659	107210.8851	59184.25304	59118.55644	54451.85551	82480.49747	88956.49802	97338.40511	105679.1127	53393.03444
83	71063.7699	125428.776	109336.7098	15664.97203	46059.69351	42198.45841	38985.03398	20353.56608	20257.42192	7096.890002	596.268045	0	687.0903333	0	0	1314.482684	1105.265806	340.6532959	345.7536932	665.8756526
84	0	72578.8815	112899.9382	0	0	0	0	0	0	0	49520.38768	0	0	0	0	0	0	0	0	0
85	62010.57513	57841.07304	57188.65439	58044.96121	63320.37162	58786.72278	57512.61432	63905.66826	63964.32074	63840.70651	59690.71181	48381.33164	56553.95849	56752.44129	58456.12072	62807.15255	57150.81449	52165.11404	56794.32199	47411.82984
86	77001.05397	8524.496646	84400.70505	1669.721528	1886.415996	0	3130.920319	1528.686152	7772.971534	2896.65613	1595.008674	1347.769105	7202.055553	0	0	0	0	5943.869971	44362.76759	80496.24471
87	5401.441571	9014.552811	47998.69478	1077.209187	991.98	0	1511.806135	1700.485609	1732.636439	1433.191289	1478.383242	1415.397755	5144.049423	0	0	0	0	0	8409.551028	79026.94657
88	32842.17703	19531.15873	22579.27382	17693.39933	22208.58885	12840.92806	17747.51497	19226.12129	18054.34246	25519.30487	12945.86195	21428.30805	13320.19719	29338.89428	23602.21541	18181.39883	11292.42134	12742.06353	11881.95214	11687.85835
89	0	0	74997.90336	1338.772335	1495.610233	0	0	1409.795046	6291.173284	2767.053505	1451.182654	1323.371986	7381.366022	0	0	0	0	2319.092281	37387.68171	54192.13333
90	195463.3404	84810.43271	84117.07912	9325.814619	3500.956296	13052.16616	6522.083654	7028.998385	12395.67101	13369.60038	14426.16675	7290.71476	11723.89577	4211.913721	3004.231304	5396.729062	3333.117997	8274.386503	7674.64726	10054.05999
91	0	0	55786.48069	56835.22702	10139.53342	101088.1723	27383.90111	8442.656719	15966.58196	11941.21469	11669.187	14807.93546	11432.64306	8304.647897	16840.34342	4276.004165	16929.41171	4903.626661	4248.722999	8574.480377
92	0	1618.735682	60256.44322	8628.806393	16301.68501	18398.16109	19708.66388	12323.88277	9140.787971	7582.985098	27308.42022	18599.92706	12786.24272	6939.496069	20834.57154	10308.88764	13400.99648	4474.173805	15304.5136	8557.917755
93	14624.46103	25469.93942	78285.61864	42455.83802	68050.99141	56836.29371	85320.76226	33380.52024	71390.95954	25568.19087	60995.33453	1520.133278	5092.861022	0	0	0	0	5866.938494	61343.39833	10649.14433
94	62449.58243	61678.57553	79735.71983	71466.6083	69830.38659	42275.74898	69686.50226	63036.21932	5298.542181	3415.524677	4238.084359	58576.95495	51071.69795	40354.56151	32905.17049	788.312395	28900.17548	5177.858086	27773.28938	58362.77647
95	37507.25456	59637.75339	43789.35677	17282.12273	24945.73015	1095.253242	1551.615568	20866.16744	5542.934985	1451.875364	18668.35497	1464.578229	2253.606918	1256.655146	1266.737871	0	0	5928.018424	44539.8808	73052.68011
96	351169.8514	404558.2604	54012.37757	382394.0031	379676.0583	441302.3072	395153.3254	475960.0733	508398.5732	510417.9709	484964.8022	509791.5823	476850.8196	516232.5944	559394.752	532229.237	509340.8658	450189.4216	466138.2074	526072.5124
97	113812.3127	5878.023168	88124.25367	127298.0839	131055.2975	120318.6838	118257.0329	127925.8156	6091.949963	133865.126	10406.2795	120235.7916	117629.7421	118529.2211	19399.62119	119964.4468	26685.64763	12571.71256	15029.73769	89117.12203
98	10994.4787	10058.6501	27668.54577	31869.21973	34178.69884	12735.83871	27673.30702	33989.72898	34623.72885	32624.28328	32051.98851	28724.2412	28435.9979	47028.75287	39497.65789	49123.19968	12789.51211	27780.06342	26357.85807	39793.96701
99	108352.1349	66877.2017	14194.34108	30122.84212	30660.15462	30019.70403	40614.8301	16846.53742	15022.13371	29511.83818	42728.03951	48875.04858	9647.873053	17622.6301	24262.65441	8022.987861	15756.45127	9306.109856	21055.65157	27870.19241
100	10209.66081	17533.60471	108476.5935	9161.136815	17610.86149	36249.83937	12904.79688	11374.26814	24641.70721	22615.45166	15752.65459	123897.9496	8348.684799	10466.16942	9112.087745	20884.24326	16103.52146	20983.78941	23083.65393	116642.6686
101	2088.863624	25034.63244	44084.72579	1542.497465	892.3336359	0	3128.435046	1427.961764	7939.181726	1367.722705	1310.661628	0	4424.252648	0	0	0	0	0	7697.580776	73209.6256
102	0	4605.250627	62949.37022	12724.81611	4750.065593	11844.63166	9145.406854	3235.07837	21969.70646	11421.40471	12339.64796	12782.189	13446.20629	4524.157749	8407.399592	13614.48635	16247.90178	14909.38577	6163.690668	19181.25801
103	1292.449471	10368.72245	54662.21547	36688.74073	1495.38932	5995.450549	47431.31985	1581.62035	1522.594863	48172.69369	57981.78402	48484.0194	1595.078767	5870.916683	2356.007245	1055.972648	2668.410736	5443.375627	48824.32364	71593.70055
104	88957.88592	86640.0121	81058.29027	100407.7491	95988.65352	94196.6459	95329.2791	95696.69229	97600.03971	102315.5739	94363.31682	96853.32145	9307.186646	4104.453391	18581.05675	8915.639011	15810.2898	14700.19357	20279.64307	74545.95834
105	20065.74328	106899.5056	52237.76967	106827.0663	1562.742554	80454.35624	33870.43548	80512.82146	21995.54967	81663.02864	1163.294473	1121.836143	36999.46977	26465.44324	47087.764	28986.19653	39955.7776	4047.647371	1461.132977	67328.03862
106	60716.45661	1714.416548	60283.71494	6966.791065	1438.856719	992.9495764	1549.38553	1543.24782	2990.608121	3852.38161	5022.007515	1457.094617	3849.416686	0	0	0	0	2421.625682	4515.454783	4528.00578
107	99044.1858	105316.4284	89279.21502	20522.97584	109432.81	106876.0996	106205.8705	11268.806	10983.05703	8107.84778	12809.13573	104186.1451	12137.57735	7436.154774	100537.9176	7001.7245	8392.552088	4543.265881	7769.207311	89245.73181
108	142803.1092	82489.55632	79283.1246	58321.83639	56616.47436	264736.8228	58951.34122	108776.2736	61374.96186	99858.83556	97031.57135	105592.3486	49754.97354	50437.0633	119845.468	49161.34012	44895.07064	33690.24331	44115.78613	35517.05584
109	78597.35604	52649.46511	78770.52812	14065.00913	65378.56798	42978.70876	32913.34494	92776.6423	69802.81285	80047.91918	48861.54912	61875.21027	65470.85556	81069.29937	83655.23722	20257.43925	91458.28076	7324.557673	30509.61565	3543.789131
110	100202.1804	107569.841	68941.16495	110782.0852	122468.7542	102020.3804	101464.0284	108544.9527	97421.68724	124140.9042	114945.8	105226.2676	108985.8754	112712.8422	109983.04	26593.29333	117304.1138	31262.52438	102470.2217	14956.49107
111	21426.79279	23863.79588	29178.81605	30280.09322	30116.10194	31901.67889	28152.43603	33894.58222	31262.24999	32480.34179	12158.69845	33567.32529	33083.59425	40813.60202	30102.05217	35227.90448	34582.11939	30678.66984	29530.38078	29057.10873
112	5600.044105	5698.67592	63006.2768	3591.49986	39329.42455	959.2773102	56307.92459	1573.103716	1502.891664	2592.938342	5623.284243	5039.206952	10562.06089	0	0	0	0	7611.725462	72044.16472	65045.01908
113	16782.67545	14411.74175	34527.37464	49931.60464	21533.26431	39877.31942	38793.18144	27628.03167	17220.40206	55148.3771	7817.432404	32510.76253	5813.733799	11315.38227	3428.995931	11160.1589	36445.89755	19019.49184	13891.06417	16028.32094
114	1770.539209	2889.974229	29798.55119	17976.57711	41352.53203	53265.30656	52791.12333	30319.44678	1648.932253	4112.543024	46881.09218	23786.20158	8642.425115	0	0	0	0	50799.91346	74442.22513	92174.16094
115	7421.960043	2224.233986	113233.8621	11384.0409	8614.855984	74008.09197	89126.69662	71698.06206	19328.26428	30493.12727	64568.51146	51207.07835	87037.42335	83250.25273	110460.2417	75369.95332	15218.08572	83941.81285	10402.3294	11750.6312
116	63590.69869	13229.4742	28599.05496	15338.89058	74224.03937	12787.60538	17215.47749	33991.93665	15406.52146	28653.01755	12466.29164	3649.304762	17756.97789	8887.443543	14487.70607	12406.83504	14669.07636	9921.695354	6747.094508	9732.78352
117	40132.56819	29371.43499	41685.42807	48810.08638	38424.04076	29401.29305	38713.37591	40457.29565	38300.689	45853.61181	34198.07871	44984.49447	47559.74836	39733.96214	41848.68944	39760.15354	33694.9669	39137.8355	33950.80927	28223.74776
118	2965.731454	71708.74769	83526.53214	722.2369492	68197.66705	51277.40039	82735.90527	87056.59269	109765.5862	61719.15146	65541.48978	77618.69104	7416.308518	6536.494169	18554.49705	30914.07236	8310.667881	68721.59686	3629.963705	3339.108248
119	65747.90697	72189.46223	46120.44484	79891.86028	78876.57313	74507.11889	65350.2388	76315.40165	79483.84286	75291.07531	77168.63724	72905.04226	68153.19517	70339.49731	72160.65433	70592.09882	70288.59352	66979.21958	57803.06869	51503.92713
120	40420.20695	30974.1856	54445.7584	47048.9164	41989.54498	36410.6318	35300.22768	35730.73577	42284.05445	43802.61893	43936.41945	51045.45612	37825.42888	47183.98508	40650.83056	32274.5911	34171.9656	36588.89898	29751.39315	27314.0751
121	81826.17732	67344.16517	17599.9716	13933.41839	14741.31766	17135.64915	53122.01991	16528.49592	18410.83071	18483.33562	57360.93757	73898.41584	18574.06153	20124.54589	17636.73076	19651.15869	21212.73216	23717.06363	19953.59261	20742.24515
122	6785.953301	3613.293226	52106.45625	5280.263749	4923.769504	5219.005263	14362.65041	3904.044968	8341.869229	21164.50886	30789.80602	3840.502397	6542.00462	4023.1355	8341.615289	6527.193058	8670.466046	4493.30983	19615.35143	2761.242506
123	61149.80883	71053.45607	45857.18097	74467.70503	81117.15939	60017.42544	61089.15251	72438.18868	61462.43063	77653.97543	63500.48167	64999.0592	65477.49298	63168.87479	77134.54998	73908.07246	65933.30738	55519.7247	50859.86018	21364.11728
124	75960.29908	85080.22391	57512.06576	96517.75362	96092.57747	79921.47994	76273.68306	85367.23122	79873.25195	96429.33101	88508.59387	78381.17011	76697.54618	85523.2997	94514.30672	96490.25271	92322.72137	16056.54214	11344.80275	13204.72656
125	174174.4353	152470.6122	33612.58424	128118.5761	127516.2828	111339.2391	108018.3223	113307.2624	72632.43727	7708.551372	72519.70607	81785.2326	96863.18927	4661.710162	1430.758586	5918.90625	3569.054447	80035.06819	1280.085952	3783.187837
126	5676.918267	11317.22275	25168.20564	16502.70405	69623.50355	14347.58953	25086.43857	76823.54385	22412.55558	88014.37116	84136.81643	78056.5148	1122.74387	702.9622888	236.1517534	432.9749341	682.2587054	51727.25868	8791.731667	82314.1119
127	45043.07057	100713.692	86663.48268	74022.49613	53304.46322	4737.397357	77716.35871	18368.87243	28289.32493	4451.570746	6067.296211	95944.97949	2885908.648	637537.127	2058038.69	49664.39807	5509.08869	5728.314031	12978.48795	10634.24932
128	19324.9068	47511.10292	40054.71426	47230.07349	47714.5339	20247.43786	5003.677202	45255.74967	46831.77783	7058.623118	8621.313246	6265.262679	43473.7835	43221.33879	45971.26065	40365.43724	48698.97859	12958.98967	7269.285287	3089.81723
129	2422.926623	2146.467164	80033.31514	6764.123317	4187.701734	36818.95706	15870.65994	4238.9956	10272.1725	61022.87172	47135.61225	49003.04188	3135.785446	1624.229859	31632.94442	17000.87738	4548.206998	28445.42306	2014.523821	1611.764568
130	14157.19083	101001.789	80843.79778	47819.55154	19291.8842	2043.933678	1556.331449	1603.142735	3575.878792	1981.829383	12661.71314	2675.737522	919.4498712	2797.330703	2433.979502	3452.511508	1165.217199	2087.525275	3322.452689	2030.847114
131	45415.27123	13616.91524	81092.51005	83233.59539	79193.9149	7276.549592	18597.18737	91024.95932	4242.757178	86151.98666	59114.2914	74328.192	2636.640635	6024.273926	3269.55362	18398.78701	71010.62677	56253.96568	48119.93348	76442.29085
132	16665.22484	18126.53782	78217.87289	8359.641735	36991.13945	8390.509779	20693.71414	16502.7141	28975.76131	66737.07941	5032.450294	17116.87078	150643.2943	6067.035121	9149.99354	0	40458.73221	55400.18678	11159.03594	19101.81256
133	283117.9351	525837.4063	13772.6251	366234.9789	332471.8171	505556.9061	425005.1318	332322.2141	287393.4418	565954.4472	576758.715	505872.8692	288349.0466	307881.9455	413550.4999	341605.4027	295644.5964	428813.571	587012.3411	214699.7275
134	68025.0936	77826.92547	44721.39109	80882.4257	74774.82641	60615.90877	54804.2691	68362.85692	56092.19529	69343.70404	62776.45796	67988.21111	58437.37053	64043.45801	9297.389519	9371.318309	70650.93767	37096.6309	13477.14654	915.2853333
135	11757.96666	8886.082027	55741.76285	1828.26225	25972.41998	41813.6204	19167.76696	62953.61941	75422.65538	968.2424396	31088.9628	44253.35741	13902.42488	19998.16624	21952.43303	3643.251813	6404.023839	27952.45331	2581.265006	25546.52817
136	8445.804983	3460.563333	49126.58681	23219.62742	4489.857821	7501.793974	24790.23171	47214.18914	52240.24001	4088.245523	69892.75149	6212.147884	4771.82686	4326.036108	10462.95045	53639.25617	4736.654323	10607.27305	7307.203293	17716.8113
137	73699.80367	80161.76057	59716.48848	88680.36931	20570.0385	75682.95448	78582.52554	84951.84037	75845.16316	92361.89478	87895.76107	82626.46201	75508.34772	84434.12067	89336.04063	86411.61506	80963.75151	83048.38319	74905.33195	56458.49175
138	759.895697	1443.188754	48355.85132	2135.89086	649.1424683	1188.114565	671.9900537	731.2348828	2988.054791	0	3091.963792	59283.41303	802.1468958	493.614006	465.1174567	244.6305016	398.8285757	484.1111179	481.201875	656.1000916
139	100903.2567	5108.493056	93486.85536	3716.661152	5557.909931	93189.86191	80423.08877	5651.588042	81264.84892	7395.626699	85924.12839	111558.1873	32278.64802	4591.192646	4552.364579	32405.82188	6509.055663	36035.05274	68057.39467	22713.67594
140	36837.57397	31886.94964	49520.50889	41403.6054	47975.73729	33897.52887	88690.11516	35834.1196	11124.54478	55807.52578	16309.86423	14419.7429	68283.8354	15490.1643	32284.72992	76737.86388	72410.72012	13183.34114	52950.61987	15543.79729
141	4824.459047	3555.321649	23434.15051	4374.053569	32682.6253	74103.64424	5779.398433	3981.854467	84385.35192	27479.0649	57099.89949	13045.03333	4494.377853	1992.489135	5802.358081	2270.602756	43540.03053	49670.87291	66781.50916	55344.97434
142	0	18682.3035	75998.05403	0	0	0	0	0	0	0	0	0	0	0	0	0	0	0	0	0
143	1944.750163	478.3739941	31636.54074	547.5929041	0	0	0	0	0	890.7620471	0	0	6280.633083	81203.99024	29370.52967	3919.228771	2849.618622	0	0	0
144	78874.57799	82746.15062	63969.26687	8399.202112	4148.060837	83539.46147	85173.42855	10997.70807	21976.84045	12733.21202	13024.73878	11233.99143	9029.43414	8460.827778	3819.619424	6704.974612	2332.04042	4876.449261	4368.386508	8050.457283
145	70425.6415	67911.31391	54285.07235	70239.68824	65225.83551	62739.08049	55706.15258	13715.03371	62970.196	76340.31436	11838.21813	12500.85824	7045.126701	69570.28059	67503.72041	5853.837292	70959.76284	60630.7206	9984.264512	25439.36821
146	0	0	74379.07275	0	27810.91605	51656.02437	0	38812.10723	23092.17062	41009.92811	0	55116.53618	48031.37846	43582.42611	36138.06912	38590.9121	51311.85227	0	0	0
147	4145.683572	16447.77521	31688.02432	47338.63474	59710.88967	4028.792919	83137.13687	72600.47691	56178.6558	79763.80307	17668.17535	6800.095972	1081.575242	932.3070309	360.3154971	740.3099634	5438.689814	56688.82544	92433.56661	4003.625394
148	59464.07314	64039.3353	44704.53782	72853.71039	11242.19658	45435.45211	61443.49376	55106.29685	48176.37331	67834.32552	54087.77348	59787.63465	16311.39909	53373.2787	79774.61415	78639.24215	60234.56846	37278.76499	3220.547023	791.2582855
149	56939.56206	60334.73513	55994.25576	70709.81198	75354.17276	65959.58485	72824.64213	75152.51091	65721.57778	70639.8972	68119.59364	70926.71944	69042.35941	69605.89035	65951.97834	63687.45824	65938.21368	67049.52059	62910.11742	59162.76123
150	7043.582294	73290.49083	69254.93308	7459.663726	11732.78695	78845.34776	11824.09891	85730.32651	7026.86952	87890.5675	11576.95725	10490.73842	7491.113221	3026.393696	7446.720661	76681.96587	11804.63828	74365.86946	15907.01151	72455.15511
151	57438.73404	14561.57343	68039.85801	36180.76436	57948.03109	9048.360507	62676.61752	56360.33248	49602.28195	13560.00408	51568.2013	22529.68733	29520.97772	36006.98188	21583.71677	24394.43168	24464.18568	30228.33744	22151.13561	11464.68817
152	0	0	36127.49649	0	0	0	0	0	0	0	0	0	0	0	0	0	0	0	0	0
153	3198.077494	21981.4289	63962.93317	61007.17608	11222.12275	38758.87759	3167.997273	914.5831274	2044.512189	375.2360431	426.7787329	766.8452142	963.6013866	341.5604233	553.6532703	491.7836179	320.0823962	631.8507948	371.2134128	1395.900438
154	90766.21087	1030.789644	36120.7734	36568.78218	3661.322067	11129.28978	8042.657322	10872.67515	270983.6481	557266.2653	1708864.66	915439.3901	40618.0366	98103.19973	1778.010787	9463.95499	16029.32152	67906.9633	60393.7559	51877.38995
155	64081.10281	64975.57472	55928.98177	70003.82642	6113.602385	63689.6124	68541.01159	69417.20631	70655.94807	80227.81211	67969.69236	71603.28098	63503.73023	70842.39028	65293.27074	70230.10902	66585.36131	61453.92366	67577.03581	46435.53964
156	41448.34624	38654.40169	49170.19847	45023.31544	51026.89607	2024.7946	28256.54871	39181.15639	1092.321914	2113.86052	3001.418723	1231.181136	3695.176873	1854.536512	3497.615352	0	4004.683539	1397.349375	4998.865631	3430.203344
157	46747.4568	11934.81298	47875.11513	46904.92067	40705.30668	9324.888642	4542.377721	72079.28917	50651.53819	56990.33595	42286.79142	44168.45569	49707.69357	25356.69808	45516.51534	54209.94524	62825.43676	41857.67423	2754.709217	1721.001533
158	84395.11083	66265.00504	71821.37694	52793.64412	84292.41478	65829.07717	69136.56846	62885.06046	18419.93487	9656.226357	21622.96326	30685.33283	14498.97122	4350.674495	3204.805309	51725.58893	1084.298195	1397.309634	4960.002413	23767.3047
159	81248.16152	70467.60552	27525.65601	75670.27753	87221.35266	87694.69611	113602.5283	105448.3073	52038.03769	76641.97353	77097.53059	85512.38444	73160.30175	76413.84735	12070.8806	65533.0951	10768.79148	72834.46714	66825.66599	43801.67887
160	51518.54752	109618.5545	57482.22351	82755.20626	1735.377308	57724.12664	56667.91142	89903.1732	35989.1433	91769.59937	52739.51425	58041.67888	90669.18886	49104.68776	8753.424316	5388.66601	5219.765438	79473.45215	120681.1702	124255.1372
161	5368.100896	40070.80807	53343.40045	26237.72418	76136.6249	3023.081888	78198.34019	83469.70182	62828.16739	50934.52608	1344.000675	53147.79387	56272.85748	58090.18676	44258.8735	41408.82274	58221.37524	65673.73112	48805.99607	22842.7804
162	34499.6563	40653.80792	48874.75504	47094.98841	42992.77758	30922.98346	45866.607	55768.33776	58888.24592	56092.27652	79846.38433	67628.74228	128288.6252	99653.82171	88686.86305	82780.02955	88462.3028	83523.18105	98652.4234	84354.24912
163	0	0	77304.39274	0	0	0	0	17637.82194	0	0	66359.04104	0	0	0	0	0	0	0	0	0
164	2316.24301	5742.684882	32557.53482	92364.29057	79488.05727	18491.19082	5805.928932	5881.591575	7515.59306	35938.27459	47520.45546	2291.3358	4353.55431	63237.26758	4888.05334	1827.13049	7714.02664	1588.27856	4767.210461	0
165	45370.49878	30888.42876	53621.33057	47895.75297	39542.91602	29531.75225	34245.55511	26062.64023	32197.72994	25378.25137	28688.87666	61577.35114	23565.19887	2293.251368	24500.74851	20077.10001	796.9147723	5072.095012	2493.604644	4790.648639
166	5442.594604	6326.87334	66706.44204	47231.20572	44595.49669	1837.803763	5382.10086	35005.32985	1885.509141	37477.54322	12728.26138	22345.13684	925.3346429	18386.33496	677.1013577	2114.942329	32213.45216	894.9951672	9228.623701	4846.481398
167	2126.976707	961.7200845	75793.58908	40226.38337	2376.607094	1387.538224	1996.051517	13124.40785	861.2219614	1267.96096	440.9065063	1263.789805	1211.373885	12123.87257	421.6390604	919.1734799	430.2560605	907.1821252	342.2303229	898.5337646
168	69848.12173	72360.29636	64448.81642	77888.00031	5757.06947	86552.57308	1758.633538	8526.663745	86150.12215	4756.01363	3991.191423	84246.27517	7763.310123	4924.479009	8466.060938	4029.72163	5295.84845	5178.802787	77114.78372	72910.72793
169	6563.018674	7693.827248	29316.36197	8731.157249	7424.745981	24344.06201	5299.904249	5420.618251	4002.775928	2024.770651	13403.34714	10824.60061	5572.493917	3745.665359	9405.285546	3964.810129	3226.53319	3873.843087	5861.500172	58525.78396
170	7216.056757	4225.627095	82359.4731	3934.204685	1943.48801	16709.01415	23865.24144	58979.27411	62081.93609	63107.68861	16601.51876	38424.12113	16748.30435	23896.93008	1968.464617	3042.457854	1944.796694	16390.88659	17316.71869	17338.87692
171	31438.75546	34614.8046	36904.96343	32397.91211	32462.36759	26946.5776	36102.46088	24434.83786	32310.67985	31814.46183	24796.33127	31759.49974	27305.91422	26381.43995	20106.1745	25111.1416	22563.85699	22936.90693	29088.5818	1734.587707
172	38643.26987	25742.48054	43708.62165	5145.134938	17872.35265	18402.65065	57972.17081	10280.47238	12466.42577	21043.80795	31006.47508	10750.85781	17293.44992	6098.416663	15851.91809	1661.223182	63918.86434	68199.97841	44603.46572	62071.24101
173	94368.10686	82658.06963	81393.71156	87577.34627	82862.15688	57889.37874	68563.62047	75383.97444	62166.68967	24787.58271	54989.61678	16265.48656	43017.5298	58986.86297	58872.01107	59336.36985	47193.52893	2442.109322	2179.436653	777.6491089
174	8810.610606	2714.207549	74371.10326	62220.49756	70578.39709	63080.30182	69538.91586	63388.23555	67645.74569	77790.17546	73542.70303	73200.9824	34260.0392	46180.01424	13861.57873	20125.22783	38006.793	50906.83813	59365.23426	56896.47876
175	11325.17465	10102.61741	26845.57643	58360.83439	62297.10628	81510.14169	87770.70018	4399.502377	68838.44443	5646.835065	17758.62912	2935.3846	23138.8695	37049.40915	2589.287921	2860.652212	32398.50379	12464.22106	1621.937783	963.7717676
176	14000.41	5192.251985	65784.17845	55246.74372	1902.595934	28719.60826	1560.595059	16608.41245	737.7802185	798.6717984	2184.940992	1500.880226	1044.933937	3130.112595	906.8308667	19522.81453	2021.485181	9685.900751	997.4406134	1478.669617
177	1201.65503	10976.7377	69661.3124	1716.546464	15103.8865	56360.02733	12421.26633	42113.76869	6133.514985	57414.15261	65925.03407	3894.161299	4580.274816	9278.54892	7696.252438	4308.898866	8713.816902	14507.36727	8809.366877	1934.850744
178	23639.74751	7936.662473	33067.51292	32256.65988	34123.39094	26399.42666	12262.419	16013.83103	46454.60593	50015.35598	36159.18102	52013.02914	58727.55336	75177.41467	55376.04728	68865.8439	67651.72441	49418.82557	50025.0617	29302.77471
179	60789.18904	44387.6284	70709.9022	37068.39462	1142.127375	1155.038299	1181.001329	2005.705959	4593.844056	3408.453169	551.5614688	989.697496	728.0193585	876.0605127	710.2077155	368.53034	962.1637125	776.0501697	1118.695665	1005.993915
180	31980.05622	35558.47444	38032.08589	36074.68323	37422.06067	32720.84784	36577.19276	36330.23312	35114.25468	34602.97167	40983.13173	34737.9444	31656.02398	33219.78535	26341.56042	27358.34793	29867.91099	31262.96841	33084.9498	30872.90294
181	14741.60132	71855.59775	60817.81415	56161.88333	71065.8225	142692.6396	98590.97336	94433.45704	90001.76099	100387.3201	32814.19837	137408.3847	69670.3433	88298.28598	58849.06072	64013.22121	99617.55898	145769.6939	40366.98714	187277.0765
182	31380.39174	0	52763.42364	0	0	0	0	0	0	26350.59363	17556.26994	22248.27096	24899.51331	0	0	9687.266257	13546.43341	16387.26637	33359.49671	23260.71022
183	809.0348767	3771.498834	33300.78017	827.2579541	1546.888686	3134.121116	22047.09207	31677.49154	69749.51351	1370.273989	4051.257596	3573.3344	3167.842191	31209.18406	2966.75933	5238.782498	2309.141766	14340.42946	16596.61359	1884.707021
184	11151.04366	68389.4662	48725.50909	0	0	23086.93589	0	0	0	0	14923.41782	0	0	0	0	0	0	0	0	0
185	396.2434515	0	57524.07203	807.0644476	0	1272.2552	1657.732347	15625.12673	358.4806073	480.0717801	388.4569208	392.1059235	0	452.7969598	751.1846759	245.8964012	300.1903391	0	0	0
186	33868.13474	17723.35929	50811.37907	9758.30601	10667.32592	50672.55814	40890.91665	10356.17407	6887.308436	7796.161077	54916.087	13631.11651	12399.7017	19093.61418	16632.91442	11512.46809	62786.13953	57756.29585	59042.48638	44850.1453
187	6275.951754	23354.05228	39320.79723	5383.177207	47331.99682	2379.577603	20916.03086	20247.01156	3352.375294	3563.459326	23681.76146	1053.39843	1043.621697	0	0	0	0	1757.239184	18686.37964	2985.993781
188	55032.48154	62049.82595	62524.37453	2582.652477	1533.567931	65492.26526	65226.14726	67072.37468	3830.40007	15622.01871	9015.277174	69099.92466	67331.67764	9444.622368	6607.535737	3025.135657	62936.76162	63158.29304	64694.03914	59464.33353
189	429.5863724	33927.42262	41715.5141	32632.34541	43837.78061	71648.84002	56474.11427	17996.10216	934.1453197	642.0032172	575.7534311	282.1595169	273.2771915	446.6768939	314.0343787	998.4347722	318.7872812	330.9650606	720.9762529	555.0055431
190	43970.76809	3462.127635	20127.48376	20324.54987	2824.908409	1485.482529	3540.881276	3669.002693	44993.00597	37683.95891	20702.42304	25152.76422	51821.25872	54877.56674	46223.38226	28244.31003	44084.99784	29511.8054	25971.59599	3811.126544
191	45939.37623	49352.88755	33553.63448	55563.47866	55176.38021	46282.82836	42963.06059	53167.90552	47879.50988	51811.38265	46891.75004	39745.00802	39335.17965	45662.44843	55287.6809	52839.76012	49019.11285	40214.38996	29930.10506	2110.338712
192	34335.15439	20735.37957	19901.55557	5101.821799	22292.54547	22233.16504	60017.64023	25986.61848	30206.38397	30188.94539	23685.85307	28367.0702	5541.460352	20657.01791	20693.34252	8705.378095	25523.97882	26173.27664	12164.67329	23472.08109
193	3544.879382	45971.92746	56601.92331	2882.236615	2050.550375	896.6176099	1738.912129	1207.754989	1616.523077	2180.264917	439.3711121	1964.559615	1107.783738	482.5660556	1011.075536	2288.237403	12202.99856	11440.96387	13120.50049	26162.83312
194	0	0	23704.21706	428.7228717	8456.009055	461.4624207	1089.565684	18904.23348	876.1141525	1279.390463	930.7086273	365.4827847	0	405.3070816	391.051571	370.7231259	300.9227481	277.1225354	0	216.8931747
195	0	0	71965.85428	0	0	0	0	0	0	0	0	0	0	0	0	0	0	0	0	0
196	17076.67643	8697.168116	37142.35254	31731.8054	64069.33856	5580.894393	5608.840428	54581.65328	62127.25292	59160.97091	3865.109866	2785.274841	1544.709073	0	0	10876.42628	682.3523639	820.987229	1988.870546	2208.258514
197	1387.121284	1524.203021	35066.49176	31205.10936	630.7080345	742.3576767	436.6443219	0	48577.88543	73062.26212	66640.08209	66669.24849	92591.895	80024.00417	30125.65151	1193.430797	399.9270987	820.4825569	276.4500375	1156.622925
198	80938.06822	56963.96065	23455.37534	44105.52903	70653.5209	52659.60698	54950.32272	42283.66513	5610.812164	39902.24379	60996.98989	16756.4244	12105.3738	2004.827162	46211.88028	19992.44137	1102.265034	17255.67367	2062.870532	6073.496884
199	49294.31818	2071.881156	62667.56448	66367.28647	59766.187	7860.037419	60074.34643	66774.66806	4733.251256	6535.285519	3893.465116	60470.39746	46702.00116	59497.41993	55654.61735	53106.18166	3213.905966	61280.69769	59039.80237	51176.64253
200	76777.04064	61635.07201	41885.2604	856.4533264	1645.825547	484.6249704	2841.011983	3864.930242	2328.186723	405.1267438	434.5733221	857.1864001	380.9208994	1087.080956	744.4618121	381.5037872	1083.097947	391.1100623	902.0377991	1561.427831
201	48805.92689	54582.83677	22070.46347	42973.4219	47724.62381	54071.91727	40182.23181	49865.15595	41097.663	50770.9013	51911.5454	50628.50275	27004.06437	28323.83921	26007.86972	32013.40623	40956.30901	48654.28335	40942.51497	40349.96597
202	6881.285667	56126.2568	47032.30438	61086.24367	56467.25657	63895.33174	65505.97269	67888.27582	63563.07978	69694.62998	66743.78279	65288.3145	68078.55408	68100.73657	64313.14993	65284.56632	65384.75172	61869.23964	56661.17221	58809.39502
203	6100.230201	7124.905168	50459.27969	35934.17646	36233.32883	34213.74485	42433.10893	34787.61139	31304.30982	46518.31817	41948.39598	34334.53865	584.0407082	907.8421756	247.9864348	1228.651808	9643.194829	25094.58685	34455.57241	33655.73538
204	11954.53852	5846.178591	25186.02265	5324.166837	1341.139296	1222.784143	1135.927354	1361.957333	1691.224783	0	3555.47696	19206.16458	3277.746068	15790.59254	36421.17928	42247.12089	63704.74704	17004.23443	14915.44732	89468.21231
205	41445.20068	38945.91316	38557.40186	3961.878712	13289.48442	10922.72082	5133.806816	70713.62056	54147.63293	53559.27249	47094.34017	46482.81505	59382.18594	43160.97817	44660.69516	47146.69866	43467.48825	36696.36916	37395.70079	38903.87571
206	66075.43885	3362.618516	21267.85129	30320.78239	18348.89078	1316.736526	26377.86948	18760.4843	2548.308497	19169.6457	3066.872781	1019.519302	11905.85091	3463.542859	1360.660892	10694.00635	17528.70147	2324.262808	2036.491427	5185.924503
207	2160.698975	1499.520734	57978.80497	11110.08006	4108.298979	601.0944763	10596.48445	11005.83877	1004.032543	1487.378562	2672.335972	9218.82315	0	570.8340665	0	0	496.6366058	1111.293502	12552.20488	9169.989217
208	8692.451418	6585.891515	60073.43002	20159.73545	20822.35421	28095.27256	9899.425335	14243.58353	20230.41471	34591.09423	2378.606366	10853.88915	35346.19254	32960.84996	12941.3373	13746.3973	26141.46416	800.6867853	10546.27649	3346.740667
209	1844.045709	5368.711566	60630.51238	63995.97547	3364.332997	52669.57714	23919.08895	13640.17565	45151.38549	48813.46373	34814.13727	35783.46138	35378.16334	29033.25337	31671.03079	27620.00896	29357.49651	30261.4171	27525.57019	21829.10223
210	68020.80451	61738.37653	57420.52957	10280.1364	27038.69367	0	0	0	0	0	0	0	0	0	0	0	0	0	0	0
211	18373.27859	1562.023234	26161.85239	37708.66021	27144.52753	2562.146249	17709.248	32787.80089	3566.909833	35092.02495	19300.55619	30842.8533	22929.14634	20336.91346	30353.65229	4755.774989	20698.89535	5615.066984	599.7824725	1523.71272
212	44356.46339	35838.16591	46687.95299	51052.43279	61380.12006	25516.03651	19075.08072	7012.944937	52868.13038	62410.99253	48561.69723	15743.12283	12153.6356	53247.55668	53858.37013	38583.48881	8114.659091	40863.06561	38178.99781	34656.19245
213	21957.10638	41433.57999	57700.2754	22573.66818	28937.57502	2437.097054	81608.08557	36016.07726	2181.096705	1564.906426	2687.854506	25512.10728	36130.62377	5504.20476	1860.439482	5153.772371	1265.688655	941.3498895	957.8833759	2182.860994
214	5162.761007	4341.023275	61225.93609	875.29177	512.1952679	1155.838112	476.5884109	1575.315989	2212.614465	4482.447469	4689.183482	17316.90706	2039.829732	541.5622064	1674.016982	399.650625	1294.949385	4486.606837	20216.77159	26861.5474
215	47432.39314	34257.3359	27934.93361	25200.7805	21954.68111	26418.45331	26721.382	22157.533	24519.32181	28646.87291	22300.94091	19568.3827	15415.71423	1752.805296	1925.261204	2089.307626	15203.46693	19281.67315	2942.352388	11998.04502
216	27389.65722	4360.599324	51993.67848	52861.76855	15609.43421	12725.08095	35842.64974	56092.4027	53781.36241	44626.50046	15091.26643	41842.71798	50608.88401	53235.77953	39211.04055	43872.40831	47011.39459	42159.0088	2880.907952	45667.76601
217	69603.34982	60138.80821	56517.23164	68624.97573	69393.41357	71012.07926	88393.52411	72820.1175	4092.267964	6260.009171	69660.44094	67489.48713	4806.293886	3426.195917	70152.81099	70155.98982	70371.6166	66099.7104	65269.85354	61364.56485
218	1833.582843	4623.309641	53422.97781	48030.58776	4928.535412	15575.72152	2870.16108	1047.521776	2519.177938	15235.8899	12501.07952	1551.914833	1117.905634	1912.170976	1349.037648	678.1078574	1787.810652	1621.268094	282.7856689	438.7550327
219	28703.87086	26206.71956	30571.46384	29019.77905	32398.86786	26347.30451	27497.15556	30361.96032	27929.94076	26844.97935	29589.85676	27356.98797	24700.98436	26551.21672	25748.55288	20843.86618	25519.20598	22938.28138	22831.94721	23846.2834
220	57343.26551	61988.83683	43949.18638	14572.53408	72956.00283	64505.47008	60959.30164	72438.15287	8286.129007	6285.14861	5349.649607	4100.235742	11787.27193	10736.6507	8240.188625	15626.9147	11283.82243	4459.146749	7798.445731	46975.81069
221	906.0805206	1280.238915	36637.0115	10921.93151	29377.76607	17979.82907	65006.52031	52647.66243	386146.5541	177326.7345	180500.9125	51561.45289	23694.01399	3455.78157	60758.66993	44076.46053	20960.71002	16506.16565	2383.008814	11567.34873
222	1316.965235	56647.68526	53216.23693	443.7180121	3453.810403	72619.14973	79893.98641	3067.458541	1483.892232	1547.90334	44926.80982	3566.724977	9827.032031	3552.147486	937.7259576	685.7928314	717.0111255	1095.484246	2038.515789	670.4872888
223	53283.9992	34818.26844	10274.55994	53287.99041	25063.43684	17635.53492	32661.49771	3008.119667	4054.471956	11367.30692	58388.51992	16494.81918	812.7520532	1383.750505	28381.86496	31096.18422	2064.417803	35849.73367	24272.73794	20065.89868
224	51390.73051	54301.60478	39930.16594	61829.3847	60861.07995	52237.36763	55467.54386	61114.95082	56026.06052	58253.17306	55745.68866	58227.90197	56771.98425	57217.47734	63319.36196	59957.22127	56491.48446	51155.7239	44441.77304	23380.08651
225	4701.056221	9067.006395	65339.01228	30649.82397	51174.89983	16984.78955	17035.90936	27770.36511	21779.22096	18141.54114	12031.64034	21272.97497	36619.02546	22998.15512	9405.251819	17115.8253	22951.20086	13050.19138	3671.162783	26399.88183
226	14330.20339	45235.80999	37186.51003	56062.60218	54460.18979	2355.409759	4922.654496	21431.07844	17717.74762	1221.460477	1447.823555	1625.158372	1356.287434	1261.165231	932.0184723	1040.012404	1119.723511	1184.452641	496.2176202	1183.033415
227	12331.17425	51938.56463	26456.96706	43603.99718	5632.049513	2189.23563	4230.536957	2887.488721	4010.041104	3447.381094	3714.717772	10327.55311	10095.21716	5518.507863	4813.224551	10733.31104	6738.056136	9798.953882	8201.694246	2765.406264
228	11639.3405	1967.645649	57471.44207	352.643269	915.6132101	351.2898441	1104.567877	1958.252038	1634.637806	8862.299837	7248.565082	20281.5928	475.019209	0	284.151058	356.885332	2903.597363	1411.523286	889.6713547	796.9774777
229	11471.18616	3691.644426	11035.54561	910.9059283	13523.89872	1137.119206	757.0661554	948.5775092	1701.290045	707.2883817	431.4137091	384.1460129	327.1042419	838.6067093	314.2704062	339.7978015	277.4697363	1306.595432	336.6122662	329.1228534
230	90735.41028	0	25258.35114	13106.84069	15400.78122	0	0	0	0	0	0	0	0	0	0	0	0	0	0	0
231	28129.80166	68260.83357	34281.35098	36351.02868	31750.17958	25227.51431	20278.63768	25451.25393	22264.7569	24788.18386	22639.38693	13961.82641	11075.31704	1611.497475	631.9416348	3250.637306	1395.301735	1358.398077	1738.79928	1008.361621
232	34170.7805	53802.32952	41819.65643	944.385098	22634.88908	1821.306668	950.6018491	2463.341802	363.3963766	917.8507288	51286.33296	9484.663363	5953.574978	1656.789109	625.7757312	732.2461908	631.6793829	1497.147861	18345.2029	1987.852495
233	31165.17896	26084.8214	37436.30622	39347.77078	33408.05668	27615.24085	36415.51243	31944.02141	35266.66445	32261.82242	35122.20429	29875.74521	23996.48797	27170.40667	23343.84854	25753.79908	26596.60317	21592.30321	25346.3127	26266.31062
234	161710.3777	14774.13806	28997.10561	939.623085	865.7145758	477.7374792	3141.3478	2799.642928	520.1675958	1662.338524	480.158248	421.4454593	1999.644467	470.4352927	847.2070624	769.7407407	1866.844744	1058.396196	1743.207594	415.800574
235	42476.83744	45842.41553	45266.21612	55550.80262	55509.66336	58169.5828	57617.61015	52983.94871	58597.22653	65712.65407	56659.09675	61070.10108	56491.56874	56776.64559	51603.00825	58030.59557	55734.61422	51946.76432	51289.1179	50938.26903
236	39544.04804	38907.22329	39068.56813	46479.85854	49769.91881	50306.11911	54396.35879	52479.82256	51554.33426	55651.2952	53942.55499	48821.53608	53455.38436	54117.38159	47722.83535	51294.61181	54181.95404	49983.09643	50778.25179	43878.8955
237	667.6537431	54026.35669	56533.88889	414.9041721	29951.46196	60142.44703	22161.87476	68889.76302	2665.667631	3715.056903	9618.014092	28752.72646	6981.541553	644369.6297	54933.25122	719.2952527	1590.587162	34263.62039	28105.89904	56457.67912
238	6473.993408	22071.82223	24211.47309	7161.492843	8646.611979	13692.23988	11045.27117	3818.054923	11190.9883	12375.13906	3973.935004	18071.32775	13121.60603	0	0	0	0	11159.75239	18423.28769	16579.53167
239	55285.72803	56185.06621	34245.6369	70120.57853	60095.97905	47870.35456	43005.75073	50999.2115	48723.05181	56590.26929	49452.47489	50190.5076	50068.99497	54708.62847	62067.3267	62725.60041	55044.90168	12431.19003	42535.14035	2822.605117
240	4084.583198	45181.8601	29801.02443	1792.650518	17028.77101	1867.80283	1906.816347	807.3512787	1573.741953	2359.221088	2355.339683	739.9760431	16471.73844	685.5952496	22291.47676	56492.52542	49442.9321	17786.45649	13293.13468	36818.05773
241	0	19939.05663	20309.5131	0	0	0	0	0	0	0	0	0	0	0	0	0	0	0	0	0
242	48910.48189	59992.01551	16590.09516	1963.207634	30370.23035	48112.2116	18236.74289	42738.4438	25234.18055	34005.691	15904.295	18693.09792	363.6357495	249.5184151	436.4009006	274.2147729	1987.893625	1076.953145	19596.11703	34021.9266
243	0	11430.38085	34943.76694	80632.83645	84713.95049	67992.64942	11599.82134	8195.797273	46798.04522	1960.581915	824.5179547	1176.642085	560.9889034	416.7476321	268.3062241	291.9154944	266.4242935	231.54	235.7054105	268.4528146
244	44900.86034	21002.25588	66716.029	25304.03365	8764.96923	11061.79108	19703.1159	11122.32049	5563.375247	17776.48906	27854.82276	5152.619399	15920.41642	1940.225839	9505.64183	17728.82109	31969.72201	6754.004385	15790.25838	12008.74187
245	53806.83803	1883.392207	42922.55508	21868.21969	33607.10369	32912.69614	38843.1706	35510.34976	26837.83033	39473.34803	37777.56018	28562.25195	253.5810315	320.4985419	270.4884961	660.0407465	2518.413098	14771.58448	30684.23796	16686.10666
246	59409.81773	67808.41836	50459.33652	42153.0234	2251.51817	1222.590599	2573.600841	1026.058784	2332.635037	826.8904459	3128.421858	1789.06019	693.4637631	1286.46738	790.3413739	32946.32543	13175.71286	1166.019689	604.048331	652.4391605
247	19836.1798	25052.64629	27432.9894	35620.19311	42605.1826	712.2397412	21524.17488	33023.30587	16924.90633	39735.09982	28493.7765	30831.39582	18987.46783	31325.94738	10979.80616	18010.91655	26666.33124	32630.06827	1054.618085	14716.41762
248	48671.64584	56148.76988	34980.46241	57014.14059	54747.05127	46980.87683	48243.96654	54413.09207	45598.07498	51172.52772	54535.82414	51725.4514	44094.12376	51716.74458	53040.809	55741.98433	51491.10651	44170.25013	35807.35836	2273.951387
249	56944.54759	54984.37477	53218.60166	65044.88487	67377.48566	62739.53397	61924.67196	63802.99687	64113.76847	2960.954361	64294.00597	57576.37053	63929.14664	65908.27766	59155.99648	5473.028911	64305.46105	56947.84236	59002.03061	52456.00335
250	30654.34934	31085.23336	32630.83676	38838.70538	38906.63123	38903.5738	41340.76955	46891.54429	44035.45726	48144.75549	46693.33926	42524.74641	45995.16368	46953.03929	44632.00265	45940.57508	42085.41844	39808.29128	41046.35016	35720.5656
251	7437.815795	4392.421842	42661.32423	187360.2145	90646.65995	14319.51456	104788.6584	62750.43883	46815.04034	84425.80715	27464.59367	42945.36944	7260.46574	27734.2317	131444.1704	83979.22783	66146.0128	142415.09	23416.00722	13083.18257
252	45877.90393	8557.653928	22012.60065	10318.51226	5074.497671	6932.792688	4204.28025	5893.541201	14158.28022	1043.528366	7929.74038	0	127965.9083	32828.00009	648.2618372	28217.53796	4639.641886	1301.602926	3905.903714	5049.462612
253	5021.27931	3298.592377	45976.53607	3342.745182	3509.657509	15880.7915	59221.12761	56445.74546	39524.58907	44276.40127	53011.01739	40230.62882	12904.10811	33366.62291	36223.283	44505.0487	38287.86517	37332.58911	16304.13123	1617.862527
254	35831.36658	3586.550295	46852.44916	35103.24976	2185.421858	1111.871514	1208.792659	33172.9389	1111.987408	2989.522167	4492.724024	8507.383033	2430.851151	0	0	0	0	1838.66512	8327.754397	4846.481398
255	0	0	53375.97308	0	0	0	0	0	0	0	0	0	0	0	0	0	0	0	0	0
256	38209.5947	42575.3928	28211.51655	44697.90674	43696.45094	28262.02272	36823.53331	46113.82286	34847.20283	44635.56579	42170.16221	42481.11494	40605.05779	39694.50615	43171.25609	45133.54619	42570.58616	27756.04835	22062.15517	3692.569422
257	11763.02217	2853.406469	39312.7023	52910.72182	2377.441826	1550.984926	15188.21896	3469.988917	1933.190308	3471.023749	3145.527794	4222.394182	33980.95145	12141.14717	2752.763925	9504.629762	18298.77427	11139.84993	5547.528472	11992.75103
258	1964.750529	19541.07398	43109.71531	28037.02778	33451.68387	4450.734422	12565.02199	26208.49168	31307.79141	25680.45614	15000.84814	12577.14596	27190.03604	16445.56571	49236.68079	49168.77214	31786.15997	20783.25668	2304.687561	14365.52716
259	2862.542273	3736.611769	11630.78632	41002.29993	59433.24628	61352.10897	1107.253228	1063.270725	1220.884996	547.0663211	744.2852939	311.8877051	870.1885492	547.41453	524.3110153	1037.289797	686.4480185	248.5701837	244.1395651	283.1046515
260	37108.77423	36482.9644	36657.28703	41627.37825	43446.3927	44084.17262	47773.84405	46029.83323	43594.29265	51714.71632	47361.89454	48295.41916	52718.86728	48890.18169	49668.53996	49156.54349	50190.35159	48154.84619	44838.7732	43971.13313
261	20265.0929	27690.624	26416.72606	29469.0763	32997.38175	31049.96329	34415.9719	37159.10889	31669.24065	36383.64043	33878.55572	38880.88787	40197.11094	36485.7138	35943.78246	33969.56393	36222.7347	37812.39397	34794.4155	33351.72102
262	44114.75433	49051.88585	44594.59722	25641.32895	29421.63972	46573.62194	34117.64906	34254.57811	30206.83643	40396.45017	40232.58392	38975.54552	1059.727959	731.3999185	314.7428705	494.5991551	12056.44732	25151.25326	45288.55809	42602.90613
263	14169.30597	19487.55225	37973.09138	0	19767.55861	0	30255.93675	34713.76362	42777.82317	0	14581.26151	12390.9486	0	24431.2718	0	19454.39962	24011.43339	52769.82379	24493.55585	0
264	57389.90992	40818.38041	15838.13988	6181.431451	47253.75875	2315.303397	11773.54469	5616.330037	11768.80059	1233.711992	3296.663	797.6452176	1265.438436	6910.699058	667.1635785	547.392052	0	338.5854987	254.7648138	0
265	60838.44473	57902.63342	39948.48784	25137.89144	30679.60973	40595.2957	37904.49558	31604.76872	31288.27476	42342.90487	19151.92809	4229.578621	602.9153174	367.0476965	755.1851573	991.5331119	637.7521289	1481.99037	33993.4576	19973.04868
266	114722.6453	3947.376714	47249.96101	35561.01359	1060.319729	1010.146267	1182.467263	1175.357681	2123.308059	7572.637392	42425.98277	22082.09458	1204.156505	1939.338723	0	0	0	1591.024504	5264.075566	1071.927817
267	0	69552.36909	55917.83136	0	0	0	0	0	0	0	0	0	0	0	0	0	0	0	0	0
268	13186.33006	13408.96794	29164.69572	6301.748899	7430.65337	5182.033226	7238.467614	29440.46354	35736.43942	4775.678456	3710.698964	19253.3385	678992.3759	61693.94844	42734.06077	0	9310.723163	28225.17305	56920.07895	39468.48885
269	1495.463013	1045.628767	32902.79872	2595.099375	1685.221699	14900.92802	42475.30466	21480.34649	3510.550504	2893.628762	3938.80751	5123.182112	4781.926588	1935.364536	2538.718273	1487.7302	2462.682401	2713.017361	2264.472045	1280.259774
270	16629.59576	50389.36051	39913.57441	71144.07402	33237.28826	81214.57046	31279.86523	30809.1354	31196.59128	25206.95212	43142.61248	50712.52998	53442.35788	27539.48355	17650.84045	35756.15677	33096.10691	29338.97972	36343.45447	25249.93095
271	15907.86924	3176.048687	45784.22912	101914.1451	4830.900293	10632.44908	13484.7205	4691.923092	9943.365718	65850.80701	3868.162667	21259.55932	52146.85281	0	0	0	0	8400.954529	38485.71433	33737.80424
272	4665.110389	3632.217772	25019.14358	34575.17778	14688.46148	14398.35648	15471.34411	40313.57045	3691.459274	60975.85533	31210.40991	2827.486067	16713.83076	11937.33436	2270.078264	2467.452669	12241.76855	16644.5127	18875.1984	24701.68612
273	39397.16877	15546.38986	39434.14634	38013.49096	36726.35402	64239.01462	10695.74871	36844.37942	40838.56733	35835.52864	14382.79424	4424.825563	54681.16022	20401.60738	15866.97252	17198.91799	7277.129196	723.0595276	606.8735046	616.0398267
274	67077.31904	63714.87616	51029.74624	37789.86875	45024.91702	43058.34815	43534.08269	43577.39492	29164.13174	42127.14962	43672.0011	36425.86422	363.3413297	1216.773741	291.9400873	1025.399623	13846.08879	23361.69051	41332.03091	31737.9648
275	22628.12653	7922.886588	27097.27552	2785.998917	17619.31846	73132.82063	40629.36903	894.9406036	40944.88169	46844.70006	52539.19886	19468.99302	46248.26624	3927.485723	0	1052.681501	1673.890087	21836.87828	17752.67707	14024.86024
276	20123.65531	7796.594958	14678.44709	3165.817625	6646.663151	14127.08559	5078.248539	2896.85239	5359.576066	8306.418572	12486.59898	8155.444396	6192.744023	8305.107966	4354.028822	14495.94323	9224.56968	11403.0768	18355.45253	13118.08028
277	3979.947076	22869.77677	22786.9223	720.8238098	0	0	605.9127502	0	613.2151483	632.4985162	0	0	0	0	0	0	0	0	0	0
278	30177.00975	50289.06643	39455.72504	53354.77518	1297.174427	58507.74854	1259.548242	2796.401028	4487.550234	3894.408521	3132.117495	2139.063254	1652.275582	3896.818003	49344.22139	2996.877563	2139.886619	3048.800163	2537.602982	4250.322137
279	3582.233976	4818.607824	33828.41331	3672.241116	2011.041826	65046.7167	4407.731342	2559.055236	2692.245448	2682.338522	3296.669775	2690.181953	4245.633234	64696.92794	59074.29972	3207.543785	59772.55424	61337.01031	56554.5674	54805.16621
280	1570.6236	57391.76668	40793.90202	2883.25415	38589.98006	22096.34256	419.0960825	552.1127142	362.3037149	417.3866043	1071.10607	694.3507727	420.9735416	640.5306042	965.2429605	365.08241	685.3717007	319.1641809	360.3893362	347.516889
281	2955.2542	51546.96531	42987.38799	34988.20677	11779.9946	14834.29536	1595.7978	12870.5286	750.502056	11697.40168	8150.023294	1401.059726	568.3673021	1926.446903	595.0581894	834.1457877	1397.194089	561.4277344	1231.505256	518.1930409
282	424.215	2071.681598	32735.79254	55376.52149	4087.121076	7785.941125	5695.761185	9684.29064	20216.20534	3281.043842	1371.768611	1349.121497	786.1213641	873.2032938	2051.02133	1196.601441	1072.876064	312.2953006	629.1896439	372.8875424
283	1019.152068	1491.497568	43209.25642	1625.089184	1960.725374	17101.65863	41318.3499	4646.829382	2624.431295	3701.442346	20504.67863	23026.85074	16933.70789	1836.657614	3376.197815	18690.46142	2138.529503	927.8985132	1787.699954	13194.06644
284	7515.570782	1332.299313	38782.81398	5993.973375	14693.33151	21343.34469	33324.2027	3662.867985	20197.36636	16607.35781	18810.84671	17284.96395	5384.794113	20164.68131	17261.57789	8311.91562	13710.3626	15765.25518	5568.334979	6386.90799
285	50513.57374	47923.4271	38448.0819	26261.54235	22920.5465	26059.33137	31088.66118	33424.63313	25209.35552	26252.26472	28770.76924	28369.59466	713.3645897	344.536496	0	567.5755641	1046.080314	2570.63497	19310.95328	18910.09664
286	0	0	19051.98391	0	0	0	0	0	0	0	0	0	0	0	0	0	0	0	0	0
287	19716.63354	35672.445	42976.2771	3003.308511	15528.77258	31200.21714	815.9906113	649.868291	562.8096744	873.1990338	990.466376	818.1591367	931.7214995	760.7075043	752.9853351	643.6692801	378.8969101	9886.579484	11912.87906	1855.941054
288	49804.20234	2404.788025	46969.73435	36139.85439	45565.41489	14676.51141	15108.38809	44268.41425	31111.58428	49799.80554	49618.43221	12804.38445	776.1842468	1335.550398	754.5938887	1224.649953	19164.21476	38726.79552	48018.2676	44346.69331
289	2795.128277	51098.43381	57540.52213	46497.63091	23839.26862	1160.816701	13091.88229	11720.59838	2328.117739	10333.93106	5674.806313	4213.526722	3616.678865	54770.14492	28968.09938	31082.91386	47639.62706	34043.0242	45359.58034	42338.27637
290	1812.381118	48682.17431	46765.67941	35797.36923	37676.29027	35814.25958	35571.11424	36276.49353	26585.40102	46798.19923	40813.06693	32429.66143	544.9438504	725.5130164	293.9717505	1328.475578	11499.52883	18798.24669	30324.03574	31458.31789
291	1608.330773	5097.375557	54148.9181	2333.78124	11989.42901	7781.71504	5861.299017	8455.535354	8596.045631	4027.526407	4515.254333	3619.169066	4871.982213	7539.22656	13697.76488	16497.77003	22197.0882	14903.89921	6734.932617	8589.563137
292	1575.982555	43508.53005	15941.01036	3173.420663	2951.740516	43238.46466	55747.77612	33525.91028	3387.884013	3581.837062	45002.6287	2380.359763	3037.198269	4077.929704	3904.279276	3974.390028	2167.97835	832.5440771	1575.597987	35362.01068
293	37012.54024	4766.393662	26912.55223	43041.12532	1986.673142	4315.633506	1513.761835	57948.09863	1494.202072	2829.947578	180345.6054	22197.05859	55032.39877	66114.50783	35413.71197	2207.577147	48449.1425	81512.58227	66011.39076	61351.197
294	1174.650197	57812.31236	20362.54189	0	0	0	1595.370468	0	0	0	0	299.9159802	0	0	0	0	271.4922729	232.8700067	0	310.0991006
295	32149.64601	28954.93432	24787.81307	19646.69615	11952.2764	3193.468416	17896.04333	11683.52404	2470.934513	1426.473293	562.3495583	1366.216856	549.4537633	652.022439	769.2672578	806.4639606	1666.588905	755.4666953	1234.433835	720.418228
296	57341.3801	48864.81198	45435.40369	52203.26886	52509.93064	59827.67969	68555.09323	56777.86094	59566.19257	63038.95502	61177.48404	60569.72647	56916.26226	58930.26201	52284.45156	54600.28719	60037.21752	52346.23877	50379.48727	50578.48772
297	47109.12277	51757.99605	40668.74036	57521.80359	54894.67984	2242.930385	44498.3142	41384.94039	6472.551156	41014.14811	24791.59948	41349.56585	4228.779943	34647.14229	22005.09401	29061.48255	29765.63376	17680.90444	5472.002306	1685.161365
298	282.8590851	1977.236132	35590.0476	278.8854593	2662.811419	2113.662039	1605.15048	5611.08566	26853.72844	428.4148563	1334.706758	1286.417988	665.5486212	1626.000089	2058.524813	835.5502945	1367.028124	1306.940845	1068.121578	486.1928128
299	13632.07243	24947.67123	22035.79302	16677.11028	22804.38955	8935.529059	19163.91418	24970.57919	5939.761661	16305.18396	10189.28604	8314.633528	7652.921301	14487.33485	6775.525953	7980.633408	10069.05855	5152.608593	26222.90815	86274.32535
300	2298.912069	905.2065198	47323.78197	35596.68867	21269.99075	1600.011345	7674.297783	4960.643877	40562.06321	20057.02984	2821.487111	3512.54936	6564.180761	2169.768051	1264.977515	18693.13039	1179.403907	2551.059828	15174.05033	20591.66293
301	22598.55488	1313.148599	18342.51933	5187.720804	22136.61754	2301.599279	1301.821619	2390.317896	2084.951991	2393.200155	1811.456362	21677.90127	2185.614457	3442.910671	16850.10739	1472.194008	17431.72632	3802.922384	1990.016735	4524.682703
302	70209.66276	78832.9777	31499.91833	82476.54055	9395.936034	72894.53635	63219.24444	77166.8095	12375.95158	87383.10016	16262.41432	76670.25756	3383.566117	61866.48607	16975.50128	51128.67965	62981.03306	70122.60468	74979.11882	58532.42385
303	37742.26289	26686.48689	18238.01002	0	0	0	0	0	0	0	0	0	0	0	0	0	0	0	0	0
304	0	0	56980.55566	0	0	0	0	0	0	30183.59793	0	0	0	0	0	0	0	0	0	0
305	19777.7437	21641.85221	33834.71741	22709.06154	21479.95995	58718.96747	26148.48167	27562.63137	49708.37355	57519.77004	48881.73696	45948.3373	46167.26551	36485.15013	51370.18384	43363.50868	42728.86522	48068.02737	39753.26979	48620.44451
306	3388.627573	50546.6358	29220.03983	20352.20221	18738.21825	4425.469271	2352.324419	2019.426317	3606.614365	974.2616345	975.8318033	775.5945296	1044.668009	927.7831714	722.6219916	635.7229198	410.5345825	1635.570607	412.9494296	352.5501242
307	23648.13348	17184.21569	20842.50766	16127.35989	3918.196952	60619.75466	18384.66068	11966.90558	28695.8839	109560.0954	26840.85053	137580.7567	62274.28186	59858.56275	47108.09324	0	44522.9434	118968.2856	5983.013936	168176.5491
308	15059.90555	1610.321797	16667.41692	40772.70802	24041.00596	1552.528194	2745.149711	35552.7521	20408.93114	5481.369676	2026.41065	3213.346311	34000.51925	2362.28218	4000.581855	15467.80689	2930.496281	3141.548006	619.3155157	3027.849188
309	1491.430358	2898.8326	47250.83555	1086.771745	31969.98496	55833.09843	34661.92382	52115.78789	32701.95717	50125.48053	5802.828631	47665.16651	496.4165387	1126.11938	295.0202765	1616.944238	2096.840031	29022.88446	54318.99213	54702.61583
310	19368.99159	17158.4279	17021.99929	14133.07412	15908.24738	15954.6494	15157.59707	15814.95733	10173.85037	14632.97806	2195.041202	1508.926257	1586.391371	480.9394766	1273.755079	938.4878824	1237.793487	998.9109865	860.1658488	694.3801845
311	0	0	16088.31533	0	0	0	0	0	0	0	0	0	0	0	0	0	0	0	0	0
312	7415.935862	29150.29884	42090.1603	23802.81067	21931.41664	958.3738385	1947.755567	11725.31918	873.163353	1582.569071	782.0394543	372.1015063	409.7589697	2430.9834	1134.157904	648.0743546	930.58151	460.7239993	446.2207169	290.0728702
313	40680.25049	51482.88034	25557.55463	537.0512274	764.4352913	396.1013626	378.435174	1037.74898	1121.742328	2887.940338	626.8028787	635.7912433	928.0852405	542.7159869	442.6639279	329.8533289	1021.444121	1192.679388	1078.73826	361.2895752
314	2756.247963	1374.271556	13904.5118	33350.66077	10062.99935	20560.36869	23932.01765	17097.60769	19498.89105	20143.05185	2408.871898	1534.446641	1596.466589	728.5746378	273.242417	640.3365083	1708.344202	809.4438199	2443.681227	595.0425018
315	0	0	26838.59797	0	0	0	0	0	0	21775.78765	0	0	0	0	0	0	0	0	0	0
316	1398.016258	472.3404868	24874.67952	41066.85944	2443.663839	7818.146449	17650.12622	285925.8108	2578.264808	22331.37357	897.855195	1937.53161	609.3298334	74430.8296	2734.076859	3153.265218	5563.444409	6323.01396	3108.040518	1095.360779
317	23837.48521	20913.36165	18027.56112	2190.746728	15803.93563	17094.90965	61404.36653	55601.14992	3468.292703	14742.97337	39589.96436	1303.480965	2535.86406	1203.161603	4677.242622	1228.259012	1749.355374	49073.50282	3638.335326	48184.79998
318	41955.70134	3030.618065	37637.14551	49112.57795	50960.75326	10597.74593	2499.286641	27718.46443	33851.0284	1699.514852	17019.87364	24337.02661	1718.48634	40588.15578	33319.87754	31246.00876	25187.90688	33961.41562	17870.02392	15370.25875
319	0	263.6348126	52753.4939	574.2885072	224.8601852	471.6418121	356.6029367	0	272.5336945	2177.079493	33762.64364	372.2211777	0	270.2311771	0	278.6210559	252.5431297	0	232.6848047	0
320	21394.71911	22413.34436	24734.38793	30214.56217	19199.86009	16527.81783	31536.9952	33977.05811	32702.80162	35457.07872	48709.64688	43540.02812	80801.60943	63131.24805	55936.01089	44630.13638	57837.04704	50115.24182	62050.22381	54344.69042
321	24420.09395	38757.65877	18495.09132	14668.83779	11597.79293	2083.667446	13138.84565	16985.79421	8619.865439	17533.94996	10643.24569	1306.556995	229.9139799	242.6100018	0	252.7910678	414.8514665	753.2839545	1580.823921	638.5151523
322	89702.63003	27856.13816	20253.27778	28475.96865	14179.61094	0	0	0	0	0	0	0	15534.45782	0	0	0	12277.48704	0	0	0
323	44263.21256	45250.77184	46617.22029	23549.23648	26538.24738	24067.71369	29314.92517	20004.31229	12301.05453	26040.86628	31768.39383	31515.58457	900.2958096	1492.946306	881.9524429	10661.22482	22201.62167	10435.98351	28744.38772	22218.99871
324	51459.78164	16779.33482	21201.40457	421.1834875	451.0000772	2333.699004	746.4612085	1191.231972	1940.409672	3254.881534	396.4369922	589.0172498	1764.048002	689.578385	1342.123455	385.6268436	804.7315182	340.4076993	758.1324106	458.2167023
325	4921.346231	5556.102805	22089.66772	3426.459196	491.1435379	404.9107251	1211.894604	418.232038	388.3572592	458.0071188	365.2927185	606.4330078	349.0805923	382.535994	444.0179608	342.9446951	375.5971115	268.6306146	271.2617825	275.3626025
326	13476.5485	43723.49769	26352.09769	1250.308805	1883.230618	294.8255228	261.3413287	2984.80202	452.8535779	292.2385858	568.8839616	221.7057687	310.0869855	319.5149052	628.6930902	248.1101093	411.5679826	880.2578815	254.3448193	452.2671552
327	1841.54994	15519.94614	18731.75138	590.3804727	15203.81236	1327.679006	2915.594871	25372.6012	1743.67572	2653.846338	1863.903406	1612.660542	4438.933521	1351.053505	835.5013724	780.3547806	1149.03579	3377.758906	1024.388672	1485.929877
328	46000.59193	12774.75361	50913.67976	3914.393198	22807.33769	28487.46057	41843.74406	47071.29329	15322.46739	52473.1563	18971.35173	40768.69981	51542.29519	44815.70899	52678.07624	49114.53969	47433.19131	30920.66544	16852.91511	41246.65269
329	48493.45723	39000.10559	24567.47232	30541.2563	19222.26729	3182.127519	2793.720143	2465.183842	10610.59086	18028.67027	21979.79684	1152.701944	752.1032227	1181.163486	1846.800814	1762.981789	11834.38025	2263.98832	875.8097305	1148.580295
330	35028.85879	10654.35574	13849.95515	11677.21533	16861.76561	14955.66782	28202.31483	22107.41328	18597.54246	28549.14983	22978.85821	18865.10765	586.0365848	1400.90933	1506.87313	724.2343497	12378.55305	11271.12454	21134.81306	15357.95996
331	1327.780753	2398.518617	31145.70178	6098.682966	3816.163121	5206.295473	5757.26547	6975.239489	5470.900408	4257.114593	7551.128511	1593.259316	648.5007568	1481.78677	3686.198917	8361.98631	0	0	0	0
332	1416.081484	714.6823233	15123.74912	949.0069968	917.2222957	1582.88688	1688.573826	590.489621	357.2777911	303.946496	670.5852393	1459.921979	444.2989664	672.621839	239.95125	220.7971609	237.6	255.4828116	240.833996	241.6619064
333	43048.40261	48748.86118	42013.50523	15205.81863	15569.29524	39621.47471	25574.86406	17817.44136	20118.4825	49908.65526	53259.84445	43527.93666	1632.446652	1815.382636	668.066369	2090.996857	28514.99162	24891.04702	4520.491231	55375.06234
334	3062.174854	4611.645299	25978.09134	33066.85938	3510.532099	6096.200173	25457.6944	7641.851539	5290.304355	38970.76742	9223.27492	15566.03687	5679.768111	2250.013028	17340.51278	24409.00948	29492.7013	1647.816898	1983.110991	3965.79832
335	35161.18386	16661.54281	13522.8092	1933.137997	4491.444943	2723.511382	27502.54348	5440.726177	3721.108973	1299.807649	4502.634261	1907.737733	3116.681138	5866.880064	1952.15658	54612.4388	2193.296527	2037.881779	3278.852133	52291.43977
336	13441.75184	16029.65432	18522.49176	18804.18184	12674.43496	2202.825617	1544.07416	15166.91142	15550.43868	18096.45948	13787.97858	3237.818657	15411.20977	1329.02228	10983.15532	11982.81106	14845.64013	2309.931809	1530.261778	12299.2339
337	1000.958794	15563.93774	17768.40234	17771.69326	1702.746618	1767.503383	39511.03706	5323.203086	26232.54122	14979.83628	288.871051	1013.980009	415.8075833	579.7229631	1552.179685	1461.247093	14265.08934	3227.550648	979.0164281	716.000761
338	33464.22163	38723.89123	19202.69625	1418.84437	934.5875592	534.741817	0	0	1398.999641	936.8577438	1409.506337	1092.506411	2027.462717	1120.937769	1177.186523	421.7404532	1826.624625	1350.60099	2369.861783	821.6583774
339	417.3478967	10112.47435	24653.65083	763.2211157	691.087804	811.4493851	457.4144421	1087.121499	285.24375	353.7085583	332.485524	876.2539156	454.6858392	860.0325861	656.803548	249.5391106	275.1377618	360.2800012	228.6359651	431.4346312
340	0	45958.86519	33859.49151	0	0	0	0	0	0	0	0	0	0	0	0	0	0	0	0	0
341	38414.75267	20190.0363	16290.01559	18611.62074	39897.46678	20436.0665	2613.461639	19528.39927	31568.67446	36739.77935	18828.95633	24543.40455	36501.83439	14427.70087	18134.38477	25146.38675	34731.20538	17780.26367	10077.15591	1934.082662
342	1675.47671	493.6062112	18391.45775	1551.622986	3073.969989	1611.448589	1919.727109	5522.965521	2843.784302	3807.510257	882.1721906	903.6139398	38542.59803	14574.23153	22436.43602	21300.22549	2326.066916	12793.40237	1726.555757	723.306904
343	3976.72038	2834.076374	47786.67629	3851.24634	5496.066768	2050.511256	4582.319462	2695.185687	6556.189085	4744.084777	2914.492787	2686.538489	38497.70004	111371.4384	158936.1079	27303.91365	27096.0802	56521.43671	10595.30413	6201.40615
344	12509.16418	13895.76361	16560.1249	674.5344443	954.696687	11661.79278	567.3536279	12604.84294	0	734.4889032	3157.060507	12991.11403	222.766783	307.0074957	0	0	0	0	22068.06084	12501.44922
345	1134.189231	22905.53316	21216.98428	19414.54055	26890.70142	23353.85561	26063.96292	25566.56806	26203.34696	26953.01041	28891.73371	23986.47871	21965.76469	28632.67991	25231.62463	26339.28869	26660.48484	24609.84008	22797.86351	14855.10845
346	26709.56291	30546.48462	25833.94891	36393.61591	37593.05244	30417.58047	31382.87907	30661.47249	35237.23615	34380.51096	21340.20179	31841.34791	21685.31678	31057.07846	31171.92656	28989.79453	26961.35431	22695.10598	24498.17834	18736.35629
347	0	0	16512.18869	0	0	0	0	0	0	17402.65744	0	0	0	0	0	0	0	98829.10536	86578.89293	85109.76918
348	42374.35226	42022.02558	33674.07364	12625.10605	26597.77724	40819.35993	18991.33053	36961.28537	21008.71388	42160.06064	41368.18453	36477.05897	856.1304767	400.5982068	0	289.6065417	1551.92812	24848.86143	40765.7201	33884.77421
349	1855.786421	3703.573081	37913.20824	4300.342471	16006.45087	3738.809822	5716.91488	14379.48467	15288.34447	26219.49739	11729.0945	1993.01916	2533.691973	2103.394645	284.3622729	0	1097.134991	46187.73755	5347.868145	54297.26876
350	51124.11529	53248.40386	24319.36544	14414.80516	12032.35907	13429.95574	18694.61735	17966.52024	1885.123541	17721.74404	2591.764169	11002.91463	1106.261967	1003.477094	317.9638422	2844.852144	1627.60338	1015.235354	1902.466675	9595.163359
351	4328.48887	3306.893242	51172.46809	4079.274119	3792.310009	8637.568852	16016.23883	24403.75649	18211.9918	3281.097779	64315.66896	10210.43146	82508.98715	33308.95661	9001.436468	15591.65174	26950.30253	5072.00978	3130.522004	23643.84434
352	20308.22241	23232.27588	17633.668	24219.11985	26406.67228	18135.4334	1872.977749	21907.42684	17583.5985	26674.19635	19162.3766	17601.88062	17042.38935	19201.13741	2726.574623	20761.7334	17286.54608	14218.68292	13148.26043	986.2970453
353	575.2842526	4941.457037	34436.4007	1179.453228	3133.84882	14118.27666	490.2337216	2314.733741	2545.113862	2941.596768	20013.596	1562.402867	27449.70397	51025.61273	4746.367994	21507.38816	1810.387153	979.2724146	507.4185077	801.755192
354	52218.14632	5291.30818	11046.58912	18614.9722	34945.99642	38347.84099	34914.44009	39844.22328	12647.03243	53372.6688	42218.47702	31686.10976	1097.238454	686.4304642	876.9957358	0	2579.494277	20746.33664	29229.28514	29053.67889
355	398.0833717	38600.49281	37541.6683	7149.729954	25796.40807	22439.09553	9145.546866	2981.774414	51414.21849	6312.773893	5569.226314	15769.96384	1252957.486	102325.4945	15894.51344	45033.4057	1943.199393	48498.45598	4942.704214	58114.17082
356	4287.582175	2091.734998	12134.32297	1885.037063	12864.98156	14658.74688	37818.90843	32991.71904	29045.63102	37686.05523	15556.84755	34823.56287	1761.257025	1800.597773	1300.033872	1234.066861	16869.14605	28169.08471	35060.82712	33870.95358
357	1796.945219	2282.705043	25973.62018	529.1057538	693.1774384	1820.267875	519.9513354	2799.409032	1489.385986	0	3712.021571	0	0	0	5405.652175	1825.798938	1708.380714	325.0943619	340.1672388	688.1069925
358	24935.07983	25708.46278	13932.1938	27916.51557	31185.32284	2558.707213	18845.78041	20517.84734	24050.52569	31481.73534	16250.07125	3113.157307	21234.089	3307.408499	24171.1441	25344.51371	21262.85573	16508.7527	2573.712382	1653.252164
359	38369.9345	718.5158167	18748.60753	1358.177278	966.8258386	958.5959903	1653.747999	1991.75199	1246.803886	825.8357758	843.8926566	462.3782794	1554.165313	371.0068808	712.9877481	420.8816089	345.1452759	397.1792505	1027.09657	328.7518451
360	17082.28638	43399.93001	12954.74956	15506.59024	28416.37125	29918.03276	9661.182987	22538.59745	22682.5949	38721.38028	53619.50119	37621.74217	38412.21046	26460.35823	1629.278251	31342.19992	47204.9012	12934.26675	43431.14783	29944.44506
361	20101.75818	22784.21878	45426.69745	31340.54536	49599.6757	14702.3863	2292.689608	1966.270826	2534.646839	1537.494221	4078.446119	63290.65756	55890.64947	15675.08798	1158.581086	53706.51133	51831.92694	40504.95166	50614.43158	47620.10841
362	90028.8984	32724.88252	28652.52596	1024.604756	830.4594365	387.2176474	691.1995523	354.8260849	271.3224188	388.8502652	1062.036236	836.5078748	397.518989	267.0545544	220.105025	247.97922	213.2073825	706.8622206	317.6269135	281.7072977
363	9801.229638	8418.656002	12543.92308	1792.198939	1675.867962	1228.866226	1485.400093	2127.969836	25213.95499	42268.94158	2042.196734	11772.64801	1422.501895	21882.72036	31989.78139	19913.40143	33752.33621	16286.84859	706.7629733	2277.04618
364	14963.95203	61049.76394	39657.63495	15957.81689	3005.715352	917.7862097	486.7792355	1789.177591	370.6526102	645.969104	345.7209732	707.0112131	670.6446954	429.9219031	1270.777511	394.8890295	896.9604254	401.0484018	322.585675	391.8437018
365	271.3899133	291.5637918	22814.2217	731.5398468	699.5719363	453.3236224	31382.52177	446.0401978	718.8045337	371.0705988	330.6673718	2616.522174	30127.63604	895.6154288	3979.411804	20988.68233	1620.97856	354.4814822	829.8987772	1190.444324
366	27695.11403	416.7550745	13766.70375	37373.82215	42614.08727	50375.7781	61257.0549	3043.696241	2811.790197	5990.993774	7034.721877	10195.58811	7073.306169	4401.324741	6107.525537	9911.113682	17005.89449	11167.15785	3708.945161	8713.875234
367	1168.842518	38796.94375	20109.04098	300.0494888	0	349.7175	1107.377449	721.0133322	311.3756351	367.9207443	327.2057556	606.868157	372.0946783	464.4388312	922.7076746	753.7719351	401.377868	0	307.9542618	0
368	35309.79525	2610.587195	19254.55499	1266.663926	10522.25948	1538.528945	1595.568428	1508.225482	1279.524706	1288.993602	1675.061963	1858.612962	261.8731403	504.9574791	262.5213345	219.3793835	552.0053101	594.2355359	1191.992624	946.1797655
369	48455.02731	42920.26135	36965.39128	45318.14241	51327.81773	44418.77302	64579.93837	49916.68353	54647.25899	9773.529904	57223.02143	53168.33847	52573.60934	51989.84256	53951.36854	56239.93521	54217.35067	51294.3152	50025.97448	42768.72135
370	14108.16913	15544.67361	39282.61229	50274.95522	18419.41434	39034.60508	14310.56702	2072.012677	30216.25173	16278.49374	14881.69752	44129.33034	11060.96011	14583.43854	1035.578655	1061.473896	23069.43899	47082.5726	17346.23098	1640.586893
371	524.3152148	670.2129602	38543.95893	2641.569135	9489.115988	4957.92188	5486.369209	7769.91561	6024.460413	2867.880097	7818.857305	7896.592963	6587.786052	7087.333976	1385.130487	1937.036151	5669.974891	2850.393552	4341.944872	80314.87889
372	21509.53959	4672.792832	44593.32889	42224.6595	62390.06819	42720.33973	5747.52165	3947.229562	6137.181727	4627.12942	5099.136533	5877.410453	22588.39023	96069.97767	19791.96553	15096.27553	27680.86212	15627.49997	75318.17915	50515.75956
373	1492.770509	18684.70198	43417.36864	4293.552499	6616.901503	6609.321381	5785.071356	3022.748481	3908.019232	8998.89592	58853.37278	9984.30824	2621.069533	2892.104041	16591.23491	14723.23992	4042.11282	8563.533468	2977.257986	69776.17592
374	24367.56766	52733.92898	21162.24751	2777.330867	11590.60924	48335.15135	16159.27357	3960.950499	56580.32775	66741.81827	61524.97783	26865.53479	2579.230432	580.3897961	1050.387281	905.0604593	513.5670319	4612.72904	41858.07412	34391.96462
375	1622.912003	3109.970486	11752.42861	1551.882645	3976.962323	3671.029318	7755.041287	13975.93408	20580.82594	36896.24261	7459.041167	7654.454973	3538.834515	2428.802058	0	815.8557028	1774.761833	2623.758625	5435.581263	5874.258021
376	558.0308798	798.3270195	18181.14024	30888.57881	2713.299309	1868.940255	54596.09156	89476.61178	2472.554355	881.1944344	1016.024245	1945.972181	298.2333005	847.0701631	1504.324211	1134.867593	255.0340668	477.1407994	609.3375224	283.0474292
377	25230.00205	33073.02674	27987.84454	3983.738263	17959.39717	17776.87983	20970.41055	48286.9618	56093.23324	1328.605215	3307.680884	61720.49931	56908.61	1827.045457	53996.77613	2928.34565	54820.56809	53378.08241	52806.80389	42434.76039
378	3928.258943	23482.43698	28434.0532	864.0734381	1106.466897	708.1986511	1672.465392	729.6823004	1178.503958	600.0731726	1599.928855	1244.186936	1925.030705	15940.83557	1013.599323	833.7106384	1228.678673	1393.809207	722.2725696	979.6535815
379	1434.35658	3344.99237	35289.89039	35630.86051	770.9974255	2871.508451	958.7496204	901.1336023	44171.47386	16611.70109	861.6355389	790.2205499	554.4103326	2808.59723	1049.82844	1077.995273	11636.71888	27276.9666	957.5910352	819.655708
380	1067.946866	590.3072617	45861.17234	6945.526529	5043.356757	5071.953422	2408.7641	5257.209322	4627.935472	1611.111389	3477.081709	4309.450765	1573.649654	6530.791155	4521.600884	15617.82811	5770.307666	12265.99493	5359.108623	13692.71416
381	846.7420331	443.1627988	40757.22958	5929.75324	3933.953503	2357.211075	2226.790763	7166.656597	1059.539766	9197.665159	2594.245668	8830.748712	2982.373906	1300.168899	1152.936683	5379.145241	10103.56465	4239.404857	11994.15823	6664.163879
382	1028.516594	2416.980195	31638.17303	29831.9448	12135.82545	929.1079266	770.0503519	1786.126515	764.4334602	2673.492586	10732.78598	1286.96534	807.1869237	1093.682548	2641.255115	1419.97435	992.6639333	700.7338495	1958.798908	667.1953716
383	336.8330887	53243.1514	39904.88701	17234.5152	13548.61788	1380.799218	34973.1753	1930.61744	14905.40253	1503.811088	4331.021972	53484.6591	38640.45101	28684.36427	9227.210338	702.5071783	785.4425793	1455.639482	3041.912924	44072.96887
384	21184.21163	630.6826945	27434.39856	18413.62482	775.9753372	1827.164567	2296.722616	1454.720637	1481.069094	1280.823325	650.13536	3348.577101	1189.822385	742.3837527	1803.573731	1341.907287	661.0885657	1442.321058	839.217085	956.0613808
385	12335.88609	28305.73257	19609.38526	32140.63919	1593.618028	37078.08877	24816.17624	22386.29144	25717.2499	44412.00658	1793.830153	38155.27288	55627.39672	31319.03873	41119.44996	44737.93399	52553.21111	36068.91648	51025.52078	51203.54821
386	20746.59638	44656.61657	15850.7065	42342.33573	45717.99461	14175.5578	5249.883484	57788.97232	4725.003976	50588.14434	57811.0564	51140.482	32406.47448	18315.04912	20267.94089	32439.69027	2484.811954	4612.426719	54971.41424	63792.05713
387	0	0	21415.38409	0	0	0	0	0	0	0	0	0	0	0	0	0	0	0	0	0
388	15555.76311	10722.35217	43746.84241	1610.380236	60584.42703	3788.136226	5452.561084	65251.91938	8313.914703	7859.30618	11088.1138	2511.974421	5309.24861	2803.204124	7165.175187	9260.604906	11246.8955	5387.1783	8938.709579	2873.246691
389	15820.61261	35418.62305	27220.09254	1130.854122	9057.707619	79767.1845	51622.40222	50769.36998	35883.53064	57310.805	85140.40908	78473.96823	1403.970223	35414.28239	556.1202649	1170.21673	32150.14368	74748.15874	122052.4655	108081.4079
390	1380.840281	11977.5463	20253.50978	19026.41723	18815.49023	36160.88886	26563.98885	19249.74822	34697.04693	35108.09248	1746.848038	4012.18123	3668.256464	19557.33983	14000.0253	1549.528913	45606.86851	22866.84975	1979.970363	49666.30176
391	39303.61398	30698.47436	30750.48158	30062.65301	25146.03816	28994.69198	24761.33769	34852.10332	11178.10129	41036.52342	28116.89699	9713.66182	26078.03582	38130.06087	28927.16229	34677.67265	25725.15808	33087.98885	30639.94364	19144.09939
392	27575.2229	56307.53316	41406.85957	722.7871326	1208.054539	25768.16558	414.8104834	10558.76369	1608.079252	15856.99396	42912.21007	4905.391816	59775.6448	801.3632162	273.9182986	0	504.4635214	396.061875	36719.88876	2307.657097
393	33273.67953	35302.36831	27078.8582	760.9915732	19146.47823	895.629245	16017.09611	20493.82934	9307.465151	28799.98879	17999.62511	2276.909776	308.5604736	603.3594699	287.5532162	1085.134263	1122.465738	1192.991164	11989.18194	12753.02733
394	40700.92242	45170.02214	25076.94958	18232.82404	54276.83304	50819.78971	2088.439867	50700.29156	56903.62988	33561.49108	14035.76717	53512.95689	31102.24685	2676.277917	12340.52526	59010.5393	13959.3186	1286.135713	14384.77257	20009.44422
395	2200.167825	6344.961839	16790.11831	1904.955355	4411.163418	2550.490398	798.4477002	785.6277905	18630.52562	18880.41713	1212.757321	571.7424023	2947.97145	30995.4569	28158.76377	3877.1349	29263.84046	1657.390378	1945.576297	2609.240321
396	4089.834829	2709.734734	21719.60114	15670.31359	1890.245781	1292.501123	1299.455818	1403.409196	1288.043476	3049.450747	2194.168983	5216.301975	14559.85013	36474.02131	64647.53365	34502.07057	46838.22695	52241.70252	2548.120508	2301.309748
397	320.0921851	32264.227	21340.70713	17752.3692	10937.90476	2571.553792	1978.463779	812.5973474	28870.14044	32186.94662	18565.84204	12197.87475	490.3332202	566.7665227	12912.14483	13264.36278	15362.13329	1142.113368	585.4618561	557.5316428
398	1477.819479	3819.157273	28888.26915	4504.201978	22842.62437	8186.413328	22836.31571	13848.99028	21671.59229	37972.14265	6788.953945	6384.330917	0	1988.545591	0	476.9781207	12963.98742	46501.66674	13247.0806	4531.286927
399	1330.921522	30817.58541	18796.34322	559.1958563	982.8810828	632.7809418	370.1970593	345.348847	392.0457706	353.0511667	313.1742719	521.2216612	295.3766876	319.1432135	0	0	0	0	186.202495	246.9505573
400	0	0	36218.44783	0	0	0	0	0	0	0	0	0	0	0	0	0	0	0	0	0
401	51822.11961	44330.9236	33394.89182	18628.12732	29273.15585	31797.50176	28476.20065	45903.2647	26734.23037	2073.537951	5369.689251	12312.15607	807.1118404	1023.816299	526.3726039	321.3968472	1079.003298	14971.55172	28273.88724	24506.82187
402	1049.432547	24441.57258	20294.24795	4141.393572	30758.3605	24950.55784	389.4547852	438.4130164	479.4336282	1203.342643	506.643875	283.5273834	319.32621	517.1207574	1027.509668	538.2825142	735.682825	510.1081348	491.2485109	294.9117188
403	13940.26642	13405.28334	34119.00164	31830.89777	2152.696761	28169.93214	16158.47332	16824.98233	35695.33296	13921.27607	948.8365906	10384.14224	15820.50955	12649.09863	17029.31235	15360.36501	27120.40684	36539.72993	28550.1995	31780.5064
404	3441.858216	22149.37935	13859.21163	2671.697165	12072.83211	1873.494718	1362.73222	1106.238266	1179.768117	643.4758905	518.4902184	3251.963495	369.64125	963.104285	353.6393417	331.9735446	377.1965259	598.8056149	686.2812662	338.9465346
405	569.7000137	9231.520065	36600.25416	41765.13169	7792.405618	1325.444558	38759.06351	328.2291403	462.2080458	13080.09671	38545.95787	2056.356696	4897.43176	4824.928425	52843.36993	440.4797864	420.7869763	1256.369507	1198.122582	929.5457227
406	1668.604122	35412.51622	23640.48387	756.0208621	768.8661081	2481.823378	14186.24446	766.51125	318.6409323	663.3927219	1671.852	890.1870145	310.13457	207.23004	0	0	0	359.3710574	1900.236987	21711.78115
407	21301.65552	26416.20908	29216.37538	24613.00093	39870.40735	50999.51907	35568.30273	37667.72102	35516.18549	44056.71214	40739.17075	49997.39458	11494.15254	25193.68234	1725.201275	24613.43726	40184.85847	45132.12762	51950.62674	49822.74024
408	8564.874327	38340.97245	25032.34424	1022.797791	871.0816429	677.8417731	689.5595627	365.0771832	390.7849475	386.1202423	283.2193378	290.110817	305.4701678	523.6585483	279.4114572	247.7203391	250.4090767	692.216683	232.7894302	250.503007
409	42714.61159	39639.25657	18483.3488	16323.2178	4359.612002	1652.435663	1439.917584	9387.522414	853.1299681	1182.390989	579.5191658	816.5202292	888.9996533	603.8938435	586.9515115	804.5107315	756.257005	485.0283563	1033.938757	800.1810828
410	33424.0897	25558.04659	30886.4522	2132.159079	2367.188867	1416.16425	681.2274051	348.2860364	606.9422273	329.0628214	631.3641614	279.0795135	644.9443066	1162.309881	530.8959746	1077.318188	1284.948729	1010.611	384.9992372	1167.001632
411	19112.88286	26419.40306	25159.03823	19733.60583	32110.12322	50997.29415	39036.30492	40620.15415	38573.32686	47004.31518	39972.84101	44003.48033	39122.62834	44459.68632	39966.11329	41696.71499	44002.76982	42882.80165	39266.91028	42200.24386
412	72118.05253	52224.1576	14595.44026	65328.40665	77938.39169	56655.21709	80513.46845	96768.69174	45664.50027	76203.19838	41863.37957	71230.98579	64901.63705	10996.28806	48426.62884	30368.48822	79211.42882	68545.67853	50859.59808	2303.396634
413	23931.51191	30862.21541	26651.41419	19642.024	31128.307	25905.44028	41210.29493	20451.9011	32465.29266	35234.80974	34193.17778	26994.86544	33108.53316	34479.50736	29253.12563	36743.83875	32422.37471	31719.98188	26087.3382	23922.65606
414	2156.465717	13025.77704	12190.33302	1337.678264	12259.82118	11367.13435	1641.170518	10602.82481	1360.101484	12053.53636	904.8071837	918.5222131	915.7934953	1201.065853	623.5311479	1664.264328	1264.345682	848.3639854	853.4557123	572.1610245
415	11067.28492	10942.20162	14001.11883	2672.221281	1240.379123	2306.883589	2362.819107	11158.01298	17739.20487	1739.52805	10686.222	14945.82368	575.3899457	13606.39445	20160.62466	31893.13987	2510.234149	37221.01702	11581.61818	15870.09684
416	0	222.758248	42627.02213	265.5368042	0	294.7330426	353.8456622	249.9093938	0	1284.28802	37157.30258	323.6570068	0	559.2583557	174.4832854	1093.008928	473.2549406	226.4160938	207.9582344	218.8665129
417	4902.326415	5479.623126	41278.08878	778.6719873	291.06284	328.1256326	907.7720576	293.9526563	467.9347179	274.9260938	292.1645956	284.2093378	186.1337466	179.2209375	0	167.3683704	207.6130426	203.74371	245.5846696	228.3686156
418	7389.832236	2266.159105	42020.77606	1002.049232	985.7950946	789.948306	1440.364861	386.1585214	604.4024323	745.7061703	945.5931161	580.1752277	265.8791711	543.7943591	249.7932875	222.8482205	383.6518149	265.1459464	275.1470068	456.9482346
419	1623.051947	14859.91641	15629.42613	2454.049607	1242.006361	2951.703723	4247.469476	1679.302691	1529.714415	1116.226592	1266.173111	920.370163	869.3877658	429.6953485	709.7341663	1451.372124	410.3651816	1091.01619	2267.332146	1116.414915
420	3599.861085	1879.777999	28651.62899	14627.32277	5116.209675	2435.228192	8166.353	14852.14141	14982.44994	2470.89761	20071.75607	7461.707477	39459.07564	28781.37861	7100.130701	15469.48389	5326.862662	11883.29434	51723.28964	43112.76724
421	5327.338674	3086.592461	17602.26221	2913.143857	858.5461697	2173.781291	666.0881818	712.0236621	1395.555186	533.9243298	1009.449445	1105.943417	515.1305237	353.5946878	371.1903607	601.1269849	293.2046274	334.8833011	633.2992053	400.1723932
422	21150.64618	23311.28921	15193.96781	24732.96863	27672.8846	1626.327787	3086.797788	16953.6373	16473.0381	22259.9278	2775.064742	1770.308308	1027.282587	1739.664811	1461.775537	13517.14904	4730.889751	867.4550858	1097.243998	3008.96137
423	2170.020242	46825.76173	25618.93442	4137.737826	53647.96508	19637.58495	46966.789	57441.5946	51984.54378	49122.53176	54570.12827	48733.23043	40592.08735	48647.39039	36399.65316	40382.48948	40147.08992	39979.55598	30137.79334	36043.88897
424	1165.524631	988.9866156	14017.10836	774.9637701	1849.160176	3168.050498	18882.91193	1780.259101	798.1724561	0	695.2073181	1540.182788	384.2223706	593.681803	147.5861504	0	257.6797971	790.3124854	766.229848	1160.420065
425	1243.831696	2279.23683	13924.58939	1308.244871	1151.863122	1563.049726	1559.984995	2666.850431	2044.156265	1512.950237	994.6364777	2249.151384	1796.889672	2306.757519	807.0295367	840.0537671	664.6624869	1441.353446	782.3223029	836.0679996
426	51337.73441	3076.168239	14821.92255	15019.24565	11143.41256	31588.83531	34210.8025	38862.01448	33829.9378	26345.50678	27329.97703	3335.503625	522.9888904	388.2445367	0	259.1363068	987.4155405	16833.89873	2704.99842	50541.80092
427	14888.31324	11466.86022	31608.72967	26649.68618	40779.10416	12011.13538	25402.52823	12524.75855	13380.81869	12405.1075	17519.69897	13391.81664	54685.59692	18651.50929	40744.08872	37334.0339	1874.573939	51574.81724	10748.26337	44341.02323
428	6621.839865	3997.065493	14343.55269	923.3791415	1154.238305	984.2487973	811.4289917	1082.084139	393.1649286	459.8574774	718.7111169	368.0410199	698.719807	321.7119928	319.8125693	336.4445572	301.7963599	263.6992859	303.7298126	587.3402499
429	674.1491226	480.6356584	38931.03398	22462.48309	1147.93775	558.0684503	325.4330429	283.4343292	237.2623718	268.9773019	492.5878116	199.6236598	249.330645	231.857997	229.7507121	249.4807855	262.5839951	388.193372	373.2687021	158.5414243
430	619.7900912	707.590079	25856.88331	19073.16226	40395.02875	3397.563871	2568.388793	1624.235226	515.9006378	1354.139792	2151.830744	2490.761546	1441.053297	1127.834418	572.1118396	428.9060193	909.995463	1620.002488	436.8984082	370.3993396
431	0	0	26763.11836	402.3009778	241.6005904	661.4101236	356.5852927	569.4731186	293.5200146	1134.566887	2245.089644	610.1662335	0	283.6899866	319.2879007	0	277.5763559	444.3424571	258.7867493	0
432	2212.865074	3821.558696	39516.41265	2573.341989	3947.730738	19953.46963	14628.13353	10460.90059	53931.89472	11089.36638	12097.40407	34507.4372	2200.072186	2373.209091	11049.87499	13683.90563	12853.54688	13925.75219	11468.10535	37861.15521
433	12705.076	20844.66472	19750.5039	19664.07831	28681.4059	26141.36246	945.4532295	1047.849771	528.2901398	820.2614063	1593.360738	735.6449419	276.859476	759.2521944	433.5564963	517.526337	484.5771744	570.5375285	385.8935262	1174.359765
434	872.9981158	16596.02541	28052.8749	1600.649548	50585.9352	14899.61923	635.4995142	903.2051459	3732.718313	826.7876477	1955.594995	633.3996918	0	0	0	0	0	765.6386517	0	0
435	415.2509198	599.4262381	23254.12549	266.7149066	809.2662973	920.963931	353.7236041	10408.79824	305.9714822	0	0	0	0	0	0	0	0	0	641.9730217	0
436	20920.28798	2105.4505	26888.14387	961.7980518	3709.636127	332.4298425	300.9608157	360.319183	319.7088803	376.6816159	18521.03144	2735.26979	81937.90757	366.9751868	242.1307123	239.2375273	241.0099983	240.1079938	4190.656019	351.1808981
437	12338.0316	804.259292	27061.8939	19045.24958	31248.68279	21253.24149	11238.45062	28306.20837	12761.71244	18475.37714	25770.15237	22878.38312	561.3971201	1680.747814	877.0806683	1004.733347	1604.337095	20247.96831	25485.79201	15344.11034
438	38173.74202	9066.964318	16795.00792	67592.00765	28861.6575	2672.842032	2448.152965	816.5144046	1916.349695	905.542196	1582.158445	1458.846211	416.01336	1152.605506	414.8660742	350.8539697	777.0091058	557.3962244	448.2268808	437.4981848
439	12818.63546	19356.45764	19541.74813	2746.40771	3981.430199	74038.9174	34566.56297	54133.41625	23619.2412	56904.21749	76314.67732	73844.70254	19322.66502	62340.63133	27263.8384	21779.41806	64512.91745	79263.83462	100493.5884	99664.47506
440	737.5118097	2974.956857	41973.70365	458.3720847	509.1699188	1233.193313	474.8778149	2284.013386	483.2898843	801.1585574	1786.737395	393.1928146	0	294.1890985	179.817285	0	0	348.4010248	652.2136496	310.921875
441	1202.359683	2195.304667	24622.6866	32218.41336	12972.27187	27417.42518	17944.15827	42001.1495	39466.96391	3385.045696	15030.80884	1053.908535	47594.37318	52584.91303	31787.59476	40469.10467	37133.27095	39922.77882	22923.96357	29997.38238
442	31275.6041	32251.54849	13647.41646	364.697504	6953.085217	2161.921218	1375.284294	11831.33976	532.2803558	20511.01885	11683.60498	1169.871441	552.7685303	1268.541733	233.6796094	563.8146899	348.0586276	1748.166664	12769.55071	714.5962894
443	799.3834277	17944.44128	11123.56823	13551.98853	15260.62031	13050.48553	15649.80639	1361.736601	1069.787703	12253.96448	1549.755631	19112.94763	1750.544477	2600.428546	619.9718683	1805.769188	10742.42774	13451.02557	28351.51426	16272.2475
444	27992.78705	36148.32955	14573.46356	605.1454156	590.3093134	51627.59735	1299.533192	683.210517	10187.45927	22436.77164	41560.24154	4830.895109	0	337.8727277	250.846371	232.1074004	962.8254547	23778.83941	48932.94252	40559.12026
445	31400.97442	14214.71088	21587.96691	12381.24979	18187.69013	4958.561293	15837.50969	20959.81407	1890.073365	25886.73553	25014.786	12856.84738	250.6400354	240.9143459	0	306.3111301	521.157762	2273.812692	23199.66779	16819.23444
446	14543.76392	3597.970293	12014.46326	918.3638562	2489.291203	564.3659235	605.6824677	650.6950342	747.6503632	1317.62933	1895.449537	1619.857469	246.5628264	417.4731628	226.7973592	315.7911475	516.6830667	1040.817805	1151.674643	878.0456909
447	18373.02148	2432.636233	16518.8126	8383.618414	5701.546353	1901.301422	71768.54376	3213.235886	2293.630367	2655.496007	0	0	0	7115.342307	26291.42645	14984.86042	0	0	8676.49175	40442.24819
448	23161.99943	0	13911.27734	12603.13746	0	13964.00791	0	0	0	11629.44994	0	11126.9404	21034.02092	23790.08039	33322.58739	29073.36089	0	19704.20866	0	12047.44212
449	29469.90048	33666.14319	21981.0004	12059.78707	12978.89865	11764.77652	15178.07882	16777.1479	1616.060761	15606.48519	14541.0146	12454.79105	312.1003125	316.5474243	0	979.6800778	320.2636157	512.8230574	484.8567119	423.1929749
450	27748.01837	23578.95891	21996.6713	18872.01615	16572.62475	13092.48831	10552.06561	14080.26778	857.3590517	2490.29286	956.47216	1064.984342	1648.313118	1326.665154	395.9466486	1057.449394	740.7975403	1217.404647	1293.485877	1349.629751
451	21189.20656	28680.36652	26435.28769	30995.20417	43413.09405	50383.11532	41076.87282	35613.49505	36677.44239	42768.45226	43622.14815	43711.05851	22529.1443	28621.25322	2196.179958	25971.66651	37913.62125	46335.21967	50461.37655	49067.09553
452	83787.98555	20484.29777	12107.15166	2832.486764	780.1180032	3626.930641	1658.074346	3747.810071	802.2636969	1271.176556	1150.762496	561.8856335	498.9672812	1506.850063	1180.038246	1918.773204	957.5470157	1822.924294	1593.157421	732.4056738
453	1097.773888	13554.36538	11240.81855	12141.26153	1663.102825	2138.852685	3063.052929	1708.65508	1172.218838	1720.843357	15555.77687	26959.30199	453.8978998	900.8329102	1931.417249	908.2052078	477.7947336	552.1040277	1372.006849	16421.42262
454	48110.24518	27409.51838	31153.59246	30636.39117	33202.41381	22899.27776	27568.4329	25546.02581	33588.9607	22971.57885	31924.5687	31289.54728	27088.06722	27541.51776	21512.06956	25084.94147	13121.61977	23731.6209	19810.31404	16681.19064
455	0	225.7809535	33467.52918	260.3291226	0	616.3145178	335.9585907	0	0	695.4848795	16305.4556	650.9321906	0	336.9174417	0	1467.953628	378.3171341	236.073745	0	190.5249683
456	15119.65022	2836.019236	16496.59802	920.2884164	1117.250046	35718.63191	15986.18303	1249.729135	2954.290814	30483.69705	31451.46359	15115.10306	0	573.4255051	0	249.9546822	437.7222464	2800.6427	24976.30588	34493.72405
457	23770.71502	22699.81152	13878.84054	4251.886127	23345.85656	6939.648378	4266.684057	4746.183604	5626.267815	1810.340867	2130.943076	1951.877825	5404.758585	19491.31224	15348.27471	15221.35074	26521.40538	23093.91214	29499.84468	18011.45789
458	958.5587183	744.9406567	26579.18613	28857.14111	42520.77131	48946.85437	42592.20792	41063.53248	44832.20658	15862.74648	41389.11191	43039.17026	27891.57844	43080.85764	32232.3527	34020.00268	47364.42471	48462.30242	42412.9354	1362.347053
459	36655.32773	26990.18553	14841.14289	1191.077656	41968.93975	55144.14465	42214.44895	3119.099474	2221.009258	4605.305306	3621.074663	2903.897395	2367.93382	2811.79504	6149.27519	6221.30005	7378.754901	3081.469991	2544.799645	6936.281807
460	3510.312241	2455.534807	33721.83159	9813.998701	3987.55686	6342.442939	1933.01907	4140.126599	19842.63881	9429.962622	12344.39354	4661.896783	53828.99263	1179.502158	47996.29081	5201.797031	17258.20329	3436.364473	15334.01678	11065.54149
461	22528.82665	838.5904852	22464.93515	503.0048062	582.963772	40046.37908	681.6313751	851.9917401	963.366438	24159.39989	964.263988	3369.395262	0	347.2463068	0	270.9491144	466.1281636	19453.03076	39841.51068	897.2496771
462	808.2685025	26416.83612	25997.85352	13407.68885	1623.27992	2265.544545	1798.337447	459.909201	2084.157227	4937.666781	3798.882926	17655.92966	16296.99878	25759.43878	10465.19523	710.9306744	673.5052249	1789.166474	1857.161512	2715.532855
463	244.8482121	557.5300021	17387.16573	11736.63077	3300.265974	11323.79337	18965.41347	19619.58826	1505.910166	338.0620386	634.6001697	1454.611015	1626.899326	2085.202776	589.3771188	629.0075253	1135.317902	1131.22354	1042.085679	1418.113
464	35710.11572	29442.4092	27827.82865	14761.17789	14116.38232	14622.9922	16580.71412	13733.9183	10720.99145	26414.00757	16421.81581	15020.19655	0	277.2991873	0	0	274.297132	827.8675598	10320.65625	14384.34235
465	55668.28297	37572.50206	26782.15227	1064.419703	1080.950158	42568.12537	16021.43488	19409.47985	14894.84468	14520.83254	27067.4347	4894.691616	0	0	0	0	639.3906299	20821.18009	45170.20464	40956.94158
466	31040.8	2307.009386	31878.4118	917.7096561	946.2861383	2483.055896	1343.412658	1545.224306	4096.282988	37419.7647	5932.248717	2357.074759	776.3938495	370.7527341	358.4206961	543.1263025	380.323147	779.0347101	1201.091566	873.8769232
467	6007.40881	40864.96572	21660.72931	21002.83494	2041.553235	29483.19759	1818.999177	2946.558336	4451.956402	3834.668466	1608.740644	37447.47333	42092.93897	41768.80583	38031.44926	45442.15188	36984.30494	33563.42278	2802.395838	5486.083328
468	1067.371493	1095.20015	24615.8979	43090.35014	6011.341713	47730.15482	61784.76704	3115.691625	3710.570292	7195.963711	5099.136533	7709.013853	13433.01782	8005.412787	6314.47528	3226.723202	10612.12354	8332.055004	6684.05514	9170.886921
469	21194.10273	22382.19422	19993.58211	29729.92216	24965.5566	22790.16905	31256.96172	31912.71655	25227.27981	29403.22327	32798.26173	29732.78034	24885.53742	26416.97449	26493.33536	29152.81409	28231.96091	30442.239	20593.90496	26451.58723
470	29215.97394	26239.15245	26090.77703	14424.9	17249.82136	1202.238128	11417.49524	18964.61685	3832.197022	21634.7414	12381.73557	10348.12642	628.495524	1936.230526	505.228288	1302.507076	2866.253417	2343.52171	21508.07776	9636.098123
471	35171.65065	24087.93535	30054.54606	1113.032087	522.0726691	32236.57283	578.7904724	1729.948769	2036.545952	23454.98252	23376.30662	3830.944047	0	291.717301	0	0	530.4382416	11546.72773	38577.4317	32672.61234
472	1638.098297	2534.81552	12764.7495	12328.14568	3183.109372	3457.376399	18279.14088	1630.044886	5049.038526	13373.39611	1803.389403	14748.15661	13227.19672	13813.89848	1965.466345	17493.41269	14037.18043	16406.52143	16103.48988	16755.23362
473	33285.95323	323.9950232	35048.64283	13254.2577	963.0553107	1404.398471	4041.816158	64399.5253	16919.22472	17218.22498	1813.710084	18251.67453	17772.54509	11788.03985	1431.178579	12752.92224	454.5885251	1079.016347	2333.258877	963.497049
474	1387.540107	7381.243011	14996.07385	755.1585132	1222.699699	358.7170193	788.5741855	458.3927197	3593.660314	4184.03887	636.5062518	1441.661326	1636.086091	13989.1804	2119.050973	446.0156351	1267.619892	1049.305556	630.50625	656.3726285
475	2252.113617	34336.52091	13098.83868	362.7819772	1911.2789	36216.27045	14879.55891	17076.99534	1802.976401	14206.77263	31036.06935	28490.26844	0	246.2937849	0	0	307.6701141	11370.67363	36217.09899	30289.97686
476	14536.4374	15972.63244	14666.17029	17341.80947	24351.83672	22583.97449	17955.34367	22782.39216	4105.062472	29616.1572	25506.78376	27939.20339	20612.46472	4007.082416	13195.77221	1749.271949	19805.69204	2956.629635	2095.96735	2431.967151
477	504.4721695	265.3211481	14319.42429	0	291.5579608	259.3854987	0	0	0	4833.261992	0	286.3306412	0	177.6989575	0	0	0	0	0	0
478	479.3113641	21682.70415	14792.03189	1117.438748	15360.75749	2009.674432	40945.60374	21524.09757	1816.878283	7068.001278	3993.124087	57994.98845	58373.92421	55335.86035	4399.009484	7738.67303	5602.521645	7165.582208	4164.361712	14905.86115
479	46696.75384	46821.12075	35251.19903	34846.45311	27124.33889	20946.48694	18700.80646	33789.98749	38174.1418	42588.80308	39556.10882	43577.25212	27893.48641	30959.74384	27013.23212	9082.580468	32497.22557	33243.24037	33937.77461	37212.10448
480	11761.60311	15893.26443	40850.35049	17719.84344	26796.78409	26048.59378	15465.83443	30872.24	20333.61472	38898.3417	32849.77829	22344.09718	602.2507352	360.7332742	520.0076001	263.6900711	14561.45229	29357.93034	16708.35128	32357.84188
481	58387.60168	14567.36322	20357.8011	1174.01625	626.6703625	19212.67848	14222.44868	717.2734753	9055.833254	3352.586601	13206.84749	21397.27544	937.0154059	447.9086234	0	0	1146.255222	24361.04198	36088.55714	30690.60849
482	40420.67288	27142.4795	29126.48982	32806.74335	29208.5541	32669.07798	33174.31269	35777.82114	29401.83646	30632.01052	30583.68205	35145.47463	31808.06589	29292.369	27831.62438	28249.50128	25335.89603	28761.21795	25095.89072	22058.98219
483	26208.72221	1348.130762	16801.07577	33471.74109	15783.80443	1389.060906	1148.806594	15536.59518	14483.17227	20476.90548	40547.15363	24632.00832	31042.62662	27881.90907	14383.75924	17794.31443	32773.83542	13641.4784	19628.69372	15151.17161
484	4379.764655	18788.53921	14212.04314	1296.875715	2089.168948	1245.076787	1223.742224	1616.563527	1022.195237	1611.604996	1013.937773	1247.016454	1042.222465	11253.49116	542.1431268	1015.006875	930.6321716	1106.359663	834.514053	647.3285458
485	1043.281354	36258.2259	40452.96095	34669.11361	35292.4765	23356.79488	11769.58889	14938.6338	18059.51345	1455.06304	2167.464528	10649.99744	9138.381739	25411.99153	14419.06478	832.2541443	25045.33214	12136.6185	18191.69559	14869.20955
486	2593.195169	3309.950711	18270.17298	1162.036131	2058.499877	1730.223165	2653.092068	1697.687002	852.0047992	2517.676108	1758.941581	1570.357115	1938.267439	2395.998079	1519.121536	2393.169633	2137.89711	11667.96482	726.6443152	1507.884512
487	1342.20937	38610.33565	37636.69987	501.9659528	1139.150245	236.0442879	346.5071906	327.6080035	607.9256213	62606.21884	4085.237181	7257.395971	602.2801016	264.3365863	0	303.7716266	582.5048758	501.6525293	339.1446698	607.4569666
488	550.4547437	20097.26958	34110.39738	2990.054583	5913.151729	28467.51436	5525.744943	2711.502979	39144.87681	6808.650829	3012.851332	4806.837144	402449.1271	83490.89618	24178.97105	9540.626959	47197.10675	45492.24252	3717.559929	56363.84689
489	341.5928412	12502.73544	14219.14206	6066.845416	3402.128284	30522.29834	6768.400508	15327.10736	24363.8489	6207.528181	8567.979481	9879.777508	82902.40954	45443.12052	3904.361906	294.3211871	26436.36556	2916.266884	6251.949924	50385.92301
490	1364.197644	2152.548384	20118.33403	26520.35296	31244.65381	45198.37505	45503.54868	29333.87303	32346.27907	49000.33879	46104.81756	13427.32493	12120.24118	18136.39458	10752.89682	12164.84282	41753.59231	46363.25039	46660.38476	44227.88603
491	29415.32433	13460.03919	21463.26338	1176.521463	707.8467142	1368.961762	16626.52532	13941.74123	2014.900546	26649.04178	810.1191486	1660.645535	274.5546277	312.6355527	213.8409215	525.9773799	923.7860696	907.8547343	10644.6159	12375.47055
492	55024.03205	16312.85738	15639.44184	51845.29818	49112.95774	22044.30565	12498.63601	30211.27813	23496.86343	21510.34409	29857.99972	16658.70579	20557.26786	47955.39177	65743.9449	18884.20676	53010.46426	13719.73514	20539.98398	25281.72471
493	577.798992	2812.51656	34045.83254	2034.742901	14166.48473	400.7460663	2105.917347	765.5415491	20114.27433	4338.80271	2690.351552	978.3649173	10798.169	8502.538821	3445.101068	290.2071341	376.9733167	4514.265444	5288.802211	691.4774268
494	11826.57187	920.6892407	14458.17715	27084.7657	8343.412661	4357.054541	6134.678613	5106.685909	3448.942471	6739.627643	7367.76043	4269.971398	880.1241394	4460.16375	4975.493555	13510.80877	12961.42335	10394.51637	8749.36786	29274.98405
495	423.6730289	1212.416883	20088.99472	1046.204503	371.4172256	1324.900311	470.7079898	341.5554987	2274.772325	37067.97864	1565.924131	2436.875691	1393.301805	3147.429172	1507.437569	318.4300497	802.0186592	1035.676196	1713.002744	25116.02548
496	32279.76227	36855.02018	28361.97346	330.0664343	712.1614911	30372.5431	18834.8619	26299.64594	20115.59914	29113.73622	32050.04357	28379.64379	233.7760464	327.3478748	170.40375	0	266.2524152	12933.50488	24648.66203	23380.15694
497	4776.076023	29590.86702	24562.73413	24560.18853	27988.3482	34446.34855	40550.32063	33370.13096	30585.68635	34509.95501	27525.76786	40400.19709	30178.41496	37583.02908	33728.25356	33952.46221	37573.871	33755.54934	20881.9071	25769.96883
498	1160.027403	450.3930936	12032.36433	989.5291525	1278.928692	821.0975949	285.1471609	308.7789697	313.0698257	253.5119357	603.7272757	274.6883221	293.5556351	0	0	234.2297914	172.755	0	0	0
499	0	0	22580.68845	0	0	0	0	0	0	0	0	0	0	0	0	0	0	0	0	0
500	30641.78858	32936.54281	32246.85511	23121.53354	14728.97383	36114.71292	31278.93199	26424.01535	24451.78891	36106.83427	40539.81942	32237.20101	328.1280496	355.6681348	196.5702132	263.3354681	11260.67244	20884.28446	30846.03017	35030.33874
501	815.3303714	14677.91291	10629.323	36063.10181	22454.23864	20956.80355	16193.23622	30229.18483	15186.21745	13488.85978	22193.87961	17922.34823	19966.38486	21498.84682	12309.83167	13055.56617	11063.48651	13464.9664	16126.79047	19771.19195
502	28139.02784	0	17920.63431	0	0	0	0	0	0	0	0	0	0	0	0	0	0	0	0	0
503	28911.27211	22742.66281	23444.37783	23186.23799	27038.36484	29763.04046	38167.27315	33223.9046	27112.46117	30242.2387	32556.88782	36368.45481	35414.47517	20007.61637	30688.15179	33376.74958	34705.71959	29087.57854	25532.19077	28668.99034
504	16224.06836	1024.522281	30223.99393	831.4256323	997.222793	13088.23484	596.8727756	3052.111143	1664.826273	1186.763101	1754.677653	13031.88898	18842.56931	10487.22227	12642.79488	520.1377744	8953.22819	2180.513136	11860.75336	10708.1765
505	30670.5756	46497.13457	20367.22432	13243.95565	5404.71369	3675.842501	2928.56939	1772.825054	6693.715486	9769.402445	6718.792586	6631.032125	7094.612397	6117.532013	11184.67227	10636.02244	8146.152719	12364.82756	3518.578909	4485.560193
506	258.0643405	371.5800101	14007.54606	627.3856714	810.661897	1130.000043	4333.217036	16497.6919	24203.59332	564.300423	464.3726605	717.1760138	1573.089925	1859.985331	610.2265146	710.5680698	1299.2036	2217.005511	965.3711819	1181.765254
507	23040.53748	12076.29298	15775.25151	10816.5247	29756.26532	31816.63291	23898.35852	46755.37414	52017.12467	1150.27712	53149.97234	50345.13157	46707.23826	2617.970846	47127.7119	46288.84753	1607.733442	44210.67381	44911.2221	30431.53051
508	0	0	12416.6368	0	0	0	0	0	0	0	0	0	0	0	0	0	0	0	0	0
509	1133.106406	670.276436	13013.59555	1037.635652	320.9575891	325.211586	999.9037766	705.0148077	646.0234534	938.9313419	364.3993982	792.3369891	1647.990851	775.5881396	1253.656203	669.1568253	331.2927686	785.0842149	807.7242714	1909.234839
510	1153.007271	13321.52185	39055.62758	2576.444114	5326.460414	8275.728724	38307.88091	43535.2613	9462.692722	1435.73721	1290.317439	27866.97415	11420.14943	3816.336041	662.812869	1116.642811	48255.96824	17636.50432	9619.681501	760.0655521
511	18823.46362	1380.433759	16088.92517	1950.587363	908.0879489	275.888812	586.1269803	340.323739	1796.152419	882.9522922	280.9655228	620.4712161	567.541111	1069.832466	1041.53326	1118.535199	794.4591962	801.7306032	1172.612043	670.6922296
512	944.9065334	1638.512786	15474.01519	33557.27933	34591.40131	4307.677754	3424.505702	71562.31522	12446.28723	612.0796628	813.0149464	657.9337509	965.4269147	625.1953661	53031.9943	475.57125	436.3919032	452.8131537	724.1101598	401.8249663
513	18655.58817	16775.30083	17432.32522	16263.21187	13097.25021	18918.85797	3113.914096	16919.43182	1214.441635	23295.67233	23129.78335	23301.94677	21392.8445	19765.96751	20620.76662	22300.878	24779.16148	18208.33576	16962.60631	20402.14978
514	2599.558863	17615.48891	16704.74345	1624.175954	9819.479063	2531.471061	961.6519409	1224.778134	1063.378324	678.5936005	492.6199301	682.6963321	276.908541	468.9917761	489.2304886	492.7679077	352.7824384	769.7562401	494.0133838	832.3282505
515	22992.89485	23693.29319	19295.82013	1334.501449	9828.843571	1545.672985	2400.847415	1322.599833	1153.859139	23597.50065	1586.728823	12834.49017	297.54621	246.0129456	0	921.5373518	640.0717685	1970.050222	10448.69075	683.3577264
516	1287.203667	1075.322564	13790.12316	2782.243377	1052.277165	1258.293736	1798.963781	1282.652879	2000.153103	1042.923428	2681.149469	1313.453512	1729.700444	850.1282391	771.3467102	1091.096322	714.6573477	1611.39811	1335.377034	1559.84619
517	18453.86415	1091.989005	15647.94163	1878.336692	1748.282683	801.3844775	814.440564	346.5979184	704.2802888	19078.02534	1637.196372	830.8341756	1233.999893	376.323338	366.0859653	586.1053436	1425.154668	964.5330959	237.172706	1078.168718
518	12432.3704	15915.0161	18561.01205	23118.46811	24385.35133	18119.63578	18721.17221	15364.3786	23071.42839	20542.68849	1903.484951	15809.34078	19623.08469	22272.35714	17810.49432	21533.88564	16396.24812	21281.01737	14500.78308	2356.583391
519	10574.03344	37549.94251	39750.46348	39451.98058	19950.49489	29835.31691	16672.2454	18065.83697	18691.8622	10098.33531	10882.66111	1644.483736	18758.47671	12448.82949	763.8382965	504.3864679	1562.974555	2056.461452	1890.39853	697.808757
520	25153.81539	1568.263194	21569.61537	19359.80123	15650.09655	19674.51617	33218.26093	30186.5125	29265.77486	26336.11307	22800.698	28288.7441	29598.45112	29548.69071	25853.11652	26612.17859	30463.39086	30594.26783	21773.26874	24010.2668
521	31016.67699	771.821922	11307.59188	18950.10307	22185.6992	904.9026599	2761.019265	36352.165	759.0040686	20238.12715	1697.509869	1837.507434	11307.98122	17715.0663	19845.57793	23704.67457	36176.15668	20513.29179	3238.90313	0
522	745.3336615	566.6802621	14124.85798	1661.977483	2310.355009	792.4364182	927.0742731	1530.952845	12153.86068	538.694989	835.0684232	1099.773436	1453.148396	1466.817359	11730.50672	13700.45183	1908.060557	1027.790939	426.4185416	1722.523914
523	2397.703199	28189.67807	11027.81479	936.3005168	1215.632253	10312.71571	1936.988843	2479.993755	3073.147915	1864.156497	1653.506931	10602.91059	2899.366493	12352.94825	2917.674649	11664.1405	3582.007393	2476.227064	1566.549344	912.7766798
524	15088.29961	14158.23733	15396.3982	16937.29254	17914.71916	25634.29967	21444.23238	26617.04307	23847.7035	29212.32255	26786.58007	28881.57525	25300.95212	26015.06648	23491.04482	24053.21731	25906.85668	28292.0304	24627.09102	25076.78982
525	55315.17584	20427.84389	14669.23453	13889.34273	1125.399145	9306.42119	567.435433	1681.652063	1713.957609	966.7672623	2258.022513	11123.7724	19490.21047	3180.607077	3173.078519	639.299946	8338.906855	767.9823962	575.0676933	1915.058577
526	27076.75472	36703.29346	11572.41722	12880.56381	18350.79591	13109.34831	11277.9814	14113.30288	1258.713784	1303.499633	940.8723962	1404.88248	35119.98843	21459.13124	22340.13669	45736.26172	23664.99121	17956.5362	955.1674869	838.3699205
527	764.7088943	1276.985697	14209.83367	1805.515908	657.3080942	1066.244199	20473.54925	12498.87616	19435.32399	2810.192401	21845.23923	13609.42051	15693.10356	12072.08654	2440.099256	2137.447211	1675.670453	13913.20353	10441.30448	1660.428351
528	31466.251	38052.46101	23509.81879	834.8491306	2143.818313	1304.255464	1632.463878	3122.589196	29348.93347	36520.78069	7007.83895	27782.51407	3205.623776	2329.653771	29415.70345	1314.66025	1589.45172	27582.77667	20547.21994	1585.570796
529	11610.85688	9270.126861	10921.26949	545.6133719	1167.35448	16957.45699	3800.027364	1662.810567	11491.91492	23957.11602	19972.42476	14585.92978	1720.338103	844.6580859	515.0329303	737.0362289	2293.984965	15765.34672	26231.90873	11366.45387
530	399.0145029	1757.404843	12334.07831	21831.40229	1250.396738	19981.98972	998.231499	2709.26443	14333.05174	23000.69467	14688.86814	16973.85475	15206.52621	17574.08883	985.3735455	14250.10024	10297.81887	11982.11657	1853.682796	17948.26789
531	15591.30794	17526.60073	13491.31821	1169.529139	2499.410944	11832.3243	17204.83416	598.1718036	1688.176466	13387.39328	22070.44333	17568.42087	305.6249158	716.8017796	273.9149149	669.2054974	1229.927121	821.8888925	18543.89806	980.7161224
532	2405.93098	3940.241166	11901.73383	1978.948232	2852.516449	3788.817627	14361.53073	1824.7661	10899.85512	19507.29215	1388.745134	33655.75325	0	389.7531024	0	0	1525.30222	22117.92548	6336.848865	3201.745445
533	1056.257035	486.4334999	15259.78845	316.3585364	275.9967609	0	0	381.6913458	350.5043518	1556.869021	0	374.2427197	340.5696982	248.4439563	636.1305606	949.5599744	311.3355734	0	0	174.8735994
534	8474.17249	2098.665786	10386.54591	11391.68762	15159.865	13858.74415	286.1054681	254.1776779	234.6308762	284.3744788	223.06649	252.9268575	213.2042798	219.5645856	233.454375	626.3057744	1959.902641	415.7249977	379.3212433	206.4753644
535	18392.90167	11029.75778	10516.35477	18194.93576	20510.8394	21834.63918	22942.61782	21360.33717	20152.4363	27162.86712	24701.59264	21478.50928	24126.51579	25168.16274	25562.99501	21595.21419	28439.44846	24072.1842	23085.91979	20646.61011
536	948.5494299	508.3125861	12476.80261	863.9596884	436.0493491	1030.736137	432.5689407	1157.256433	585.4930032	554.6109128	306.0047314	716.0484677	316.5790869	2263.826074	736.1181134	1325.426864	1680.1936	794.3190436	297.2245688	231.9387245
537	1056.2039	1168.282093	14308.55358	18718.44237	1106.969955	532.7166312	10691.71026	830.2058441	3675.059099	2158.909604	968.4614726	451.2212764	688.8727583	516.6227518	1784.381509	550.9250688	1233.250429	968.6822282	459.0501938	938.2573192
538	2481.598105	1840.510548	11122.32009	763.1381525	1095.928998	730.8860806	2201.864822	820.6506702	2821.301427	11832.27261	2839.904176	841.3498398	333.3194165	636.5093486	501.9585507	1636.213357	930.17967	937.5506909	1247.657984	9065.646632
539	2518.563474	12639.43025	19147.96107	21586.43625	10825.54442	38070.32256	13413.8642	37263.98527	40746.10663	18993.56441	24679.56869	16754.28055	32559.57466	14133.81005	37953.85299	44691.09514	49865.11738	47117.65443	38521.19394	30696.7577
540	40041.12327	28275.43351	25777.14897	1069.88922	1026.981823	493.2491309	600.7013525	2159.590071	853.6450081	2808.394181	15695.67079	5961.577516	437.5913901	0	217.6170639	0	250.606696	1167.393302	849.1727994	4490.911185
541	13205.06678	2707.083876	12210.71214	1370.623337	17483.12134	33468.7948	48569.44585	31898.56566	683.6722229	1541.945007	33533.98724	14596.18882	1262.255076	1695.342253	0	0	1283.637575	14885.55939	849.5472546	47398.61574
542	921.9499777	16157.89532	14071.23127	1002.369683	418.6599966	16794.83002	12484.35242	756.9724036	1117.52827	819.5570984	23842.2042	18799.31305	709.3739136	2133.376744	667.1384857	341.1889316	1246.532878	12415.94285	29333.27258	28196.20957
543	665.1800876	1384.878742	12297.20396	527.8834373	14088.18769	1345.874491	9039.219888	550.7734845	249.51556	332.5696051	338.7305511	239.2987527	574.3814085	284.5979297	245.3191933	445.9409802	246.3114592	295.935618	225.7501822	195.4278973
544	969.8867578	686.9943164	11128.9676	1424.549078	2551.480075	28581.51979	13756.1549	630.7502151	335.8714197	461.5425137	295.0874945	303.0337491	303.830994	340.9958139	251.7238449	297.0176743	307.9955017	401.8172923	214.9674966	195.0457104
545	248.5290797	293.368862	20528.39597	221.8858347	258.7440894	615.5489658	342.3199933	232.2731909	228.5808124	681.3355655	25229.52426	355.3625061	0	263.8401663	0	0	0	259.3861633	276.2265564	255.0032803
546	1667.307584	1727.961636	9706.511112	762.1369418	2527.873376	13653.56749	1125.358091	1281.903961	12286.39752	14830.23995	11190.11806	11368.00758	12698.47588	3589.597454	1438.687342	11717.44934	1601.763822	1656.12862	743.6820941	11353.31652
547	1052.436174	615.5121281	11111.45137	1483.420802	1668.286858	1285.232119	1099.028664	2557.264263	10504.74086	2293.463611	11596.66216	749.751947	1582.240594	1274.165294	1767.726805	521.6292659	1463.552092	1015.812446	994.5319354	1559.807384
548	947.3792459	985.3718193	14623.294	1312.425036	3832.08627	534.9429712	1718.771817	1875.460786	419.2965417	738.4568253	969.54711	373.4659891	332.5996362	326.412952	306.9381583	510.3838834	819.3989026	345.1488409	13078.87042	14875.81266
549	1696.441637	1328.041257	10744.41274	712.6122601	1664.548119	1306.793263	12408.01191	467.9084784	1593.969062	2011.740062	1171.732791	1623.219596	1520.170046	709.8170993	775.4804324	912.6632767	802.8410394	633.1393318	961.2065817	1674.736451
550	1063.255329	1725.048423	12142.78153	11592.11715	14916.09425	17912.57173	4124.481106	27991.07297	19838.94532	13478.02959	24937.63825	14154.49923	26790.12977	35100.99359	30046.40039	36121.51195	31689.18223	33345.69814	25166.04145	23606.77376
551	438.7037503	176.2724336	12850.63298	577.2879794	271.5900101	0	0	0	251.0254399	0	277.395444	0	0	0	0	0	0	0	0	0
552	18885.75347	2941.439846	11007.40694	4622.366602	624.601767	1610.76994	1086.881366	1715.790511	1178.960504	1202.240977	1588.588889	2503.708863	428.0540227	576.6986984	389.2356697	313.5863892	880.1535059	682.4236498	802.5504781	725.644259
553	67269.49643	71988.60908	10809.78451	925.2460602	928.3226495	14991.52936	23354.03761	862.5345392	968.0871863	874.2149561	19060.65585	957.4915686	833.3786646	282.8005637	241.8376067	0	0	432.2092621	16243.86809	14219.90583
554	1319.787828	4910.043468	13238.39636	7291.49645	3091.876725	1133.519485	59510.18705	820.6214337	2145.712211	2442.523255	1706.886079	24387.94699	98713.15081	65641.87945	927.5721927	2297.056252	39594.37418	14091.85947	34807.69965	1941.962941
555	427.8499146	539.4997408	9288.549226	324.8603668	724.0882631	816.1775354	750.8252321	0	1135.156633	1602.0597	412.5577368	1482.908562	703.0108282	658.4064972	594.461808	672.4833138	914.5154636	1676.059513	1163.051629	691.5307201
556	1068.06886	504.5459647	16923.64677	1503.021452	24455.32415	2232.645571	541.5720557	1670.808955	1543.743079	758.0711124	311.8850464	731.5191042	305.2832135	294.1320273	514.0040996	3387.833197	16640.55009	14398.57194	562.4436877	1734.332427
557	427.891376	1564.945812	12575.44142	664.2993961	775.2492554	1995.432584	13430.68836	1529.433397	1065.409828	52651.35191	477.2451984	356.401843	8023.761855	0	0	0	0	0	2124.861089	15285.20575
558	933.1192584	743.749173	11640.34068	566.8138541	562.1574316	652.5711566	1921.071669	308.9212399	1446.150923	319.77	812.9802397	505.1251483	1054.696174	1123.369841	794.0198584	993.4959677	863.8277055	1009.334907	1618.438545	2039.314587
559	6367.319929	2260.078136	12746.10337	813.9748856	11992.44334	772.7806522	346.5884015	283.165892	296.0382788	1359.261601	654.8551501	584.1729025	282.3616077	964.2522958	231.9880765	242.020724	550.8760556	579.7501392	840.5038971	258.7239377
560	11455.39943	9243.729222	10117.54867	820.2971173	352.7019415	302.3909198	1083.044577	1030.917805	544.957446	866.8052646	885.3912048	983.4696323	202.6310326	204.9437466	0	199.9858914	307.3009488	271.9047931	653.6557375	1054.512195
561	908.7288492	1839.329231	12058.59113	4092.174034	3370.044163	1513.178929	106597.6427	1052.595075	1254.233359	384.1538681	561.1877298	980.8540109	341.2521964	571.5274864	475.756875	1214.584864	528.1618286	415.6059805	695.3246329	1402.204735
562	51745.14166	17209.73864	10588.58443	16200.5922	1894.269283	759.6469885	1383.917773	2427.504079	2085.125593	64907.94333	36332.49628	32369.29646	97143.53295	8712.959714	15380.23948	2302.729656	3658.287014	4007.551269	58199.78798	54929.9734
563	1304.317899	1439.633806	9383.204251	1689.809649	873.1499084	634.8816339	380.7546707	18774.58305	897.0497415	19916.54478	9676.436144	15168.45532	997.856554	372.321362	547.862867	1588.850263	1288.189093	831.5434886	1564.4567	564.9602188
564	2416.281964	13081.70153	9684.857024	1595.886334	2386.638434	1350.576787	697.799935	1435.912792	1675.224053	1679.593453	1214.295653	1722.608982	1786.561703	431.106947	782.0950996	394.3246014	1535.475249	1755.805068	1323.124031	2071.99942
565	13037.62034	696.4427472	9008.812278	1529.347607	2449.874057	3611.13987	1435.139541	10865.72841	1062.307705	4552.599283	20929.21402	17270.59819	244.1486137	543.6159247	312.8671609	306.0578897	765.6650089	2737.653279	14656.58696	10620.53336
566	8915.439342	779.0554962	10486.49828	12092.69812	18495.50993	16781.30511	322.2382324	254.0539462	235.5145889	425.993302	286.8679688	248.2699933	232.6218118	698.8867204	207.9319345	434.6894888	210.9665891	210.3427936	216.8819508	224.5178636
567	2042.274206	1352.706592	8938.158842	9974.803795	1960.07082	1104.613703	2003.207754	1413.963672	591.084711	276.2150455	376.9501593	457.6505983	574.3308861	585.1766782	564.2777998	476.9763817	197.232756	680.9919209	690.0808475	337.8494792
568	674.6440622	1468.005115	10939.27842	305.2027579	292.8282715	8650.233943	268.9656097	257.9410135	1379.644957	326.6635941	240.6887952	2430.21354	1439.138598	237.8235416	241.2618338	393.1301262	701.3521857	852.8445607	248.4908006	762.2851703
569	47671.86677	22705.93164	12841.5599	758.8427142	519.823624	540.311413	351.2291473	315.9890991	1400.294521	1148.191347	2688.558133	2846.772946	287.2780115	821.9840268	278.5922314	521.9394173	308.1300375	387.5573264	1112.650757	604.1428624
570	4608791.728	3825171.036	10188.05662	3457253.007	4398965.936	2903527.339	3158254.229	3941810.744	3737078.816	3523969.313	3900686.328	2573751.201	3335131.904	3476714.241	3360194.544	3266886.726	3308216.962	368627.7687	3878503.82	3445832.557
571	5159159.219	4552878.862	0	4378963.068	6134982.392	6369000.802	4081301.421	5263070.688	3603667.773	3926515.404	4692709.128	4116882.903	4684280.741	4584539.364	4583353.97	4464292.888	5074882.212	5209555.79	5141791.892	2495174.824
572	2381453.047	2096264.42	0	1877484.931	2695858.708	2732680.613	2167013.891	2615855.432	2193001.543	2857121.522	2912824.446	2858507.027	2544852.081	2441301.87	2323971.425	2289905.942	2722730.253	2679914.2	2641322.111	1245535.96
573	2547472.352	2176549.768	0	2149198.696	3119466.248	1108560.378	2068154.167	2789352.874	1910045.134	2103228.766	2506523.707	2196537.783	2472058.459	2443102.007	2442903.014	2383680.41	2719954.025	2776696.378	2747130.636	1299069.22
574	2125124.244	2211819.585	0	1466467.786	628979.3835	6154296.031	2048908.002	2205843.573	1749527.643	1489352.136	1959316.561	485834.155	524332.7359	498196.7929	458426.6555	1712173.713	683723.751	640226.8504	545047.9035	1621494.025
575	1564873.836	1415359.811	0	1378799.248	1697754.932	1832551.242	1131987.17	1520100.544	1035534.105	1128174.644	1341429.607	1173692.434	1329870.321	1298083.771	1308729.005	1275967.756	1423532.049	1455595.367	1458664.402	808897.7249
576	974219.2649	682657.5902	10651.08856	530534.4797	335655.4573	276264.1735	102804.0832	74973.95307	99121.74088	66880.42963	90636.18564	89087.83824	82439.26611	53842.80689	83084.70013	80314.14429	72425.20081	26976.52701	43952.78679	71467.6589
577	894088.2776	633134.8275	9981.02885	488495.5807	312678.1167	248215.2021	109475.4921	74441.95862	94737.94268	90608.87381	84468.41277	86996.00374	53508.56192	81390.26529	45544.16521	43077.19107	68034.41662	11549.74703	42899.81587	46308.38998
578	1010111.084	1225418.708	0	1014344.279	1012802.859	929883.1615	683543.3302	851608.8401	532966.0028	664974.3582	730262.9933	702672.8706	581303.5174	725033.8662	984111.4807	1006497.028	704649.489	738949.2815	738268.9144	265851.9124
579	939033.9526	1159279.322	39471.11317	36451.05388	801410.7403	800433.924	885959.8459	912612.9202	947232.47	925288.2961	1122635.095	1064654.62	1085918.188	996897.8629	977942.797	977892.387	1028951.185	744677.8096	1013557.278	1006898.838
580	1116903.094	1021737.073	0	836509.2063	1569593.017	1475340.022	823894.1583	1281409.612	878103.7604	1157392.34	1299351.162	1231075.87	1302918.25	1218474.209	1078801.046	838396.664	1771065.872	1617274.226	1309387.486	651578.193
581	549490.1952	678581.6763	0	511345.2362	932559.694	668611.902	387035.8466	816982.1081	437123.0549	495547.6963	705670.5601	536835.9462	562659.3342	656643.709	695996.5674	725561.1911	591614.3315	835247.7787	818952.0317	362232.1424
582	959363.2743	1014366.964	0	673511.6961	1371725.178	2840436.37	905469.1849	953883.7631	748154.6276	640128.4902	841766.2577	789583.6916	783787.8125	662918.8671	752234.978	747085.9129	624442.5757	891878.6314	1087636.551	709202.8807
583	1932150.215	1901595.039	0	432024.4646	2704346.766	1036834.345	1329545.324	1985186.617	2924946.537	2100452.225	2707205.8	438107.4713	533080.1174	7719240.64	2585548.909	4799913.994	3452175.088	1959005.69	3830017.424	260889.2558
584	534639.2073	696371.6848	0	581016.0051	620782.9573	597189.6863	434822.5812	550061.997	355602.264	455249.8752	498087.7891	491862.41	395916.2798	495835.0728	649508.9816	649165.9752	475145.8517	521418.1661	538587.6381	195735.192
585	357579.9509	424455.1256	9216.996768	415166.6749	396147.7497	448326.737	434659.2421	466372.0176	495509.5768	493989.7793	466954.2634	492751.0272	288489.7231	506485.7351	511769.6062	469024.7332	460577.3632	449108.2034	410251.9771	464229.7087
586	402079.2184	536966.9365	6734.685673	408605.2396	567459.8258	394289.1783	337171.2533	459535.5244	308555.251	362911.1127	423519.0376	390668.4389	333182.3095	435348.5669	544755.9605	542650.6971	394177.3947	458598.1334	421302.1577	181841.7303
587	552102.7982	973040.0976	26872.65347	134403.2102	154664.9872	793549.2123	794914.1585	836990.8893	177087.3198	269763.5392	259064.0844	260689.5343	240745.047	245491.0586	244414.9497	250946.9526	274547.2757	505884.9089	277779.0042	185647.0235
588	343925.9393	397434.8579	2115.486068	393862.3393	399502.6043	426187.319	407168.8591	438238.1734	457581.9846	445319.7289	437568.2434	453836.2247	435308.5753	460243.3493	462834.575	454034.8455	435984.4889	160202.2526	237637.28	448266.0465
589	1844782.053	1564347.275	0	1735126.667	1717771.235	1830661.1	2214814.734	1605951.307	1426863.313	1401633.946	2221889.679	1464153.873	1981284.889	2048687.178	1747880.337	2745578.132	1338804.783	2744840.124	3534114.632	3858469.03
590	811423.4622	1095229.747	0	649220.9707	1269549.134	977680.61	472669.9536	962903.3607	386646.8675	402199.0121	633143.961	450592.7269	459968.985	649249.7964	674682.5125	760482.9415	754887.76	737430.5776	815757.6741	278545.4642
591	272420.0206	401431.465	4902.052223	298200.1802	234633.4004	274781.7467	243275.0997	212598.6808	194615.7563	296067.5562	300181.0783	273158.8018	189929.0416	205109.7183	312790.9697	370786.8233	203774.0702	225062.9162	247615.4894	92421.05764
592	982814.4672	1183040.877	0	445165.1245	1179692.774	710620.7146	1354825.998	898530.5098	3079685.938	3095853.701	1948008.874	969667.8409	943350.6188	4336717.039	1264995.397	2389421.69	2929608.006	1111231.657	1635806.461	3500737.352
593	349594.54	371026.9483	0	250025.741	557954.1206	869022.6625	346326.5891	428655.8037	295157.0928	256573.4617	393304.7348	357615.9909	302891.0218	257266.4136	345427.8112	317738.6245	248316.471	394077.2963	460284.289	319999.4678
594	197028.2499	237515.2076	540.5876147	189723.2165	240185.992	159839.375	131621.519	197840.0128	136275.3883	143492.4968	166382.14	143845.8974	134640.6996	178665.0148	233151.2222	239926.5148	170355.7524	176103.4081	146275.0267	53836.93278
595	240120.984	254434.8221	69527.91261	291166.8645	94682.82189	131773.7659	138601.9605	121659.1268	175208.4274	139601.1353	148395.1455	200548.5617	221072.2305	234306.4133	240973.7265	252356.6884	242395.9856	176059.2858	261682.3674	266621.5402
596	120604.5847	822331.6217	0	940629.3466	1015835.925	30221.10609	450522.2977	485428.3796	64726.6641	89365.06488	168895.3166	1408.912588	267120.2515	448803.2944	833607.2482	722271.8832	21422.52916	317059.0795	1300283.384	746376.5947
597	90287.56393	200859.4863	197.9818252	140020.1283	38715.39437	117947.7191	153313.1171	44701.86875	135255.3352	490059.9528	432267.1534	491529.3877	517064.6028	429328.4489	346304.6612	424178.8757	425639.313	118615.671	524180.9478	198188.7967
598	204046.5445	222605.7476	54068.15047	86489.56898	109498.7318	98950.77647	90042.84218	102477.0448	118095.6171	113267.0736	117201.6723	98922.58731	130286.6952	97284.63416	115858.9665	144550.7744	122511.3853	123212.0479	169860.4722	135131.93
599	504491.4968	337210.0423	117586.677	176922.5123	146034.2403	140668.6849	109335.0239	119597.716	115108.8681	154160.3215	140709.1399	123200.1797	148828.1951	96981.57475	141887.8345	92428.32939	134737.484	135500.1502	134437.9523	80179.88866
600	366055.1311	541534.5342	21573.49784	531721.9434	798769.0043	879698.0636	30692.15155	33412.57969	887000.9354	100321.4032	1286266.808	911688.6456	896457.418	845140.3738	838755.4457	856263.6459	980810.5468	693541.1709	104460.321	890855.1163
601	458609.1382	318181.9584	0	387747.165	422049.945	446496.2606	531824.9348	396745.6812	337320.2185	332365.4388	549402.2797	367840.2137	498807.2208	509081.9011	441352.8122	671945.6555	343598.7998	690424.9958	865238.8769	944224.69
602	120490.404	124514.1149	0	137799.2025	133597.3663	116859.7742	96299.85974	108566.2562	69493.7905	85583.65979	77223.58723	80269.25648	64675.08847	73721.57878	73979.99974	73011.05006	84948.96426	90239.28255	85706.96653	49139.72826
603	107004.5638	140028.2266	0	131435.7407	201264.7118	318410.4918	603560.1314	340076.2751	485916.4679	643859.9345	411349.1099	515873.7704	403780.2489	414898.9609	330975.6551	284976.0762	774689.2982	380854.4279	504141.3194	583593.9223
604	327798.3605	326265.811	0	54722.98369	463605.1335	178861.4098	244898.2534	367404.2892	523950.4156	391230.9619	474438.121	86615.78579	92497.37222	1291177.429	457064.1393	834953.5496	607132.1673	354412.9461	682808.2877	11339.35507
605	155164.7664	113569.4993	9522.133424	73356.14929	185900.519	531158.7346	85605.45296	150004.3926	146271.876	146861.4989	92186.66308	108255.1857	102279.3463	138035.0538	108462.8447	48801.09793	113976.0417	95720.36711	100835.3222	28927.31207
606	160320.0407	156747.2839	3256.995828	133555.3564	128702.2975	156662.1832	103882.2301	140950.0419	195768.5286	202818.8716	172181.0186	192092.0896	152425.9119	168677.028	119714.5683	161816.4561	198390.3998	61989.0858	97975.55705	131282.2829
607	5885.408364	104175.8955	1613.36152	1593.014248	774.1082822	555.8777188	44612.99296	3950.311306	508.7291199	552.5671948	749.5767114	1451.35136	636.7252881	586.9832904	583.7331628	710.1764154	3237.709257	1856.788506	2538.620272	925.3676953
608	47271.759	191598.0523	14088.76181	142656.9613	228272.8466	196273.5695	113701.8698	71397.93803	56393.48148	66159.11355	104317.439	80832.3798	138557.8011	48839.58646	152298.8969	164019.1836	149147.3201	119407.9735	147779.1447	76559.93151
609	61993.3736	67067.14087	63749.59015	63401.82137	61178.54966	47086.95578	55707.14089	59878.83784	65287.68841	47668.6709	61374.73774	46397.51426	53122.67069	61131.12148	43528.47945	64494.22742	48644.87563	56789.40665	53924.09165	51487.01154
610	414583.0586	128188.4376	72520.40432	43289.71708	34991.1013	36513.73175	29016.0789	31032.73958	14897.52315	27968.18147	28916.02006	28670.4844	30243.97984	24466.25491	14092.82055	25580.2381	15955.22708	18330.41527	24180.53156	18901.03513
611	541674.9135	601480.731	186784.0991	244891.1203	442854.785	402263.8864	126793.148	104627.7263	134418.8176	118258.2685	114735.9805	16793.06814	119469.3566	103943.5007	104481.1496	332922.5896	101427.3714	102775.5242	108966.5268	145207.7754
612	82840.9631	57459.27216	48684.65924	13802.78121	60904.87353	37282.89752	55407.5171	39383.71886	59904.35946	51640.32175	47776.12993	49259.84943	58465.19273	64378.61138	37007.2867	53884.80114	48347.12494	58502.55458	42464.93074	34540.68043
613	34995.52839	70711.58304	812.9916376	35735.29332	36483.10309	30294.48062	20091.19885	42089.09292	16993.6784	54915.43209	85453.05652	63169.65008	17218.42828	38667.53873	56189.91365	54777.95893	32344.28777	47656.28146	77942.44507	4397.587291
614	487831.1101	462879.4271	83764.71316	94513.74305	396001.0553	358484.4497	31606.51509	497243.5417	116882.0778	103321.4677	96018.68769	105891.2537	103225.3494	91693.79889	356426.5688	18826.20939	299693.5118	39839.84252	94625.06228	73035.75674
615	82807.41872	110854.038	1009.930997	82214.04041	60354.64399	65861.42521	74502.94688	54302.75804	51219.92612	79908.75199	80202.09392	70977.67051	43091.47994	50431.81118	59250.48884	55872.28092	32835.36994	45196.87978	69310.95563	10339.95646
616	136892.8175	154075.8409	77139.22359	61396.8228	153817.0813	67441.42209	92750.50997	82661.83749	92348.80563	115893.7143	63017.73423	107391.6653	99843.28058	77244.27221	87259.79944	63892.04656	85831.10936	98028.17853	94746.92775	80711.11241
617	61396.04132	221842.3484	1071.26967	219650.0923	334859.1028	372725.1584	410859.928	421422.8302	498327.2295	520680.117	556645.6968	562668.8585	555440.5137	508306.6192	513880.6535	508091.5265	582405.2561	530310.521	532066.0801	510041.0054
618	61276.07013	83050.63521	0	57310.6261	91173.57092	70773.15894	66818.82959	70040.0228	49795.57052	76257.01129	65610.74075	74418.46827	50824.05089	46462.21805	61737.87321	57626.81965	71614.06016	77139.38097	60789.46542	37995.63163
619	31738.19545	34281.68651	26954.4259	37966.90562	37102.31276	43750.48686	35946.10352	36837.69212	27605.10794	39290.59149	41881.80102	38494.8858	41493.725	44451.26934	41853.08947	35708.86974	38739.72501	42214.96017	39071.44356	29086.97622
620	93351.6439	116574.1897	914.258345	60384.183	49194.23318	76807.85806	77316.36418	53423.91958	23849.65953	61812.53089	74267.2639	62609.92475	21635.3523	25955.71527	21943.90248	18032.77153	19099.7583	37340.09473	65598.09481	25122.24606
621	0	176719.0644	0	0	208560.9321	151594.0927	0	173575.9901	130243.5991	91985.45588	120080.0915	151894.527	202925.5113	194712.2754	101027.3191	148535.4673	116983.6775	274678.7583	170367.68	90432.06041
622	382245.8874	366775.8271	134506.7033	86768.42663	327664.3197	289912.7213	444230.6408	421297.8461	95925.85798	87532.73795	414749.6153	28194.19915	88267.41048	78459.31889	307331.252	249806.9443	255584.4005	78018.36418	58149.32552	118976.5399
623	36520.4786	61351.58513	404.4029453	41340.33293	66140.70066	34478.08871	26819.76288	38017.03904	20125.10723	6881.830371	42194.58685	19667.00075	18007.37662	21123.52756	17307.96765	20698.86567	23928.46477	23558.3437	19202.87588	12832.39131
624	338304.649	323839.4588	117935.5311	48258.93365	291209.8982	260502.7566	49421.61069	365020.7527	85542.28806	28585.72953	76535.73149	56760.86533	77535.15586	72122.65853	72458.83482	36284.74842	70650.47458	74272.45994	75124.24393	18667.77365
625	336593.3646	331030.1667	54668.92865	19306.47012	292575.1314	236141.6502	82218.24509	39083.93375	83304.02031	78546.50936	14625.97437	33978.4835	76646.99669	70422.23141	70032.11096	243614.4659	68331.74578	70460.82291	73671.6963	60530.84815
626	119024.5666	71195.51218	10052.48721	34232.82601	83763.90955	121304.2727	46241.3164	45883.66242	146687.0402	38853.78845	69077.4788	28475.94633	90833.71418	75530.38541	48009.04474	140122.6103	102320.3759	46439.96229	77903.93102	144079.2729
627	43148.21453	213274.5797	27126.23899	223575.0091	103888.5852	43174.95047	81594.86659	57977.75772	15353.40034	36143.14366	12439.52604	8160.764647	55293.36821	0	3672.445417	35791.34722	15988.8316	2117.72244	1157.231448	0
628	336099.6929	327913.855	11860.36565	83046.56448	286025.7677	288292.2802	83519.73077	378696.9931	89710.17546	83931.5467	81294.49825	85744.71383	82311.70528	321706.0549	311302.8316	268791.2487	250385.6347	349102.0649	77638.61483	11744.53861
629	145503.4221	127755.7884	0	112149.1274	117472.8152	135288.4925	132053.9	109085.7266	79518.38267	95569.09854	170680.5446	136795.2544	214789.8997	268988.327	236465.7269	348059.9158	140908.9435	317522.85	539340.4943	358946.8245
630	26786.16993	67026.33262	28384.23815	31184.70807	9859.77928	38013.16102	21646.83861	24572.33703	50189.54365	22953.15217	20079.8179	17123.46951	76901.38078	22879.73307	48427.08751	17158.48325	44870.26881	59765.50192	10657.69395	94944.46975
631	21941.25292	106302.1826	71331.35879	118716.2746	99041.90451	444644.5085	127655.8354	102416.4787	59006.46426	99440.12652	110335.7613	115679.4914	109284.8539	27339.79616	77213.77252	99678.37512	57602.93586	111068.772	54707.84534	27246.26638
632	110183.2629	285703.2653	14376.24244	39973.71437	18761.51847	22645.83005	57675.99032	36803.44287	8248.634854	45797.47898	34170.64067	33799.72285	16154.48202	29492.68788	41935.79602	33550.34267	19192.02794	40613.62495	32147.55751	25881.64664
633	302741.5922	288485.0389	51904.94552	352225.6822	260061.6842	216160.259	360234.5364	286672.6477	131091.918	23283.34877	354025.9243	30174.79109	75978.84573	276748.853	24067.14965	217202.9703	216429.8789	65593.36263	30461.15214	72633.98006
634	29375.71297	50246.20741	3755.967931	36156.61064	41567.05295	55519.15319	42394.49476	39341.97961	38533.20629	59005.76103	60980.29052	57405.02593	31059.98958	36328.76243	40172.74901	56937.37394	51817.80373	56747.72109	60971.0125	28447.85776
635	108999.9639	87972.10749	28217.39941	109273.9069	36449.62311	42058.90025	102771.2361	101188.3173	121742.1482	119188.1621	111157.2782	120755.7561	118433.9346	115330.6853	114794.4654	104665.0555	116982.9863	114252.6059	114734.4004	39727.27159
636	284362.2065	271786.317	14220.49269	266476.2497	236612.128	187237.026	327299.5576	265901.5039	348068.0959	258145.3312	255443.1596	256621.0349	67541.79636	242183.6294	230519.1924	142588.701	57096.62047	272052.5579	301408.3285	88184.38464
637	125526.6387	244942.1187	12344.06348	14635.14031	28110.14235	17466.29991	31337.87434	30454.56302	11827.95902	14698.50415	27910.93005	36715.98212	32454.02315	26702.07521	10832.52904	17612.05816	8053.844583	12158.66198	13208.00218	25680.85555
638	240126.0425	238950.3871	62070.47008	239119.8848	214681.2211	166104.2729	243950.7952	235353.0067	311070.6997	226632.2098	232420.4818	228335.2591	238829.3786	107476.3399	209003.7594	115350.5026	76116.65572	207819.0546	227806.8079	82414.93978
639	49698.95293	109725.3066	1315.938647	10336.81858	28857.59385	16019.03237	14216.02607	12212.78076	3905.409723	3625.796188	6555.315183	4668.656067	10448.34882	6882.577678	9703.962801	5138.528346	8705.0695	6697.651555	6886.273636	3581.964426
640	401761.9178	110926.0971	0	0	0	0	0	0	0	0	0	0	0	0	0	0	0	0	0	0
641	261705.9698	257025.3161	44618.53489	249757.2629	231292.5242	182097.7426	323576.819	251562.0795	326530.9213	17531.49066	309320.3605	247220.568	65590.98599	238874.8282	233834.994	192568.5795	186989.0647	16417.66833	73826.49826	34382.90139
642	267178.9381	168785.4955	47421.18376	23167.61019	17175.60227	5881.309167	82883.95457	14077.50476	29861.39543	14809.1549	32212.13209	57641.9416	50430.98878	20537.62222	36791.81811	42748.95893	23748.99476	29799.66341	47754.73146	40290.26526
643	179639.2509	104452.2776	410.5758527	186393.2507	167090.5903	157174.2825	149516.6522	120830.5212	96846.61602	115965.7083	85410.07544	78572.20323	115690.0331	87948.4419	78535.24222	62328.7299	110293.8372	109555.5134	179850.4243	53473.44346
644	85812.13508	89159.97796	6738.990582	29240.26712	37387.33233	40800.26128	17268.92217	12314.5337	30289.09481	18866.11578	10878.76363	15714.8961	6264.962761	10876.52306	9629.219755	19080.21896	12564.33099	11740.43497	20913.35716	6867.142031
645	43876.24701	67935.51872	6024.041881	58163.6847	64759.22301	74866.62908	57751.90524	58812.05324	56116.85439	81012.45648	84149.17204	76375.01413	59570.01489	63837.87544	84288.27395	85535.75291	74047.65048	73790.07498	81132.17199	53118.50507
646	5318.059944	96322.58972	14852.91171	2226.329209	163533.8672	59658.97941	84958.18589	9788.12116	17595.56669	22657.24857	19344.95324	63370.22587	7971.045161	9674.366997	9382.910387	7835.967949	22163.90843	31929.00391	11969.46296	4683.133517
647	45578.2397	59977.18509	9027.885999	46642.53032	47229.65801	49975.56518	44084.18802	47748.3991	35417.69074	63738.78956	58088.18335	62610.52407	30784.14914	30327.795	32127.01703	44892.44505	46229.77634	50578.7244	60817.92025	40333.36359
648	24453.84873	47075.05626	0	4209.048018	179014.0413	61353.78024	156602.7292	142326.5712	331195.0405	336633.1253	207840.3337	116355.2338	121193.3335	26237.08219	15237.07447	289844.4147	88655.82489	166431.2815	40142.12232	73802.1799
649	4669.551804	102787.0345	8715.251221	48438.28339	168105.3055	145605.3829	98637.06811	9651.190627	219868.3093	23953.97236	6771.837781	44994.0426	24871.88361	42757.41285	37408.54063	15486.49189	14607.40734	40542.77517	11146.33317	18280.29177
650	5695.015195	144325.8593	8587.679744	22553.11433	9697.598093	62167.73993	39273.10321	37805.08036	35772.80248	39345.79468	42158.0796	30128.21628	22420.17765	27686.77548	24495.98156	30976.37008	36523.80101	13120.38833	21828.90685	30813.09884
651	4284.900337	215870.6933	17856.58266	62264.2478	6317.811453	14472.47594	79063.6443	24064.19653	29770.16507	18591.55407	9230.396616	18203.60622	47324.37543	28621.35119	6032.760205	46876.04112	19915.10136	13578.08906	20573.70116	41321.2144
652	168180.524	163853.416	28392.8479	193685.1512	140022.9474	7187.853245	188998.6845	183711.6465	205087.8183	174311.3236	175973.7332	174844.1432	131516.4888	105732.9814	92955.65801	7909.424813	104042.3353	85798.00529	179041.8384	58773.27159
653	216037.4989	228382.1769	11649.32908	241230.5004	217257.9519	175138.9762	293986.7095	280818.5172	25049.97116	59825.2162	24004.11165	62340.11376	59031.43574	53308.1647	55337.14929	189188.7012	180890.8915	54013.42945	265719.8513	76109.86445
654	4231.257825	134101.2207	33598.71582	11979.56087	14071.78195	19362.31607	54015.33824	11915.56067	57312.52014	75374.28738	20936.4962	54559.18444	30745.48265	16562.03859	31406.91663	13723.26885	7949.731897	29847.14485	30222.40984	12325.50327
655	186047.435	203676.4314	17898.66538	18211.57446	210367.7975	148382.4554	12120.15768	25190.36332	11755.84992	37074.92719	24617.47876	9665.756711	9111.497303	10721.85296	13784.2325	7881.802068	14283.03012	20383.2204	13085.80541	19024.8951
656	172225.1227	160004.8405	12149.07987	195242.2361	135677.2517	84512.6249	189833.4913	181895.9095	204514.8687	183106.4278	191324.1859	184867.779	138726.263	127270.7053	106755.2666	12312.32075	125168.8345	117195.7325	191234.2864	63423.5894
657	87272.24145	91701.51305	10181.39377	55144.38673	92741.33903	95842.2183	50933.09872	89774.92816	73875.35989	57093.06003	102747.6967	97659.92309	82789.18072	47677.85473	59741.32034	58282.60479	54012.11886	73911.08742	61943.41517	41157.07595
658	165975.9682	220745.6833	14535.68451	5249.646211	215851.9518	198866.0444	13072.67973	29828.33454	64372.15033	62574.05446	11420.90303	64572.34886	61347.90329	60414.83761	57025.65086	15791.03398	58899.40371	58431.69889	59712.05928	15880.7067
659	191209.8913	188104.5335	6607.686237	8743.864303	2507.539482	4229.644431	2404.360503	2602.326907	5656.039603	2267.658325	6686.97627	4452.478352	0	0	0	0	0	0	0	0
660	192073.8603	177702.0695	15426.99754	194196.5089	177582.5061	128950.0826	203325.3281	197808.7799	210370.7093	188515.8632	190711.1869	188852.9403	195324.2551	73309.46601	147006.5385	95061.2405	53922.8118	174876.6014	193476.785	63960.24914
661	21157.42358	77500.38741	4903.409132	97568.21394	99267.84683	112397.2598	92774.76253	105764.9344	96721.98051	39079.78176	107584.5211	93671.86	98932.18536	94665.71389	97973.40711	102463.2803	17168.94448	18783.53023	19838.0954	14940.72353
662	136725.9539	140396.8824	23221.31733	177279.9732	136772.7516	121187.8545	188706.3303	177767.0596	190910.4242	171916.1617	180970.0417	172600.5137	181657.3151	131709.5756	112879.7126	51350.90047	131286.8713	157209.1529	178768.1826	63192.03178
663	15791.0941	229138.9934	24397.24486	10891.69883	28068.67354	22477.18074	6863.728868	33423.05117	16536.93598	8490.913345	7120.028368	15535.75141	7810.763405	4185.401737	32948.98053	28877.19929	12667.56652	11823.91833	20609.84818	20434.74421
664	27451.87289	34838.87777	4341.15796	29655.99482	28883.30553	54171.57658	10254.41866	30577.57687	21860.01502	42121.69884	51032.77962	46364.59947	17140.23906	21463.74282	16868.08344	34487.8228	38313.02157	44737.92117	51784.10055	31088.0107
665	14615.12021	106054.6664	21577.15239	30408.73075	21828.51859	5898.685239	13551.92388	21122.4807	23795.72998	32322.91718	6140.524658	45014.97019	12089.01457	17402.54404	9251.079155	11170.25146	26463.66051	44992.55839	33992.83686	33750.14878
666	114774.7759	143762.4243	8359.934224	171996.7261	121295.6113	27501.46332	147181.5908	159270.0782	183720.4427	126431.5871	158727.3035	131215.8091	110421.9539	78701.54633	79380.53898	8763.895935	85563.66734	61073.06541	160415.2817	53993.57013
667	89227.03511	78150.8926	14250.06872	72011.05621	208412.7935	153278.0245	13455.52356	69184.70505	11596.70499	15557.39228	62001.27763	17888.54741	7872.325239	9595.975496	21880.39663	19252.38245	68983.74268	17671.04626	31005.36873	14105.88383
668	71139.41771	11785.95607	303.9400305	12359.35618	9738.776554	11320.91973	15535.99057	8560.963709	5247.75705	9270.568949	13201.74735	10777.56078	7476.189508	4963.627731	5576.572837	972.1380341	1519.933815	4896.391772	8278.077775	6140.387562
669	132349.8873	141324.7736	19678.46035	187660.6999	171899.3742	94525.75752	182574.7718	190480.7244	205111.7416	184803.3888	201749.5367	191349.4292	239516.8782	155012.0563	21754.15443	118891.3573	47498.23844	177252.6797	193275.2195	43464.01936
670	79289.56745	77997.83367	22138.33679	154032.7016	67123.8565	12892.35531	129406.3277	130263.437	172612.4694	153998.9579	159576.0503	153632.4528	110910.7887	98232.55975	90751.17669	4315.912013	46480.39057	77356.02792	160457.2404	57313.9288
671	7470.563203	72485.42068	12656.33488	10590.44749	15073.53812	16612.21972	14660.51606	14368.78179	11733.44659	6398.551802	19282.69689	9612.960758	20855.94747	10652.93288	8196.708402	13290.40422	5736.513593	18538.73024	11705.33716	6737.117131
672	87819.83885	93189.56966	14403.49617	160563.1082	117810.6521	3282.46095	126939.6709	138055.8946	172570.6879	158362.1107	164015.7367	135976.3224	108351.768	91516.5882	82430.81203	2771.620049	92413.70217	66570.94624	160607.6647	13222.70946
673	7468.423477	76973.48958	14139.31871	7366.23186	30752.42758	58816.05668	8453.49746	56734.86687	59175.61162	60959.87768	55335.00041	57228.95724	54237.33175	9992.982748	57058.69286	57938.22885	53796.37435	17174.29912	50976.94758	5419.163031
674	111655.319	99340.28556	5417.8904	179599.6811	127622.0941	115692.8739	183993.5443	173530.6879	190609.602	171723.9556	176989.0808	178062.7378	180351.2913	49910.99036	119074.8176	41225.00199	42025.76901	158856.9572	213070.8583	63185.2644
675	71280.03216	61151.71085	10504.76099	46802.68692	45237.27425	45872.85096	49973.16171	46803.69377	46628.69102	57448.35148	8033.232523	53521.27987	56583.7491	61386.31812	52472.44775	54031.31797	50515.61526	70432.89713	73486.15997	32037.76685
676	75347.87688	83143.15866	25135.85406	106613.6326	89715.48788	4058.840841	113815.213	123920.7844	172391.4116	123763.035	157991.9617	125559.0984	92732.83161	86434.88948	64552.20753	5809.560883	73780.95951	64063.00733	156410.5269	52539.41927
677	70792.96198	107318.4585	11529.12297	154786.0019	59182.46368	14159.50678	174371.8937	172953.4678	180273.3647	171600.6685	178695.8538	169692.6827	175393.3557	77665.48417	135324.3725	104333.1349	138862.9963	161791.4832	212671.3697	52045.12786
678	52031.56407	57096.60384	6633.714197	37631.09905	43960.08982	50898.68755	36526.1142	42122.35418	28281.08395	44644.42053	51953.1218	43560.81196	16714.07824	13401.49097	15435.10623	20333.7865	28331.49734	36643.15941	47468.51688	31403.43248
679	12959.8805	63571.03734	0	0	120798.4386	4031.24451	65415.75295	111953.5233	143974.9126	105551.3832	121928.4693	5857.721353	23077.9804	366009.4142	136978.0765	225309.5908	170821.4786	103294.186	195161.3692	1568.409347
680	78479.08653	93286.26434	5317.608105	32314.05711	15649.69434	9754.922845	16631.07238	22791.16957	17370.8049	9957.692388	19840.24536	13975.46752	16850.27008	12409.64136	20550.08713	14532.42946	18047.99468	23663.51917	33469.30701	17810.35164
681	114826.14	134937.928	2828.481731	23171.28894	4557.326444	125298.796	119246.4985	133321.7615	126172.3486	21491.88818	136460.0993	128864.6467	125596.6222	21326.2557	19224.35746	18691.11431	9445.134215	8424.605295	14027.70833	87026.53034
682	356377.9749	142142.5203	2804.426971	77745.08018	2869.518082	0	971.0327142	837.8472601	0	1417.83928	0	0	692.4883832	1702.140826	538.3987866	655.9315576	590.1386737	1045.683719	1100.191036	543.5478864
683	9917.089266	134666.8378	4264.044294	23550.18147	143663.3798	125632.6931	10526.09905	134628.1718	130714.0702	139177.8213	9805.334866	126801.8261	12786.19518	13141.78583	134375.8807	20260.86246	13312.39235	29920.78439	14568.98202	100925.137
684	11445.17928	30189.64862	374.22	21112.94056	19236.15589	14187.61394	6664.074188	16115.80592	11739.95066	11663.79781	8521.625944	14248.67734	10567.96443	14242.59643	10121.20493	6624.645565	4280.178389	13874.48606	11357.76808	4448.090786
685	4804.400497	72005.37663	11545.0025	8400.515684	4720.293556	6979.013617	10512.66762	23896.7567	5412.756757	25343.80155	6649.059316	15437.89852	10633.78182	3052.759651	8938.484487	5895.286798	6751.668025	5015.551108	14182.66074	3991.781964
686	77228.57652	83278.48238	8815.555492	99028.75015	103778.6443	15372.74059	120718.7587	123768.5266	164104.4366	142855.4957	151708.1889	122479.3528	92973.72332	83604.44252	65615.16531	1033.581753	85909.56761	65153.43074	155286.9647	229116.7503
687	249661.457	138155.7664	7842.569066	5769.618087	10375.93612	7777.121375	7768.938384	8451.074652	8985.499058	4996.767426	3724.526078	11923.78601	14244.04946	7245.196476	9464.78157	7457.207754	2789.048862	8385.287759	7738.750393	13060.06454
688	15948.06374	73868.06964	23668.96728	107415.0278	87982.51428	3685.411198	76415.38047	118311.676	158381.6488	20290.65805	116720.9735	19581.85139	150454.0416	6374.574531	4432.288689	874.6123096	3219.29803	13063.5724	142860.3	17893.68811
689	46291.56743	141495.5473	144602.0997	107831.7938	30928.58451	30029.61016	50345.35341	16151.86522	1885.75936	728.601026	1689.281697	1556.14205	12361.94572	1192.437574	1074.99245	12666.14662	3395.514738	502.6700226	1000.036167	872.5255994
690	6166.866918	128724.0883	61107.86988	463243.1761	263716.3139	142105.6516	210910.4195	582732.59	24155.29477	31901.38819	3471.403282	7319.955826	7014.583088	37152.91059	13390.28013	3845.954264	2527.200857	2483.303199	27826.44873	1395.484283
691	103672.1662	107203.9745	750.8440009	20901.70924	34195.68173	119489.8478	113728.9209	22597.2945	59761.95854	11523.24506	9967.833999	9067.153934	12835.85134	10928.18555	8003.325681	95079.1735	32982.34433	115082.9297	100700.3051	38218.82995
692	5478.900278	74515.4994	0	865.8820734	68010.17357	43151.59112	88468.27261	58930.21745	294523.2023	311395.383	151061.9475	60996.72442	71994.38258	378496.198	166160.8403	218236.952	277141.2557	107025.0006	154504.8372	326662.2873
693	8559.096361	186265.5338	3395.847451	33778.89354	31872.83722	27498.99651	63871.75956	32002.83913	14818.66087	40934.6686	45372.20703	30723.96438	37338.33184	41663.88596	57511.52871	35381.8914	19050.1233	38548.82105	17252.41515	76433.52916
694	0	49571.11443	0	0	0	0	0	0	0	0	0	0	0	0	0	0	0	0	0	0
695	26787.98996	35611.30527	2422.313082	25482.94387	11715.41701	41617.19322	26874.56032	13859.63849	23256.26468	17444.14367	27436.05388	26928.85748	13440.31573	7344.37925	15596.12448	25465.38023	23944.94687	23725.13072	20549.91215	11240.06051
696	2258.549648	103966.7117	18383.11387	28626.38313	12638.22173	36012.4848	31513.50416	14617.92224	35985.49433	24269.23339	38108.19405	21617.24713	8538.248005	25813.92424	25483.3702	24001.50979	15434.44586	6689.804436	25314.05638	27070.05521
697	66725.19188	63158.42172	13664.40751	10500.56319	6298.637073	7571.642117	6029.761077	13611.63628	9406.076155	4887.296444	4365.635079	6061.456278	7740.72963	4115.644188	4521.304124	3248.886357	2829.562326	6124.005079	5008.64419	4671.872364
698	24005.48795	134251.2425	13511.48027	15833.93787	12200.56187	38765.91889	19313.6931	36467.0056	2471.91159	2718.737746	736.4309024	2853.462854	2626.502756	2286.044142	877.079545	1291.975261	1132.932047	1327.397698	915.0753685	1253.697503
699	5525.117893	71593.73986	4418.919027	145023.2505	89714.34228	10759.91366	58777.12984	167458.1125	220264.784	11194.13468	169737.7505	164446.614	170533.0485	140747.5535	76062.29398	99532.93379	141364.774	42409.43082	41554.78548	59630.61683
700	2324.965693	77591.80894	23524.35029	16025.73368	4536.863203	11010.57801	6739.413713	9068.139961	24874.25251	11212.0985	10913.50537	13148.56253	12461.43664	10886.76667	11761.16095	22301.2383	22659.69599	20911.28058	25721.846	12127.06188
701	51231.87215	139213.0438	1085.48376	6413.219396	2096.53262	0	0	0	0	1437.087601	0	0	596.8083252	567.213382	526.0972028	0	511.8225073	1005.589086	521.5009296	560.275708
702	365066.052	148158.962	0	244982.8747	53693.29454	53211.87482	80215.73442	12589.45847	34445.41912	149915.4176	32699.84153	21352.46214	109970.2446	214726.3216	166738.1917	148185.5004	118117.134	223495.9931	71258.23582	221962.6548
703	72322.76322	104843.899	894.3971732	63021.54194	405297.6398	5344121.243	15673.43515	173587.0543	164346.2572	396036.0864	129143.4841	1195262.239	197776.2612	55954.62953	367124.9217	383857.3479	87227.05793	25326.21161	231036.1695	277452.5372
704	77771.15462	145473.5565	4690.827136	165551.848	14867.26284	18471.9947	7833.240593	7526.312622	5621.07334	7579.703388	31791.61028	3923.172133	6497.019091	6605.342507	2569.609274	12127.74251	3389.053804	8040.035777	6891.223433	4339.304055
705	35217.03365	26981.10979	14139.09322	42180.7979	46401.32293	26433.29914	32181.98557	20816.21716	33373.8143	99172.47115	82094.83891	91545.47707	140167.7432	29774.49048	148544.6166	143482.0543	113635.8378	16904.78616	99043.34175	83072.22222
706	12760.70036	30535.99641	209.8404066	18967.43426	19258.98455	15031.71474	11405.6268	16172.66493	10061.91187	28751.56015	16876.73574	29957.1107	20974.23806	27583.03897	12252.77143	25585.96574	30677.18144	30053.88351	24654.06625	3626.541676
707	29066.60168	173036.1165	7444.41375	10584.90758	14164.69824	1471.73881	127090.7538	12160.82442	10694.49026	4043.811229	2313.445052	49261.5654	3888.588455	3933.212637	4138.990598	5217.594086	4331.335192	4265.620027	5038.750933	6924.035345
708	103224.5633	95414.21781	9142.815989	22961.39554	25270.13683	201243.2064	14847.87103	19318.85372	12971.7147	6839.580011	9369.400203	40908.51405	19428.72046	6706.082988	5962.264387	4434.14347	12218.35183	17295.38294	10774.15788	6578.60491
709	13827.93054	71046.32978	9288.533643	15718.87285	12311.33297	17398.12212	18004.33799	5948.525911	4067.254977	14345.72409	13440.84591	6871.01302	16959.38075	6145.647026	5636.422053	5418.023126	9711.363812	4118.989563	19323.76629	11395.34561
710	6128.113975	37789.30925	821.4374844	61339.56023	62863.71802	39680.14862	15748.97311	82664.22498	9717.437372	75185.49915	56226.08274	65665.93165	88824.63206	70863.22418	70549.22739	71464.29665	102637.1277	63344.50013	57566.54997	15599.88932
711	24641.09952	47635.04873	8234.6749	82684.56624	96614.75376	78622.70772	6331.540045	112261.2571	31225.29119	25365.9938	100477.0458	34485.08135	9698.11998	9610.128058	11836.47872	14411.49604	20013.2946	8524.784604	17991.25406	5778.93951
712	5342.789663	64360.17018	14875.97949	164045.5634	111009.9404	68646.32339	84576.85866	81055.06738	226206.8775	47968.36286	23324.06368	6115.908138	51272.00966	46957.89712	45162.87459	174189.216	45384.87714	44680.8489	46804.80339	24914.89237
713	115385.6706	98325.27545	1184.448713	105797.9951	127672.8222	100042.4091	107054.7235	117318.741	31110.45483	106162.9067	84089.35633	96496.8851	73505.90745	63340.60151	59054.81485	39506.27123	76909.60389	68600.00076	59606.75951	6382.612117
714	26306.45753	26724.85193	281.4075	7970.198253	9315.704539	3442.33099	10890.1216	10136.96943	6286.5209	3395.112898	9219.905317	7079.48426	1929.665593	3678.724075	2857.67772	400.3720972	513.8592462	5477.751634	7459.291639	3690.77547
715	182312.2202	155451.2294	3940.311061	22531.71365	139014.3404	12852.11433	126642.9927	3398.662372	110892.5412	21594.66307	46723.20201	67733.55106	3151.331697	6320.498474	5467.624739	87724.25	3865.233891	3871.049784	1481.254387	5684.216224
716	6948.418241	34546.53201	0	27294.94751	40064.6072	31218.18952	5033.491065	11795.86625	25892.51775	37851.51706	36438.27478	39081.6497	6646.73416	32354.54478	3223.880667	27552.70243	36352.04156	40397.20129	35380.74856	7289.872109
717	57145.63911	96886.09463	8771.878206	27813.9826	8541.923214	27161.85033	10048.53935	9071.918925	22828.63307	3579.973634	23364.12265	11780.75966	21013.03491	8736.866873	14923.3204	14418.28998	6386.461022	6643.342489	3305.330098	21912.14682
718	44193.84799	52860.61358	833.5378839	5716.683449	4839.848577	11413.13937	29345.34973	6125.828768	9833.451642	27323.7914	9584.686705	10187.16257	8203.273727	5841.487767	8643.37087	4172.830009	8739.75413	13326.1629	13475.96379	1683.141469
719	43246.51212	29230.95152	32098.84617	33721.82008	28656.14283	70191.71798	18572.3016	33143.45034	106387.2544	78651.35056	73574.54036	93188.37763	105375.0102	110451.7305	117159.6072	128029.4444	104403.1387	96356.23115	79824.7065	83145.43471
720	53709.61827	32203.21906	7110.869967	54043.38737	55428.71706	62749.82505	46072.18541	49874.81989	39881.86999	52166.50089	58117.93815	56588.0539	29296.91758	32406.19375	24567.10261	31587.73616	42352.69003	51649.09844	42707.44704	39817.91107
721	112271.8545	117371.5872	67942.49996	104813.2795	289560.9795	207878.7127	327942.4046	219316.4424	153276.7004	580676.9829	1034978.634	511153.9262	133169.4169	347875.7051	375203.2952	779586.364	1299024.091	1032240.04	1517585.003	504201.9982
722	113915.6362	145896.9936	11510.74943	39576.41358	7863.959425	17625.32578	8201.977712	18006.03519	3116.900955	6192.937405	17484.1114	13194.96468	10535.10408	20203.876	7910.890236	6294.727112	12465.77357	15149.76208	4688.02192	10240.12707
723	150659.0013	152113.7137	4424.360092	56981.35412	91074.86423	137220.3883	37113.72383	11115.09938	11742.76091	14422.41874	9732.342074	4952.134698	5883.543098	4523.851458	6001.848999	21848.96469	6035.750519	12342.24702	5819.607502	7297.978843
724	86713.18001	85211.83492	799.9434448	91419.2294	104418.7352	72234.51301	69327.39464	108126.1879	4055.228655	109566.4887	83454.70061	115718.196	75184.71762	40398.92411	30444.2685	28563.77224	91171.57009	72663.16682	47757.44493	812.1308258
725	17723.12078	32599.12142	1004.843244	80117.11738	21187.53484	25810.41892	54527.92436	6932.747153	10258.06206	28049.49628	16045.75342	14663.06626	5029.054259	5924.676111	1420.25722	8353.919289	19225.26964	7774.662903	25248.16556	3892.862567
726	1918.971995	46968.97843	1964.03629	1641.579218	53238.63545	51235.89904	50264.01356	53528.90352	39558.01891	49667.34248	34769.48953	33812.68302	34865.29038	23716.49288	22154.84809	18527.90745	24683.39383	19119.79756	17826.63057	17223.89949
727	59566.15508	79746.97468	7553.602463	7077.28665	16312.75928	9962.152859	20462.42411	911.2423398	1132.039366	1343.933878	890.5549814	1078.843771	902.4549582	726.4223767	626.2847617	946.4040775	1627.699346	568.4997528	568.1811758	574.5679568
728	1484.554911	56495.54694	1067.606356	5828.38147	127751.4784	56166.8855	40451.28893	74585.94091	70859.43033	9007.975763	62609.71639	2632.398256	4739.078544	3485.602101	4718.97986	4674.686204	2413.884349	4510.60416	3938.680076	3691.27151
729	36074.64435	21848.5182	4120.809408	34023.84785	17728.19961	24666.1688	18133.92742	40856.17516	27744.31814	38802.54775	45842.86946	38358.80027	0	21859.65435	18423.61078	30073.68031	0	33496.08178	39162.02301	0
730	129142.586	102022.0602	3327.004006	1767.518591	3689.973149	6140.033339	48314.52089	11016.6657	9634.072852	10588.40572	7281.272992	46859.48069	3118.723491	8710.206958	15212.06593	4417.080377	11643.23674	4866.059337	3088.126487	16951.3356
731	5306.621946	53743.55268	1197.906163	101152.8832	37092.4656	6261.284652	55843.96809	19431.56206	3876.940256	12488.96209	6460.975272	4055.345889	2644.196946	3924.856329	1654.222083	4868.877341	7272.227325	13587.25716	12296.78201	3467.520125
732	13130.26925	61071.12853	2188.309982	107072.6764	33300.75385	5379.199222	45224.99336	103624.0985	11070.77531	7666.764924	13330.74481	5615.738936	6746.316815	7148.921345	4017.096965	9579.959282	6151.760991	3935.685791	6825.221166	3690.078988
733	13604.06511	62027.96632	13462.18601	81659.13189	67559.93723	6083.947229	5955.287889	20957.19632	19225.83143	25458.84582	7079.324312	6743.960475	19388.76199	2878.566801	17529.45773	8010.826426	9569.107183	3967.198024	3295.93043	987.925979
734	8784.857569	23347.51268	304.7228641	1161.604365	2157.797393	1351.332545	1610.501876	6743.170583	2824.717168	4066.043793	7722.742196	4008.861704	0	0	495.112511	0	0	724.0280164	3383.96458	0
735	12230.84549	95451.17721	1740.672697	1737.78665	1531.267152	938.1570282	1044.110533	1040.589822	1547.511273	1304.498298	2742.402601	2662.140575	0	0	0	0	0	0	4026.068156	7405.779349
736	16004.25548	58946.76451	6046.18578	9510.39925	20284.58543	62426.73838	49232.70527	24899.50016	4304.008127	2469.984241	52984.63228	53179.14905	4002.876663	4411.712745	4648.490178	33860.25177	11197.08535	4367.681146	19633.27322	0
737	4032.70626	100214.9673	1534.331777	2520.318907	1062.163773	18120.82297	2118.667797	1468.596237	1386.136318	3005.486158	18146.46718	1174.585089	0	0	0	0	0	0	19075.41369	16271.71669
738	9131.571482	18766.54704	2249.351463	10905.47338	5117.006263	12978.99521	5245.678859	11109.67463	7280.657107	8057.684181	6978.143359	7474.538689	10173.01651	4533.939681	9938.61908	10128.23424	10993.014	8295.183556	9640.003244	5775.822544
739	1756.106184	59090.55068	8082.678007	1100.839032	1487.442612	1918.7565	1574.070271	6133.176409	1563.81884	1447.955244	3814.771641	1409.29908	6720.076919	0	0	0	0	1327.440388	8018.443184	9545.230902
740	16932.50599	22731.05781	2699.273732	18651.49915	22885.34235	25672.88926	24171.42336	26472.0918	16741.61371	38498.92013	7460.288624	4839.344912	15968.20844	13353.82125	10592.36149	5195.044944	13112.28981	22613.95908	13174.87167	4014.952489
741	29665.66898	40670.23584	5090.635827	32032.92119	35294.28822	36363.23946	13619.4903	25834.04091	33402.41032	23506.32784	16256.26974	24710.56905	14400.58705	22718.8732	22449.45789	15602.62271	25978.73961	33385.62247	23577.54727	9716.13305
742	85887.20124	83409.12055	938.347457	82703.99582	110167.8533	104490.1843	47821.73634	108476.6157	6678.081949	11838.58271	70329.01971	108325.0725	48145.55883	4035.721436	24773.79275	760.8812256	79292.84577	36580.93512	2876.076627	0
743	47121.16637	23531.42657	0	3550.805458	1036.909934	1765.637295	2130.839156	3331.409307	1023.530993	0	1762.622249	0	0	0	0	0	0	0	0	0
744	6433.936538	42325.1883	25403.17184	14086.18889	1607.622982	644.2568207	1272.031567	1416.142491	561.7002228	473.3879828	303.4203772	353.3364322	1008.080219	1127.498211	829.0078363	1012.774617	608.5934134	554.4375238	696.0352588	1274.944134
745	4183.977167	82853.32243	12230.59511	10169.62568	46589.16707	7649.069504	25823.5485	43354.8056	50705.69931	4661.226079	28111.90735	22754.65648	677.480191	619.267478	720.7903345	1364.67821	2740.758382	58338.16569	10126.59169	2304.5411
746	70577.09043	47422.68676	1342.130746	98233.58005	44403.56303	7888.45526	24599.28331	104805.7186	28849.73462	24619.44408	54387.63975	158764.4198	111827.9617	143291.2448	134933.43	35563.32122	142076.0587	134898.1247	118857.4256	0
747	62907.69414	81343.02306	3208.528065	1045.426465	939.7196741	884.3418054	23553.48625	1856.893041	1019.740726	1059.168395	1082.180094	0	0	0	0	0	0	0	17897.87338	13238.29453
748	17750.13612	63578.40526	31059.87475	14999.2814	17629.77643	1966.739624	483.2792798	340.5651361	973.4928497	19780.18359	953.0366785	312.8682184	613.9245959	726.5629248	361.2504199	347.5284604	342.725625	554.1662013	731.5726364	341.3334375
749	31475.7562	86587.51702	2604.775924	1122.87197	1132.956266	997.8221118	36518.97112	989.7525	3055.12801	1047.640309	3809.425858	772.3107587	0	0	0	0	0	0	2534.419215	4844.681517
750	19168.21096	28351.19545	521.0106427	20891.2857	27171.14195	1909.195483	944.1726196	19842.13847	926.9235736	1424.75116	3544.980282	921.5985773	1010.765468	825.1016748	744.9160858	1662.169848	822.5067316	1011.225119	995.9501514	1076.838179
751	33310.17787	76113.42348	1499.459052	909.9236591	805.7680334	882.7712897	2068.869177	1715.665226	1255.598437	1208.453555	1194.956829	0	0	0	0	0	0	0	4608.294012	3950.592477
752	64689.96561	89229.72086	1537.297548	2855.680983	958.9782074	882.2790692	1200.907343	2962.672586	1341.310298	1315.164606	1276.50264	1993.79879	1255.774395	0	0	0	0	0	3682.955171	3388.369109
753	16983.41647	16949.88847	8809.598601	11561.06162	7531.236931	11495.76756	10025.07686	18198.63164	8511.297915	20240.57827	20021.47633	4257.092714	20552.52772	10619.48335	18507.99682	13519.25772	23245.84724	22456.32486	17195.64661	21085.05142
754	72137.08714	62415.92516	572.7195016	68275.89306	82066.48416	83040.76763	73301.36005	92318.2284	3926.268309	11705.17529	63329.72085	9911.762183	55225.7116	45207.133	40141.23932	38989.27215	3372.793702	58257.46727	1728.623112	1595.697827
755	1155.990201	73125.73927	1623.887501	1073.816093	1646.707575	811.9958972	846.3746503	1452.472119	2673.255234	0	917.4723486	0	0	0	0	0	0	0	4197.314978	4675.623364
756	0	79440.19991	3430.093865	1176.232753	73016.37506	79555.09955	9196.330446	6522.007165	3122.843086	2769.163878	64027.41895	73542.11565	64602.40933	64391.11157	20982.17767	21188.26651	43928.55763	64015.96175	37431.77065	41063.46143
757	27959.39242	101401.0347	5554.717123	40121.26169	1290.047344	3657.576877	1503.643107	2341.625491	25340.562	50782.61984	48388.3348	60342.18389	1149.471483	1857.971261	960.382782	1670.424721	1317.394996	43114.23626	10446.31025	2595.004493
758	42102.29976	47380.82418	8088.775181	40997.51593	981.4593164	2706.950643	13452.75618	14420.12587	10491.55637	20393.46737	17359.31447	0	0	0	0	0	0	21302.535	41290.38851	36890.62276
759	24447.67097	47759.23605	1134.320779	29523.29484	912.7056775	1151.94319	19158.5216	17314.20033	1205.537937	1047.603691	30396.74629	1025.418604	1017.244819	1043.630156	845.6899768	863.1433191	1015.394491	982.7531927	1035.381083	1080.137131
760	78339.98421	60324.78572	9501.433704	61855.00407	118115.4299	76744.74899	109152.378	115448.1342	111526.894	141395.8629	144494.2673	141788.2666	45308.71038	93696.69073	91513.5132	109513.6076	109177.8682	125076.7918	129284.2275	96862.62634
761	1077.349131	70248.80103	1949.124375	3638.779589	769.4371362	699.7481818	1111.452045	916.8840527	1040.132043	0	1055.838505	0	0	0	0	0	0	0	2159.868631	1269.229548
762	39703.3759	46233.60296	1252.424943	50626.45852	41663.44668	3798.238088	6842.233251	43582.22797	3160.697421	26000.04562	3098.21031	4095.291779	1679.467989	3289.624667	45601.58664	53714.12807	4472.387668	840.7466235	2274.436719	0
763	1167.052533	62729.75226	1616.25464	1003.054356	903.8526672	0	1523.800822	1408.855199	1433.016661	1112.549117	1282.606754	0	0	0	0	0	0	0	3776.136863	13714.23752
764	5250.648362	60360.57265	0	0	883.606626	0	1011.835891	0	0	0	867.0642847	0	0	0	0	0	0	0	0	0
765	1247.154199	60892.52046	1849.033345	858.38547	936.6302747	0	1068.829596	1375.541796	1537.800403	1321.542806	1309.982695	1176.661769	3939.618109	0	0	0	0	0	1803.845328	6533.348635
766	4607.344065	67240.26624	4411.551484	926.8853247	810.688244	0	1099.909457	0	1291.069248	0	1361.755635	0	0	0	0	0	0	0	1757.810175	7906.602371
767	76092.21079	54071.89558	935.6337488	24411.01671	93839.17513	38114.46302	54308.4673	97706.71033	7386.399917	79165.56737	49425.40111	101668.5315	45550.20019	53715.46973	30840.48612	30899.82105	52888.71309	39582.9404	25124.4893	708.7871283
768	89612.42662	59173.90854	0	29143.44673	0	0	0	0	0	0	0	0	0	0	24622.4548	0	0	0	0	0
769	5035.415511	33717.09578	266.8664218	44162.15115	51201.06335	59875.10259	60050.52209	73008.96994	1954.788762	8791.498848	10505.37553	5735.252615	59507.68023	51815.29938	7960.908514	48292.96279	12302.67282	5794.203354	3913.253137	2184.889287
770	4129.572479	34890.86942	5097.985333	19772.03729	2465.132184	4309.047962	1600.293494	1855.983272	5378.630103	2914.419507	8296.871089	2451.292562	1597.986467	3254.950624	3607.243958	6530.193468	4591.029728	10500.73759	3419.082079	7843.646415
771	35247.81219	42703.57489	2961.91829	36800.43788	38123.40784	30462.03412	35448.85594	34021.63374	31258.22971	43191.91132	33991.34348	30599.81663	20893.22258	32233.9383	35996.44628	39110.36637	1407.786713	2415.58207	1933.272975	745.4254669
772	1473.12	68443.46627	3049.332451	0	602.1250214	0	801.8010242	1073.625271	2470.980542	0	0	0	0	0	0	0	0	0	0	4857.410709
773	23384.08664	33565.41294	35238.54352	0	501901.7289	253604.8111	0	0	0	0	0	17355.06519	50495.13763	0	0	0	0	0	0	0
774	8478.737988	25698.50427	15298.93748	19673.07325	32272.0997	31614.42908	11940.21862	18510.55288	21273.5437	10662.64548	66431.08975	28109.53723	18031.09309	13650.96261	36838.44229	2353.113417	18601.77427	25109.55108	31437.91982	48076.70344
775	1139.207454	71572.46434	0	24812.81476	21271.44976	946.0979956	1666.589409	0	0	0	3770.141786	4241.115546	2788.450741	26607.66924	2437.204759	1784.291913	368.0691779	0	443.8490131	454.3360703
776	4254.075383	21263.81775	1005.632228	5856.404663	20058.10656	65739.12782	34269.63973	25022.3659	25409.09342	32781.50456	61364.20717	56785.89853	1299.440585	23509.50553	13170.71012	18214.49087	35863.14071	44504.49922	81115.22491	62200.53288
777	1117.062125	52079.09045	1304.62519	944.6878015	580.4657263	562.683999	779.7415594	991.9801813	0	914.9698553	950.108692	0	0	0	0	0	0	0	3100.938902	0
778	49823.93427	62134.99489	3022.0831	1022.156873	650.2601459	0	0	1007.364941	1257.574958	834.4593622	976.4673212	891.091604	0	0	0	0	0	0	0	0
779	2611.804129	26219.98176	612.3446082	965.8013763	2220.362014	953.5935461	2761.019061	1622.467065	618.4715625	474.5775037	894.7160596	0	0	517.5934387	0	0	0	0	681.8093866	0
780	48082.78169	54987.74411	0	0	0	0	0	0	0	0	0	0	0	0	0	0	0	0	0	0
781	42944.79154	62960.06913	6441.385353	7260.436229	6484.592463	71099.98228	78149.64019	4523.684529	3039.850496	11777.43982	15396.98281	5270.282715	1890.861277	2103.540135	3575.768853	1634.534167	3630.887913	2878.62739	74428.64001	3001.826695
782	5833.199355	32318.76671	1339.629038	286646.2569	151011.3446	37460.55655	185427.1595	182392.7069	317002.6235	241789.7924	172764.2516	130780.4773	154575.063	31612.06644	1032656.889	1655072.938	872315.8309	174526.3848	50103.59465	5602.283053
783	758.8606805	32250.77342	553.5681921	653.6446252	1049.836569	622.4910205	919.7845038	551.4655902	0	0	710.8682794	0	0	0	0	0	0	0	0	0
784	428.6160104	30279.74828	389.4332135	274.0483328	0	0	0	0	341.3669733	0	340.7355038	333.6417828	0	0	0	260.0775137	0	258.5277988	269.1415063	0
785	1107.542802	64019.39406	2168.612043	766.6118536	661.5597052	0	982.7305939	702.8754071	1279.598203	0	1134.90835	0	0	0	0	0	0	0	5318.190568	3188.627095
786	43018.72825	39090.93031	11337.63056	3097.218063	41342.73832	54949.37466	20539.30234	1702.773753	789.8090872	4712.210416	530.4040878	1324.380098	401.375451	472.4162	628.5858289	596.1764923	593.4366293	1515.384415	491.9464476	290.4183188
787	20795.79252	70371.50459	1571.637839	12885.20062	807.6332867	1094.366871	955.2687891	866.6920679	1919.239958	1320.219745	920.0830811	976.2242322	1310.665884	0	0	0	0	0	854.431875	990.3929425
788	65394.45013	50149.30544	389.19375	51237.47835	66429.82377	54491.17733	73317.61062	74926.89464	1838.965656	45000.70942	53773.1352	53398.5356	48022.66867	23413.71667	35728.03652	16271.64144	53962.42128	54620.31152	45796.8218	648.9823425
789	0	68239.48632	0	82825.88768	0	50505.27415	37889.39382	0	0	0	0	0	0	0	0	0	0	0	0	0
790	100097.6053	54980.34111	1017.431079	21028.51445	91435.29594	90719.53597	8969.730507	6998.503766	34795.20973	12525.63716	60053.86582	6119.225204	2470.367184	2610.402228	6534.005402	21160.30304	12213.87739	10518.78424	88935.25977	0
791	58687.90098	58394.03577	769.6007666	581.6982349	1938.735976	33398.5546	4839.977645	1953.344951	1103.551036	28988.7068	5075.084299	28434.85627	0	425.5181818	0	379.0678656	1535.213798	3437.599161	48021.25012	32768.71455
792	714.5014902	74340.6635	813.0972601	750.5737207	664.5247202	367.2985199	774.8412891	468.6069589	685.9344672	392.2978024	384.3369855	353.4642609	333.0189844	468.0890579	393.4001605	570.2464957	297.7471829	611.5675452	256.3605121	442.7416681
793	25082.68291	21733.25847	1211.491442	2123.012626	709.2671732	933.6660452	74935.47967	5798.247488	47336.17745	2712.416635	41559.19799	937.5494568	0	591.8567926	25434.21637	5191.909384	37534.55228	12428.15201	3551.266167	1055.837659
794	36349.19908	22131.87444	500.5180234	29920.60332	18275.68838	48565.9907	63288.21273	76833.02589	35662.46067	66434.83079	51480.48087	68529.87146	62792.46265	70098.87752	26428.55903	81022.99362	119008.7192	18116.94435	49533.76445	16594.76514
795	36543.45355	19865.48639	397.0229919	32727.91476	1497.635929	26089.12909	2045.641278	1995.159167	1387.802474	30727.79383	22381.98619	39661.07501	22845.55023	1995.189435	1366.990447	403.1152625	29682.63163	26967.04834	26531.83815	1318.163949
796	38300.67423	18267.06695	11264.73113	1795.415903	28580.47266	25937.77167	2486.209081	688.1862579	17885.81738	4894.007112	3581.827976	3539.291255	2502.949545	2289.718485	892.6957013	941.4510864	1355.878114	2227.343464	1054.10971	1892.929414
797	2033.440779	70593.63997	1245.381738	208904.2036	107653.1813	30548.70385	73117.93583	41952.54798	122358.0474	25879.01969	48633.20826	28367.88083	7314.960073	10502.48718	21905.39081	173726.0791	136539.613	16876.29535	7037.566567	9374.83843
798	37944.89746	20389.02329	1509.785618	32767.11873	24443.78525	9580.841967	8093.326533	6345.327057	7844.604592	29114.87424	11948.62982	5208.476732	4506.70634	4232.861345	20160.00398	4567.964048	15746.26486	5822.384009	7686.354223	4798.029294
799	2822.902725	59544.72756	7668.838019	61481.51212	26736.3949	36386.90215	40678.02976	3557.013622	32307.26064	39467.06045	34235.61251	27551.84558	15413.17513	14549.65761	2636.163345	3473.446401	25187.05402	20868.82719	22973.85709	30007.16494
800	4631.961489	48575.37526	1994.259955	4013.931379	71519.56791	8243.619853	6730.557211	4440.70856	8087.315178	23003.75574	25664.16655	2758.943522	4455.37162	6370.801648	2917.775414	47745.05959	1208.527123	1967.815495	14594.44931	56902.81442
801	537.9046326	71996.83282	832.8460803	293.8552817	348.1338867	373.2720859	368.2900305	336.7378592	767.8230991	1276.56725	786.7139777	456.3935953	342.6513629	341.5105124	418.873266	698.4780826	2148.465745	596.5792328	348.7139044	531.0417645
802	33324.09438	29236.81257	318.5028314	8800.007529	50035.08865	8448.032536	4583.599276	7490.42989	27695.4229	1962.468173	48270.92542	7488.706547	3707.355458	8634.043159	5835.855663	8686.42209	2556.581417	49493.49106	42787.58124	21918.14414
803	2686.809364	40003.23008	0	580.5057513	562.0877875	0	0	651.035517	0	0	0	0	0	0	0	0	0	0	0	902.8995776
804	29265.14216	14479.12937	3763.037243	40039.63607	39641.98564	4001.983456	3230.274227	3489.592718	1412.683654	20224.64828	2392.924444	2442.423512	849.6607928	5735.950124	4011.712324	37420.16549	2736.702561	871.6591077	2138.543932	0
805	40277.26126	59802.28573	5178.00763	20268.07833	1182.481584	563.8865735	786.6955481	1632.371067	3440.029292	26313.70987	606.9068591	1044.196557	1156.503389	12417.39285	1112.710573	1027.20263	984.195563	2053.513512	16591.95026	829.2807147
806	976.2280994	22312.98157	1826.021151	5069.836754	4446.704597	8604.10493	6689.616026	72525.37874	87815.69311	10225.50768	4171.923732	3170.253246	22023.53901	0	0	4199.24361	5309.892823	29709.57091	36829.47394	2590.774711
807	34026.70981	47148.16092	1450.516891	46179.79301	55275.12391	37910.61547	30732.74295	33858.16177	21850.04612	31216.29562	33055.79459	22199.35413	20181.30258	14939.22196	21891.5682	27493.04764	20211.72789	20280.34309	19137.65871	16874.64286
808	898.92	30238.5002	2735.742036	429.5921127	508.3091071	434.6120544	563.3451672	965.1363409	1721.328034	5011.24701	9574.014327	17582.95926	595.7826526	625.9853265	556.2949823	462.4848083	1469.093423	1039.952996	1105.295134	2529.345981
809	2819.997233	45835.7182	5936.928701	65616.93729	3320.613314	6009.067921	59926.29451	21823.89069	26579.66294	67967.37652	5043.833286	36863.52852	35230.59232	24690.53825	8703.978347	22267.36935	5400.501339	41220.144	6383.777734	34314.02382
810	46389.69015	19862.58264	3268.536305	567.3006958	2534.834213	16292.11606	24008.46902	2804.956541	1579.959212	29816.1909	31178.11284	1418.04692	358.4660751	341.5912399	293.8935306	0	1023.271138	13479.04551	29947.96511	26907.32559
811	22943.14267	22079.48551	5233.800811	51398.3329	54490.00895	39282.055	32566.09071	40724.73982	35504.55292	22434.89857	20645.64221	21691.83424	21563.79288	26713.04746	1467.287444	17148.88596	18676.52464	1787.594907	1709.56002	1661.252478
812	2748.993801	45799.45078	0	0	0	0	0	0	731.7668024	0	0	0	0	0	0	0	0	0	0	0
813	964.7898651	57379.7124	1614.853242	0	0	0	890.4055261	0	1335.461902	0	0	0	0	0	0	0	0	0	5688.84442	34124.55846
814	773.1119916	20475.14076	929.6508472	838.6018451	1472.096253	567.3236572	684.1700024	833.4103876	985.253269	0	832.3727124	0	0	0	0	0	0	0	0	0
815	11286.06856	11576.28683	439.8382864	562.1966711	716.9326941	3249.925714	685.3191495	923.3604135	771.4819116	453.6769263	8973.871837	1710.29011	1154.427028	1373.558438	32354.71847	10416.20312	745.2738794	613.7715939	1832.715914	3322.752247
816	20945.22207	50389.05867	476.2869818	21135.50286	51063.80463	78747.43802	37006.83099	33941.27719	94753.14353	131515.2392	79755.26778	50921.75353	126316.946	94174.65805	124615.5912	27050.19071	116944.0805	42984.60674	95211.55814	1847.046603
817	12847.20984	34577.30937	73862.15304	6851.904005	17760.3764	4317.346565	57510.69451	30636.43092	33397.78348	113811.2408	6275.346055	3116.537016	39222.618	4276.090056	3719.066201	8737.451078	7804.894631	13482.71129	47341.29584	63566.77915
818	942.4446515	42547.73573	1441.137997	0	690.0173712	0	0	0	0	0	0	0	0	0	0	0	0	0	0	0
819	47469.34802	22169.51844	4827.83972	1010.332463	1887.552949	956.3186096	1108.593468	0	1096.950696	2742.143318	1857.508347	988.9338043	0	0	0	286.545965	201.7432713	0	7273.996952	2331.943127
820	15610.21767	30756.22763	0	586.6450323	0	13348.00116	1070.569953	0	0	544.5150458	0	0	0	0	0	0	0	0	19884.48895	23119.5227
821	19164.53336	49834.37732	928.6571613	642.1832227	596.2628485	721.3883588	880.7606543	826.1716168	0	449.984306	625.8792206	543.1694458	0	0	0	0	0	0	0	0
822	904.7421716	46254.38619	0	0	0	0	0	0	0	0	0	0	0	0	0	0	0	0	0	0
823	944.2964301	44867.91694	1191.742712	400.3268994	584.5401947	1195.370739	744.5127502	745.4838373	476.519285	439.4522324	0	0	0	0	0	0	0	0	0	0
824	0	41240.46282	0	0	0	0	0	0	0	0	0	0	0	0	0	0	0	0	0	0
825	61460.36327	62630.13156	5332.908217	36953.31758	30964.71993	60403.7309	4264.556913	38455.65941	31416.70924	52821.3168	3438.668632	46711.40288	498.58875	591.093869	283.2702759	650.464986	1172.02997	33001.36289	60385.13804	18191.47616
826	3979.405003	14782.44189	1194.240946	23299.53104	17062.21196	16843.61859	20401.25744	17219.22078	18412.68631	21130.87701	17186.03144	19817.61367	17880.96512	16727.60989	21907.78659	18430.08487	21066.3725	22235.95158	20143.0001	18412.68847
827	19975.27521	34128.97446	0	0	0	0	0	0	0	0	0	0	0	0	0	0	0	0	0	0
828	42852.55513	62043.0728	4561.016521	10486.46686	6812.937845	21621.23604	3319.567906	79187.95922	3355.540712	51254.27781	46849.45893	56266.25244	6360.615298	69126.93611	11090.8302	33730.3104	42336.11979	16699.68253	31346.93987	37920.46512
829	740.9494391	43372.5122	0	0	618.556701	0	0	0	0	0	0	0	0	0	0	0	0	0	0	0
830	27121.67133	27497.47199	554.4449561	32787.96502	32226.59384	4253.213771	25261.68383	24451.95687	2952.658141	28947.84377	17960.45507	1747.10244	1608.22351	4061.373151	6210.170515	26661.46349	1558.564178	740.5470099	771.3238403	0
831	56156.82563	43541.41989	2729.211118	14699.17221	810.6662805	459.6218811	923.7384915	459.457012	0	461.5331781	1102.116533	0	0	0	0	0	0	0	0	0
832	0	22775.90743	0	0	0	0	0	0	0	0	0	0	0	0	0	0	0	0	0	0
833	19864.94437	25877.6281	1290.112121	18996.21685	22791.37138	35306.79377	11326.31622	19525.0454	27755.09266	35226.67396	29918.66707	34786.93275	877.9372513	1876.895679	787.6639911	1942.91544	26382.22066	32070.34549	40227.98626	35703.23151
834	53937.61848	15511.30957	2633.279131	3335.60494	2090.427283	1492.222711	8626.423856	4070.446353	17448.25261	8370.350266	2516.103182	6546.456991	13199.50563	15169.01126	8267.54113	28385.04381	59382.01148	76308.13011	19650.96346	6407.768589
835	48474.12919	31684.97811	3406.343824	2512.477007	20933.27479	2580.066387	618.4887323	1139.087058	563.1669141	0	453.4996701	557.5601422	580.8078754	945.1174521	861.0699326	2450.255768	1021.232524	1542.386696	0	1712.281407
836	67028.44918	58655.69604	13012.56359	3016.876756	5055.340715	14777.69785	4883.159191	8274.174998	18659.44764	7223.305034	17652.18569	24798.79608	12452.72771	10458.68279	3699.173494	85164.5382	3584.271064	156729.5529	32331.46839	59794.98865
837	828.0187427	38222.10753	477.5911002	0	554.5073749	0	1153.28879	0	0	0	0	0	0	0	0	0	0	0	0	0
838	17666.48329	47681.56395	5432.202724	8031.224771	7870.760272	3863.636448	2011.776004	5337.692289	3575.233017	64493.76612	61807.50488	61602.72883	6765.146964	35311.56094	6963.744631	13897.47029	5239.741608	3255.364644	9429.855103	20157.85826
839	550.1270901	28977.49083	264.1005066	447.920652	246.5143355	229.9628636	505.1390103	316.366875	508.2172009	980.0443488	281.6289569	806.239075	332.766167	274.0962195	265.7710107	316.2236078	365.2835641	629.8837688	467.7386243	649.3862521
840	48291.02493	31089.70002	3901.01357	16462.16301	3956.505813	2607.718704	3933.440551	55522.87651	1652.672521	61231.69775	13611.9881	12916.40925	42308.12241	2490.213409	19129.46072	14397.84307	1737.779913	3371.42196	3528.419212	2213.485157
841	2825.584762	15583.80146	1250.865627	2445.127156	5374.817152	5014.430549	2573.796636	3949.877325	2334.620926	5405.25581	15405.71883	16629.23403	3994.262065	1283.632394	2772.001454	1988.377526	10139.66502	2608.316765	3839.654291	1956.166774
842	25818.89288	30948.52235	4147.680012	34745.55099	29500.33337	17623.46831	4706.934279	5193.570305	2764.619377	30739.65843	25803.91231	22718.14873	16566.92426	2417.198999	24556.95696	28309.98168	21205.30721	2352.128516	1035.095914	649.1906268
843	244.1130688	59363.59092	1008.330768	10210.49789	27785.70294	1692.946625	1759.637686	1093.182333	3198.82737	3072.486584	3179.693225	4584.468425	14050.79467	43870.5724	1031.55721	313.1353619	1296.768802	3819.240088	3767.709679	2971.843791
844	2958.935329	20131.70841	292.1325101	1084.955433	18976.03781	13341.29736	2812.676264	2982.465842	3329.039668	5065.659913	14413.86419	3311.357879	2357.193712	1856.945954	15154.53826	18931.66625	1912.166995	2097.951169	1228.029753	16150.80688
845	15870.99613	19980.70813	2212.057367	28666.80834	3864.283132	72573.40081	1477.996159	2996.849298	3016.909882	68548.79216	34422.41616	1286.328232	1419.138345	3321.726937	3258.560446	32991.77467	2361.357427	4016.678923	4457.362786	4350.891361
846	14098.01887	24456.12083	720.9473785	17070.41389	2933.237313	798.4925848	667.7478699	2858.549447	0	1499.237595	828.084787	769.9019238	0	2875.055229	3844.914457	5253.197551	714.1030005	0	0	0
847	68470.54678	18624.84818	309.9474646	9689.732296	5522.072924	7239.236574	18476.59442	13817.25844	4423.536511	34731.98891	13726.89538	14192.01807	39077.59332	27565.21054	10475.28768	5135.836956	50114.74666	19259.60999	22509.34831	2047.501287
848	80418.50397	23606.04021	562.3295471	51081.54543	42926.93078	25012.12024	3534.662126	68714.76501	3436.26679	100852.8589	29992.78082	29670.63427	41439.62182	71365.71564	52887.45234	25531.17031	2156.048723	37936.80346	31469.13521	0
849	26550.04916	16565.70775	279.24828	17978.39533	1211.161657	17153.06121	2414.839171	3997.494608	373.3927844	19101.00643	1403.538408	2497.137307	2920.276942	433.7448679	687.8976544	411.7873096	598.5770581	1321.344643	566.7720996	0
850	252.8742879	49457.6554	1548.587426	1208.865135	13966.53777	332.6553479	14505.30667	1076.155439	1529.361424	18911.0697	849.2468234	2326.449488	17684.72907	6688.225492	49760.41887	273.586506	604.5258197	1215.939378	32463.11215	1506.997676
851	5025.549556	47146.39194	20955.22369	77279.67795	32423.59929	51521.40179	46533.76701	13788.502	55363.5188	55903.18255	22907.16296	10969.54477	25851.21235	80416.99495	54734.33172	138239.2333	100366.565	94312.55071	28618.10534	23602.5498
852	35591.70475	59784.92141	3214.427017	1519.3063	15287.78614	820.2695453	1303.341953	470.5411871	508.6579999	1642.708529	13919.83568	36752.62486	6574.556876	13639.19589	0	259.60617	319.2444855	373.4721222	3395.184273	8999.254465
853	35133.8429	30268.40972	2725.893366	60032.54969	2131.611877	22054.70259	20907.74959	16668.8159	1283.755067	28789.91243	5507.892448	21670.93562	15365.98811	3579.381015	700.7404175	4291.903271	21092.26017	13581.17601	21482.06716	0
854	64640.73828	56852.22757	6942.021378	22956.17131	26722.49514	22838.63892	1319.598851	3577.498767	88458.88649	7253.767782	19457.89899	34100.1754	34625.07653	33492.56205	33416.0785	22205.34212	23821.80605	20104.10654	11569.51149	8151.838658
855	14992.03861	23827.88991	6084.757989	64746.61346	15875.53741	5019.85914	7985.589758	22207.23596	4116.48204	13932.66539	4326.88882	11373.14821	7255.525931	10252.68909	18247.86943	11120.30627	13009.40798	6689.077597	4086.232401	0
856	56353.09335	25708.12763	1168.691876	29729.14599	5387.870779	795.2002185	2748.835668	3534.320665	35393.9968	63658.75745	873.7297339	10199.50612	2764.732676	2867.373994	27936.57697	31176.41448	65783.06399	4557.554108	6146.910624	0
857	8908.46241	55045.89407	9916.398333	3895.008957	4636.36905	22382.0926	11315.93568	2283.554724	4007.720261	11070.9166	6466.078231	13540.98372	9554.989834	47822.53258	77236.4117	15496.99679	4618.65539	8032.596453	8985.327788	10781.4528
858	45378.54299	18183.52214	1238.797562	57245.54977	42279.15212	2367.499545	26122.49286	39150.32053	89168.66543	12220.91667	71593.43983	16497.63835	70430.8131	19186.6036	36302.75007	27357.12356	62990.1094	10722.41383	68752.00148	22634.55196
859	17454.11312	23999.28197	2339.262289	34791.32241	63955.39841	14110.73017	43211.67531	4548.587999	1047.871736	3688.182411	7880.649589	2666.254742	4895.641009	23703.53716	4548.647065	4919.516946	2126.818645	1506.426423	62488.21184	27794.69758
860	25278.96387	21508.34332	0	25579.63469	24524.93558	3520.302479	1407.98133	23045.99467	577.3208203	27745.4961	2748.811478	2013.205955	6572.164876	2602.720695	1179.668628	929.8232089	1449.528646	2230.427823	754.7369293	0
861	40663.73735	47714.95105	978.0961926	494.9212363	553.5089758	502.0348068	566.4561987	1755.176885	0	517.9548395	2731.169762	0	0	0	0	0	0	0	0	0
862	23144.48135	21334.98495	0	0	0	0	0	0	0	0	0	0	0	0	0	0	0	0	0	0
863	20158.94202	24563.09443	2087.883341	28075.4083	28244.43776	2774.961973	18185.08849	20953.05171	4138.78808	22513.0944	3394.612795	835.6709399	710.7155255	3263.794909	1916.057203	19506.63382	3380.185432	699.9488525	739.0003162	0
864	34090.13203	27049.23136	31728.30486	5994.492048	18541.63291	31794.66661	18716.49461	72467.09762	8589.190898	8233.589033	5718.107285	20742.51033	48409.8517	18588.56232	24054.94764	45227.35877	52445.19293	32830.96061	5168.855068	37561.04339
865	54016.00315	57448.624	879.0349219	5720.94108	6495.721575	13718.14215	10206.76348	14363.31304	8374.86577	7276.156179	8393.043094	4130.015641	7377.945396	3505.014756	7096.129536	2738.194519	3252.504302	3246.994874	10336.18622	11158.20913
866	45883.92026	19250.59701	1771.752055	31054.5714	49703.0685	33404.94096	16903.59428	30471.46189	771.697749	28253.58611	22301.36942	18379.14077	17279.57632	15801.75212	16382.31011	3459.779996	25105.92882	15836.94718	15450.21064	3567.046269
867	952.2214334	26820.91663	606.1348114	3140.627683	4007.52832	1642.791039	2407.853782	1405.321044	2050.202938	2493.841844	4792.786068	1213.649177	5222.90363	1101.548177	472.5397375	0	0	5065.961469	2478.222201	0
868	642.8502686	52905.58737	2996.360636	27205.64643	61344.04749	5752.591582	3838.361017	11377.55847	4761.567294	41870.61499	26808.16743	7614.390558	2792.80294	6320.586478	63842.12118	54699.4792	41511.23416	4949.679229	1833.199188	3021.401164
869	16697.668	19612.10124	958.9436444	20786.26766	16860.15714	1022.850716	2428.829756	2348.530109	2963.702042	1968.649402	2719.189285	1145.835743	675.0099042	1260.435806	4083.270959	4746.930592	1314.464041	606.9106055	1254.948206	0
870	1115.331159	46555.88341	3421.185489	5227.482422	8107.197411	17556.26095	3974.903236	20816.97447	17826.093	14060.18639	3333.263638	46864.73836	47981.67339	45968.03006	5347.84883	1507.500075	36059.76514	3724.840637	1860.243667	2135.55347
871	39222.99919	49316.54329	415.7838666	0	678.5020953	657.2590302	677.8427399	522.8362573	595.9979462	1757.30831	797.1142346	614.9950214	0	0	0	0	0	0	23052.24175	10686.7804
872	0	45349.15707	0	0	0	0	0	0	0	0	0	0	0	0	0	0	0	0	0	0
873	0	33255.47328	0	0	0	0	0	0	0	0	0	0	0	0	0	0	0	0	0	0
874	3053.653701	18852.51975	1075.913503	1761.71834	3440.453842	1696.800667	2134.240874	15383.11562	13427.05139	20161.60103	3352.169981	19483.74744	21259.75987	20204.93092	24457.11339	12732.40441	8232.330154	2088.44218	2090.496488	1377.323753
875	33754.21187	10834.86996	770.8597261	10637.90577	1320.152284	19469.87066	16810.0774	2039.094393	1027.090561	965.5926498	12636.78495	2967.236659	1538.353733	1621.284207	616.7820245	594.0948367	382.5483105	20539.74032	22060.80474	17187.63231
876	0	20400.26932	0	0	0	0	0	0	0	0	0	0	0	0	0	0	0	0	0	0
877	869.6281091	49491.65622	3300.612691	33878.80474	38599.55609	14329.4094	30475.43222	105991.2956	38084.34974	15895.05463	5513.867424	6848.480911	6977.068766	13696.85711	45272.09258	115370.3329	15945.59081	14880.52181	11221.89562	8491.506962
878	5718.320325	47784.85533	3418.690292	354.0541278	324.72	0	0	311.6205066	327.7118436	345.6635092	0	0	713.3787488	392.16375	377.4152527	363.2498163	366.4667422	317.814744	265.1489374	216.6518683
879	2532.795196	56978.33862	2277.877121	902.8368796	1938.290708	815.338537	670.089364	1628.670891	471.3990985	482.0331693	380.1628702	1110.899853	379.514361	380.9928049	347.2147046	555.7830634	529.9145398	473.2483694	500.2890436	501.2295859
880	12372.57956	39262.67286	7427.605186	2572.705518	29092.04967	4402.803474	23298.52852	12115.53835	5660.511222	2934.335319	4280.64501	5596.356696	6030.236223	5491.373941	4273.069223	4188.780694	4204.165006	2979.371618	57998.85613	68833.91684
881	514.7363123	15952.73357	1188.222061	15107.24754	47842.68624	744.6758972	5119.318797	40590.79696	1388.729147	825.8827258	1149.477556	630.5292114	0	0	0	0	0	0	714.3166626	0
882	1928.821761	18962.91908	0	53922.49271	25403.29102	8221.21377	31030.89242	141393.0662	60018.09549	28062.03751	25074.50547	28711.39401	25730.06539	20246.30937	363852.6606	705700.2887	304932.0958	95774.42388	18623.99061	8056.458929
883	18239.89182	20688.78366	2584.235277	20106.18543	24351.03461	2470.375529	2619.434096	20997.40969	3537.372674	18362.68677	2087.509406	2328.551966	1712.329717	2285.661357	1672.20159	1119.941986	2928.032798	1183.059789	472.0241327	404.4849719
884	3192.704035	20068.71472	2062.226309	10498.62333	2162.192617	29243.60751	11535.33253	19508.09053	21706.09521	32634.71983	23593.67503	29915.09836	356.926149	791.2220915	501.4615979	1996.5478	10051.08511	26210.60496	31653.23161	26643.60047
885	9528.182155	21177.25089	6157.502606	60538.07411	2740.030884	64789.48387	81436.04211	2761.800544	10460.41565	6686.988124	3166.886849	4980.273402	6044.533469	2232.82652	1957.565479	13280.87646	36263.97794	48130.64688	24819.24959	64489.23798
886	206.1626207	40685.37181	551.5934491	1209.213548	957.3766479	368.4837222	795.4634381	652.6143567	676.7575406	14439.67393	52216.78391	12597.73307	9557.699982	30957.65295	1290.048371	235.0214017	302.1118176	800.7511734	408.9455008	10170.05539
887	44132.70409	16572.08057	349.494744	54626.08556	29329.49861	6456.746497	6485.967671	58857.28262	1540.578655	96477.42178	24831.87684	19022.82368	66365.99511	58881.80194	12377.36564	46365.80363	4604.180977	77074.01085	3090.1769	0
888	1228.337561	25001.4063	388.0805136	408.8620239	393.1568921	469.1025027	1354.006728	1276.907669	0	0	551.5118152	0	0	0	0	0	0	0	0	0
889	0	21868.00724	0	0	0	0	0	0	0	0	0	0	0	0	0	0	0	0	0	0
890	12785.85398	12880.25938	446.4912387	20467.06902	25093.76647	27515.04268	24694.14448	37918.20702	21121.93262	54290.63666	32533.09913	43494.56246	47326.42317	52879.92425	59254.42401	49408.07429	76251.53307	49999.98762	45249.71656	21645.1302
891	14116.23519	20007.86782	348.3260074	0	457.223681	0	728.5546198	837.5935666	0	0	566.7917981	0	0	0	0	0	0	0	0	0
892	4857.504249	41325.35139	777.6641245	1402.676256	3093.56362	1864.756334	1152.134706	2112.451022	2190.069392	3997.713658	2894.189687	826.1011752	847.483808	862.0976376	271.4393408	940.9145142	3178.924367	1417.813169	1094.321484	534.2891748
893	832.6682501	12907.96694	5518.531428	22178.38628	50949.93833	18687.20813	25337.89574	8791.326299	16815.67766	25575.74112	20912.30255	11014.14382	10724.41539	10883.08438	38008.98572	47113.97815	59624.62768	70548.92967	33163.34992	17012.25745
894	822.3611755	32369.5245	10939.59336	1716.991553	3891.748442	4298.394454	7895.362526	3671.800774	1272.977036	5072.705167	4476.846216	10036.97932	9304.94267	19894.18508	17021.756	1446.985944	2013.73964	4124.720953	2389.64918	0
895	1167.563032	21512.22506	1602.557272	3268.123531	960.8982358	721.9951447	19197.28547	568.6674445	516.1625189	987.6500491	643.8494366	443.5537473	651.573056	551.5142322	458.1689062	1563.382785	1537.556498	0	0	0
896	869.9439258	14072.96774	1266.396501	984.6621973	1212.981759	386.8837399	5987.586548	523.7154382	366.6564157	776.5102167	973.1624469	383.141088	359.469006	612.3418286	399.0528369	1271.15438	312.7277911	389.68875	260.468009	0
897	1505.675888	35924.00339	0	1026.191212	796.1547189	570.1892752	533.6222058	410.3347275	0	0	2340.170843	107289.9851	310.880484	2570.149731	277.4812473	250.0620872	439.15035	341.0373257	416.3039429	731.928197
898	13490.68882	33365.58873	2064.910335	804.1746918	313.3158151	301.2881973	1952.02808	337.1253937	392.1513629	440.2119534	416.5973657	716.762417	459.8651514	989.7673645	12866.80673	447.1882993	1745.438257	382.2627832	542.7163655	232.935477
899	593.0660138	46266.9823	0	39129.16188	27873.84185	7699.799952	6602.505941	48557.87897	21801.04152	56452.01867	8550.180564	8235.242617	24094.73947	5423.622164	22816.60071	73937.5789	58091.44964	18917.79789	12290.69008	3033.272551
900	288.8505066	52482.29194	1170.92201	1689.933798	2047.731236	738.6004248	34078.34267	555.0516522	603.5920322	4085.14404	1022.656352	44675.52438	15635.4392	15861.4169	77566.4335	701.803894	1212.709559	1000.355985	38836.16086	3090.591823
901	1947.822661	15274.5092	779.1848273	2199.43411	832.7257983	742.4691064	1649.324457	778.5733008	3650.720095	3059.518974	2190.003836	3062.074609	2029.857849	2835.213606	335.914118	451.3687981	423.359989	824.6354672	2464.948217	441.1533417
902	0	51968.27811	0	0	0	0	0	0	0	0	0	0	0	0	0	0	0	0	0	0
903	46143.56662	17797.62364	3575.364132	6313.632072	19874.88933	1745.133958	3800.557912	44615.39669	1812.187388	10248.73163	3122.155303	48554.49068	81933.61366	12795.20969	19129.25169	3643.950842	5138.885061	5274.053644	46033.1331	14250.52605
904	0	35649.03513	0	0	0	0	0	0	0	0	0	0	0	0	0	0	0	0	0	0
905	1166.951885	47218.5646	767.196373	753.3657697	377.1405121	364.4404266	726.6302106	16585.45864	369.4680121	335.1614062	1523.596978	379.7559998	552.4756046	968.1773749	3215.882747	1293.903564	305.6236771	296.3503125	523.8767271	315.5891171
906	0	13118.08927	0	0	0	0	0	0	0	0	0	0	0	0	0	0	0	0	0	0
907	30045.83414	17043.7295	457.3399081	16525.18111	3709.237829	17165.23903	2850.783733	23563.60893	9702.529502	102360.0105	26075.34648	56266.93362	27349.80745	32724.73094	90516.70962	30634.62318	9231.496868	29280.28302	3139.649052	609.5789648
908	2995.320598	39261.2196	1128.157207	3315.020435	1619.755338	81007.62477	2468.607056	11781.37477	15324.15976	3416.019102	6044.495515	5422.629727	12857.14805	7604.505401	14669.06825	11031.38086	59463.76878	14139.29793	14648.56965	21415.0012
909	21180.30562	36838.56666	0	0	523.7138068	0	0	0	0	0	14161.95629	0	0	0	0	0	0	0	10270.91483	14057.52529
910	8401.580251	28130.04684	4347.856256	0	0	0	0	0	950.640672	2025.368635	1413.936079	957.926423	1319.468846	10506.67673	2111.97072	386.1137466	543.5273309	386.1058914	309.4375699	317.9962601
911	967.1017181	15782.65427	0	890.4736908	1179.649216	2845.041774	224.8876181	3374.929272	0	0	417.5343732	181.1834143	2396.753028	673.7230627	1141.943968	1386.073174	203.7689374	11718.79258	10488.49614	146.3368524
912	24515.88154	25322.1967	2043.292564	31192.2596	32796.89363	16686.4878	18754.23856	42107.85447	32708.93074	36945.91209	52605.333	47528.17146	42712.25999	52714.16931	48374.0143	3697.480828	40939.0052	40588.54569	2075.419843	31411.28063
913	0	41965.11941	0	0	0	0	0	0	0	0	0	0	0	0	0	0	0	0	0	0
914	34832.28271	34544.64842	1668.898313	1270.923256	610.726149	391.7925	374.8434631	440.5680972	386.4845737	419.78133	398.1416666	409.1136932	722.5273059	309.2324579	296.8281821	286.02039	335.0785941	306.0391278	229.80375	0
915	15354.47988	14569.8508	1735.944687	17784.26157	14717.20462	18987.63115	25042.07785	10323.44343	21296.48452	28937.8592	22983.94932	22808.96658	1398.14044	11919.48889	1246.69016	1914.814274	1915.051504	14993.27777	20660.74982	14302.79582
916	303.931994	20969.42886	429.5777921	454.5692368	375.21	744.0672079	393.2027847	1173.277625	458.382236	411.316691	731.2575375	347.501239	470.2714206	704.1092816	21921.62415	261.7385312	282.1719342	251.0053528	549.3063446	317.2720386
917	1210.102405	17569.55754	1804.413898	19573.63171	25375.7638	25114.3455	20871.77421	27575.20545	906.7351401	26523.93715	26113.89355	25618.64752	26929.88816	23805.69494	25126.12765	21307.5066	26836.46287	23892.57521	23153.38375	19942.34944
918	20967.26923	13813.55494	0	18784.2621	0	0	0	0	0	0	0	0	0	0	0	0	0	0	0	0
919	15028.87472	19333.60153	889.3799588	1388.007425	1160.817671	979.3509622	788.7128	1638.198603	1016.254151	2319.979241	2512.776127	559.9217789	1197.660909	2234.162169	453.69465	1032.586346	981.0058255	1610.649347	1995.977466	0
920	10636.16082	12248.02533	1845.373445	1248.908983	2147.033782	888.6918919	680.4332117	758.0114401	852.323167	808.0837843	235.6290486	489.9620801	188.1420255	338.0087517	0	202.4655139	385.7559714	180.9994812	193.2955966	309.6165074
921	766.9043436	10610.791	0	0	0	0	749.0992346	0	0	0	0	0	0	0	0	0	0	0	0	0
922	4916.32749	28262.30133	5774.536069	43876.00493	23956.90129	8458.259136	9039.5384	35946.4226	37922.36659	23701.67296	9119.654791	6157.002568	3909.774584	23695.64623	14506.68833	12137.32268	55893.01563	27486.49128	11143.41548	20639.99587
923	34588.65554	41122.48119	4173.928801	49140.19057	3848.986019	4688.19278	3917.81135	84311.03766	6273.680085	2530.210093	2485.528297	15426.58094	8129.087988	4104.930007	3821.686267	3106.177965	3782.967693	5850.288179	6512.781672	12930.34117
924	47797.36394	15470.64952	3566.753481	6961.693081	34611.84561	6692.955692	4220.43438	18168.20305	13307.72596	16467.19758	3063.497718	2363.450662	6097.017797	61007.08162	5503.483802	42105.36242	15615.75785	11910.58261	3322.399233	4003.831214
925	716.8307574	17583.4318	1015.06288	0	326.8225305	0	476.784006	378.1881271	0	0	0	0	0	0	0	0	0	0	0	0
926	19881.73801	23574.87375	1312.844193	17871.12511	21154.45379	14310.74448	15261.48083	15231.03048	16836.97736	21230.38391	14560.80812	1095.88647	1623.349481	1638.2788	16871.63066	15201.24603	1756.178765	2005.573938	2048.434801	2237.928957
927	41414.33288	25422.67506	2643.058553	3060.878898	1826.891616	1443.528301	1652.549908	1964.915804	1056.633404	1334.061744	3334.823649	1769.25123	1268.280772	1597.707366	753.5555493	1576.511379	2828.020041	2145.322339	3133.285399	1740.864901
928	32816.25733	33322.89949	400.7917474	731.1719623	461.2291205	462.9568167	577.223476	1145.449819	364.1351605	1370.014376	591.8856152	1955.523611	0	0	0	0	0	1767.0275	970.4569922	14369.55458
929	253.8230841	13391.05077	0	2435.274081	996.7138605	764.8585373	0	763.1289377	0	0	0	0	650.8504358	679.7458795	327.5530774	395.0414209	0	1671.228261	1458.701886	0
930	57082.81736	19566.59949	1310.328126	1326.302903	681.4459099	1667.658142	243.5025819	898.5787527	783.6392445	646.3149921	1419.921801	636.869832	467.4296118	1057.550724	648.4029913	668.4306793	904.9344026	741.7542	503.6365475	378.4315485
931	1669.958946	23609.64351	2966.179697	5140.809857	21642.31329	757.3520544	1872.85434	1355.372785	2103.869542	25970.91119	2125.276471	34315.97478	20139.26174	14272.64479	13026.01528	21553.92356	52470.45978	1301.833336	623.2929785	750.9826758
932	1613.402725	12421.79268	946.4791553	11367.12355	32857.97078	1403.232093	12019.24237	31487.96588	4331.597355	1985.153157	44515.21418	48200.24594	42052.70291	42007.34007	57957.8057	59582.42263	54237.07116	53791.36685	47422.56227	31784.3338
933	4326.441914	17781.70818	1795.047911	88251.56153	25686.36832	7345.808027	10055.35671	21485.13043	4709.080825	14247.74731	11114.51428	29425.45693	5924.259203	5803.465922	12019.37502	27752.10252	22172.71996	18671.26586	8541.902672	1789.764657
934	998.4620874	33295.28585	1982.470631	16337.38717	2789.469732	1396.971235	1756.68872	828.6453781	2644.398409	1211.14907	1217.780113	1134.968294	8804.386187	2134.562791	1308.867645	4190.135708	1965.477057	1019.021479	3767.768429	2682.412631
935	18685.66418	31670.45896	430.6774329	1039.564624	1844.834981	6217.60483	2214.433286	869.8968484	1403.008011	1586.672246	587.9448303	4072.849165	0	393.2313657	284.1306345	0	637.4716891	1733.548459	23293.34449	11087.12462
936	4615.58788	37633.35234	3526.440769	12341.87571	11864.23353	6623.760403	8913.264622	8446.422144	16938.66193	16371.3666	19397.79706	1812.954587	2381.655297	4764.007094	7794.767743	12727.83871	5550.287278	11387.4262	3672.22526	55597.91924
937	30375.68526	24294.85256	2425.519608	1493.388429	1467.408701	902.7187564	522.357149	1320.36987	23795.62316	2262.507838	1728.588424	19655.21007	1334.790756	53305.83623	3778.760316	7109.795004	3525.630143	6064.644099	4921.661354	1587.269031
938	13637.94536	15260.737	915.6510635	1977.490359	1403.179877	1435.755778	1809.803658	5328.293636	1847.933643	2289.779686	611.6290796	1003.892176	488.6501688	1059.544418	994.2715173	2508.284021	562.4000024	286.1545633	403.5454687	319.3701389
939	0	15039.79726	0	0	0	0	0	0	0	0	0	0	0	0	0	0	0	0	0	0
940	40153.91127	17109.16543	300.2891144	743.9380811	342.6839923	586.1313007	356.4149551	318.7254062	335.4174261	677.7181137	900.3846368	879.2015735	1181.938682	1195.718353	1151.822612	318.4175418	278.4103693	476.5718999	454.3105559	253.3184404
941	3983.40459	29046.60977	3060.889872	2627.161672	7864.384587	1748.130066	1624.043586	2076.628347	3661.944987	5649.029835	7307.725988	3039.775062	2987.79072	17125.88292	24156.16733	3279.718417	5428.488781	1109.668184	5918.061189	7847.327518
942	6934.178919	49054.85243	21133.31572	1551.712332	3053.669152	8823.002318	5259.234756	1128.392471	756.0892969	46356.48156	3686.751052	8231.395084	21024.07151	10659.14372	96468.1064	385.2986765	9743.672638	48248.0839	55684.77421	3475.837087
943	0	18022.31353	0	0	0	0	0	0	0	0	12765.54285	0	0	0	0	0	0	11551.50544	0	0
944	2312.259949	20750.40889	791.0242905	988.4257645	874.7440887	1089.360179	429.0812512	414.2061928	386.6200374	826.8992358	345.6356003	333.6764818	431.0883435	244.5191991	566.6488525	449.2628105	783.3456599	136.0139392	273.0228257	183.7232121
945	0	28788.70925	0	0	0	0	0	0	0	0	0	0	0	0	0	0	0	0	0	0
946	2183.743388	15635.16698	800.2127591	0	0	0	539.256698	0	0	0	0	0	0	0	0	0	0	0	0	0
947	319.7706647	37030.40565	802.8876315	1340.633963	890.4475662	428.1552713	2032.009471	848.6992841	33140.3648	3516.475532	1398.219618	6513.404898	8195.759586	14768.58524	8091.324895	422.9869263	812.0335904	3066.796598	41446.31487	45237.19636
948	1666.765724	18223.06492	2213.558815	1509.701812	625.8925745	1426.530425	20154.71598	33428.51405	55074.78169	8037.147686	2852.220795	3887.627421	2437.678449	50753.93282	4800.02231	2523.175706	5434.496378	2030.738959	2982.206309	4475.222184
949	34595.83664	31659.7389	1392.953989	12250.54331	44650.95834	1588.411317	1735.085959	26768.56358	16850.59967	52672.45344	29965.29679	12241.0466	18760.50032	8754.863646	1485.914362	4174.270134	810.2160242	7522.818201	3139.623748	8205.7759
950	33936.32462	28968.19411	1755.948143	835.7776245	1641.523461	0	490.9794543	534.451778	0	0	0	0	0	0	30313.31423	0	0	0	0	0
951	41282.51801	25806.69097	1098.24869	821.8850963	624.0150851	614.2760266	0	0	0	660.6049026	0	366.0687845	0	0	0	0	0	0	0	0
952	0	19523.70675	0	0	0	0	0	0	0	0	0	0	0	0	0	0	0	0	0	0
953	21372.2964	17744.28898	1540.251958	2268.498713	4150.519167	6110.570178	1555.199846	12904.47159	6777.308335	35021.25803	82403.46241	58555.43184	21197.18394	66640.25061	119935.9501	373251.0188	282935.5038	115456.0645	16449.1729	4207.848944
954	26741.25845	28054.12927	13809.28928	66692.16532	36947.41686	2784.154643	27700.2098	46831.56586	61265.28337	8501.16854	1537.712243	798.5302899	738.7123645	1212.511201	80262.04593	1890.730539	1051.563274	718.861333	2944.744216	511.8616626
955	0	28490.70795	0	0	0	0	0	0	0	0	0	0	0	0	0	0	0	0	0	0
956	1650.010268	36670.29094	2201.054321	386.3500983	3066.762335	480.6422205	1348.059326	1106.029341	802.0861386	1801.448571	563.2238947	47005.72542	474.9273029	205.8446654	0	221.8246394	501.1875	653.3450967	668.1815167	1393.433278
957	21836.32564	14033.94923	3312.935362	758.2612061	438.5919946	1627.933123	441.3706595	517.2689575	1150.176634	427.8506543	1427.139926	458.1585132	462.3851981	390.2078897	602.5354948	619.5317157	408.6828644	335.6945947	701.0439313	437.4216568
958	46048.36106	21754.62794	699.3376996	350.1105936	318.506759	364.1727448	829.6013892	430.0782605	397.1108798	382.1107544	339.9106146	361.8822217	334.4498437	1053.051138	641.4429282	306.8711472	370.0151285	294.1816058	307.1812473	1300.816706
959	2478.071833	41845.61238	4081.631781	2824.469879	11421.87726	8786.261865	9578.772308	3745.077316	9985.414951	7684.887579	10457.26122	1697.742565	22093.51659	21508.71794	41403.30571	6610.050758	7609.505123	19130.92629	4559.646771	25509.77974
960	52893.25563	19173.41005	807.7017783	1290.230518	2749.760914	1788.448807	1107.83701	721.014743	852.4318744	582.5475	470.3519971	1014.527425	849.8138489	912.6365515	2364.326904	437.2499899	815.4568185	421.74	415.9153345	366.6485907
961	21943.84064	21625.90325	1992.007211	397.8382727	1638.539383	18979.06741	1070.649864	1261.99417	3269.776897	2103.32088	1043.304954	10697.20689	210.5631024	286.2941748	0	655.3818279	315.1640286	934.4734415	2229.358676	2121.99357
962	1128.455756	29698.12363	758.188179	5014.850154	6126.560376	47438.51998	46288.38068	4385.974547	9073.674527	41228.83287	1666.757843	3710.69063	1933.584007	376.9716248	875.9346982	1846.425261	2705.839495	24535.76836	1335.838862	2881.684495
963	10765.28947	29795.69417	655.1763052	453.3194229	566.0833173	2924.114066	998.8316684	1229.21307	2429.907627	808.1825024	559.9075964	0	0	0	0	0	0	0	0	0
964	0	26881.25176	0	0	0	0	0	0	0	33400.68929	0	0	0	144859.8166	0	0	0	18157.10337	34719.36753	0
965	1017.461214	13276.47299	347.5125082	376.1154355	677.0152826	0	0	404.8134714	0	0	0	0	0	0	0	0	0	0	0	0
966	3257.909692	29085.66422	1031.061962	29477.83339	9072.775576	5458.109033	7124.610029	25969.55638	66071.21191	16772.79183	10849.53944	3898.531111	4564.948596	4242.470186	4782.056437	37147.14866	43157.3177	5036.488096	6207.292158	1363.239044
967	1440.11444	15855.34809	1130.303958	1358.657606	1491.328808	3041.882869	2885.497042	1127.48181	3577.400403	19298.99475	2666.838036	13762.24369	3672.410962	1394.663395	2843.456508	1334.211636	1724.033337	1038.512303	32009.69953	27322.8361
968	18123.8944	17545.22985	1704.381815	1849.821869	1312.747871	824.0983466	1645.396295	2000.533546	803.0334897	0	0	1552.954719	0	737.088197	1008.299291	0	751.2308995	845.6060056	466.7546036	904.3555243
969	14938.48901	13511.42508	736.1210962	1541.257011	542.361974	549.8002524	405.2557205	0	332.0072314	352.7882281	1146.634424	395.1160757	388.0980066	326.1819177	627.8728766	348.5377359	355.6672888	341.401929	265.7733673	0
970	0	42747.63866	0	0	0	0	0	0	0	0	0	0	0	0	0	0	0	0	0	0
971	0	39092.44116	303.1040533	325.0469586	747.3427762	0	344.8051749	300.7224399	565.7113422	889.2514948	22593.01445	1054.332416	3736.912872	5973.287655	0	175.559995	237.5235324	220.7852271	323.7932043	507.1270015
972	25801.25586	16583.12211	946.8912231	1180.86803	337.1074777	361.3806052	365.2706332	401.1239648	351.8919772	824.6492743	338.3359442	342.4422931	1373.7999	654.0939487	335.6098206	319.934718	579.8729073	299.7680905	283.5656927	243.8051743
973	0	31205.99547	515.5253998	891.5014609	11437.59675	231.3037505	1887.718513	311.8811792	312.15091	25303.25988	1387.219598	26885.69767	2148.264236	5447.983347	193.0638977	165.4842041	247.920753	292.9015063	640.3754938	355.4158914
974	19042.19826	30523.58786	1149.7445	491.0496982	897.0245343	2401.412407	623.7018127	583.4581165	1906.621658	2666.189401	13557.53864	935.2743723	498.0578879	1039.327699	344.2079663	391.5769949	1952.433932	2580.570488	14605.11641	22670.00532
975	43957.88821	15113.48487	364.7600739	35058.34732	27377.79373	2926.925338	819.8697931	33957.99273	3354.946672	26756.22562	909.213457	35131.42807	3981.878851	23837.98191	21912.479	3177.762689	2675.501693	29784.39996	1007.063481	0
976	47778.44204	28334.81151	0	0	0	0	0	0	0	0	0	0	0	0	0	0	0	0	0	0
977	4536.818899	15128.29254	2059.177906	5328.026506	4398.27785	5140.486844	1933.892813	1904.260523	17360.79046	14188.9462	2873.546102	5545.099508	15626.61744	1409.519268	17451.50537	4940.305503	5256.306118	8547.505745	11597.19397	5275.923234
978	11915.19692	13520.00038	1205.750001	16241.6552	29325.73576	28309.92962	19482.89095	24563.98796	2396.238522	20908.62396	23329.44539	21694.99466	23944.59848	12257.15288	11469.22319	10809.88744	13234.96178	16481.6099	3118.031844	814.8259387
979	848.7068765	23468.16623	994.4880775	479.4425917	585.3109131	466.4620294	804.250827	341.2681787	296.0548956	358.8565402	773.6138498	346.5004834	288.2381918	0	0	0	0	263.7266281	487.4841211	455.1765793
980	14279.02027	29652.20713	2140.021025	14606.64195	3024.250839	15013.85806	26532.8554	56568.09458	4947.523965	4141.092823	57342.08929	26943.72445	10609.4847	37317.81019	2545.183854	1752.216954	2092.589648	2487.729849	6433.805923	4533.786561
981	5543.902004	15024.1372	936.3509308	15475.21017	3334.275428	19702.02458	58092.11133	4488.203203	20759.34629	7037.322565	61990.04655	18766.84919	20512.85964	31406.58679	2647.408136	4184.133311	5399.675209	4207.544258	6244.453596	4350.235496
982	12992.43993	23004.28467	730.6103925	315.1867484	691.1353812	16309.79747	868.9621674	424.9037521	849.9748297	1365.008487	8890.204617	1085.023792	0	0	0	0	0	11072.75812	17527.8775	14029.88153
983	27114.09297	24326.60215	2757.908223	13991.71649	975.6625671	1180.503234	786.7049451	2347.752945	2154.521704	2063.167553	12860.24392	563.5928485	15447.96062	20225.6458	15330.86975	16002.12971	12177.13779	1994.764245	10797.26943	16366.29727
984	2795.866033	11701.73427	4249.907538	5477.927928	1237.994419	6229.999532	3403.534228	720.8174954	346.7432401	41832.16235	64714.74728	5609.494885	2939.457308	53487.1862	2980.936069	273.8022226	355.8685941	1407.563719	36944.36365	29743.74176
985	16249.17384	15545.89125	1467.674063	464.9849451	968.4925612	386.6272971	419.4231619	2155.783461	980.913197	1236.49293	461.7149057	384.2212418	56308.87432	52972.92876	601.5388403	595.85625	1782.30578	313.8830228	289.5899854	651.0295193
986	478.2845956	14568.99664	549.1630124	352.3404199	358.50375	1501.506304	902.5490533	365.1174564	398.1812146	744.1486002	510.0454138	874.7567331	0	279.1099677	0	0	0	0	2328.715048	0
987	0	13715.8894	0	0	0	0	0	0	0	0	0	0	0	0	0	0	0	0	0	0
988	10937.60422	31374.50821	3664.073084	2056.030387	2115.135081	2271.693139	1813.651262	45015.77786	1160.806895	1898.598235	55298.16189	2013.172535	30498.08581	45032.32545	13893.38057	42830.97284	1745.895979	1679.331338	1973.448901	62591.50962
989	535.8674707	14702.84607	1069.96244	14249.77348	37973.17098	1307.666613	15027.90124	10182.36653	13841.03145	5836.181305	8626.469425	11118.20725	5895.461254	6168.730329	7149.796047	25942.8477	29340.5244	16844.19402	6722.172043	3891.243803
990	1172.661625	10402.9401	1065.506273	807.0817392	1570.475267	1114.84222	2600.069492	1016.932267	1351.589222	1116.840117	589.0099191	503.1271967	498.6862152	489.0603625	462.5074072	517.5702521	1029.957987	580.9720345	423.1868811	428.8085239
991	2448.197371	38743.33234	1889.074594	852.9272067	2023.145093	718.2780826	5249.008065	1237.056657	1410.81438	924.8992099	805.349501	2149.19181	2288.394156	832.9796457	2763.506676	20867.99715	24712.55901	35666.33609	2971.419968	817.8132166
992	16094.94638	16858.69018	731.2483713	536.972157	807.9384402	14265.04355	1673.768147	1183.504757	377.0148285	1181.868336	6221.947036	1978.029042	0	357.4017828	250.5306363	0	592.436055	10603.98689	27786.40796	15017.56253
993	700.2554329	12934.13878	1250.11871	1812.135317	1679.449494	14002.63125	16953.87695	13767.25148	17178.4635	24214.25492	15849.56866	13829.89621	18664.79718	36818.98262	13503.68127	11522.38518	3014.10819	37405.06957	15242.85984	27465.37096
994	13772.17865	12754.66095	481.7521637	382.5783215	490.478291	0	1104.434413	516.9574072	0	0	1458.85404	0	0	0	0	0	0	0	13325.8509	0
995	2459.402683	11529.32762	1167.3159	894.5088084	431.1132921	331.9937567	357.6728485	451.5332506	170.1731387	610.4988235	282.1662241	290.8315338	265.3693066	238.9773532	526.909433	196.6208794	189.5426271	488.2986021	237.6449107	198.2078009
996	1719.969296	12516.41991	2288.558713	1634.999128	6670.019561	28044.95103	1395.748066	1734.483214	2234.179052	21100.41837	16238.97095	21640.72222	31232.3187	2728.179218	16957.06139	29032.20343	20700.24971	19532.24486	15453.60994	16989.05346
997	1383.411724	11945.14098	685.2358099	1478.811784	2801.23553	2433.294479	824.6886108	1128.210315	1315.655132	2042.830587	2612.450808	3542.632761	13413.30258	1937.380013	1808.746454	1772.695893	5162.562179	1606.045703	1163.088327	3614.593286
998	5454.14127	14640.68497	752.509384	608.6389023	420.6047086	307.1955377	173.76562	857.0480878	362.517377	414.9968939	206.7394812	185.3926968	645.0037166	158.036998	1032.330387	478.2702837	429.7606224	230.9488454	1072.328875	426.213425
999	11780.19121	14700.02796	490.087131	819.6504813	786.6552448	2524.615711	1701.172313	493.6411835	936.3679706	1027.870219	539.7414862	1453.902008	495.627572	11362.01594	3366.639854	1562.143159	0	1179.391729	814.5399326	471.3045639
1000	1521.602236	9746.791688	721.5293958	1054.99282	1832.407666	3924.884165	2492.041041	926.0508188	784.3733359	1215.258669	1957.553556	1316.890768	1515.11402	2099.661488	1924.8761	1751.33793	1508.371021	1323.832729	2110.275728	655.9153029
1001	13070.6753	20623.8256	638.5981888	720.3291119	480.1519638	379.73328	1754.130691	723.6554068	394.1545056	444.2421671	444.995332	1237.721004	625.0354184	965.9882684	347.0549414	0	0	826.2458295	1526.9711	638.5200146
1002	0	11995.32678	0	0	0	0	0	0	0	0	0	0	0	0	0	0	0	0	0	0
1003	0	18316.80354	0	0	0	0	0	0	0	0	0	0	0	0	0	0	0	0	0	0
1004	877.4876724	11831.54789	2080.53643	2133.889651	769.6210995	825.2112552	877.7399277	549.4502417	799.7612338	1052.328734	1155.305709	860.6803638	417.8769214	720.0191931	873.008172	1451.944364	1549.942769	433.3327707	692.9533823	1175.034348
1005	1315.436217	14243.3649	1056.896092	939.3623355	798.7816324	13765.55196	1262.143902	1915.064928	1914.343115	956.0972076	23754.00139	21768.12868	2384.766521	1123.702171	598.1113641	1776.271049	1043.100412	12952.32248	24334.71456	13338.34156
1006	13744.06307	12997.5278	2440.074733	3005.288815	1635.165427	1431.226103	3325.468043	2197.067882	2924.724424	2206.853102	1470.231513	1260.891801	491.1493991	1017.341288	976.6476746	687.5631683	451.374711	368.0951907	1467.215077	326.6866461
1007	12554.72945	30724.99205	2441.65085	2470.10764	15621.78712	1874.079955	4114.090088	29115.96282	12227.71748	8070.844266	1742.94189	3749.825158	4999.780979	12498.69457	29184.01952	80869.14727	5582.376532	56927.5887	5123.061279	5266.949751
1008	817.9811085	15007.71714	1251.549532	628.5288464	517.573	413.3816331	630.0200533	1116.515311	536.8048407	214.7383356	331.8434953	512.2490007	366.2120517	495.0617542	171.5471988	183.0523988	201.5790065	323.6145584	545.1795543	343.7166197
1009	5772.410208	14188.88895	704.7222935	220.5146265	293.3901542	461.0287518	764.6943782	661.7501143	448.735979	194.634006	633.5267953	557.1614351	425.9946918	227.3345238	326.998301	339.5696956	504.0834192	226.5098364	522.6359491	574.8398458
1010	12277.47637	23519.19359	291.5999863	318.7403915	306.3039697	0	424.905444	0	0	0	0	0	0	0	0	0	0	0	0	0
1011	2355.572037	11018.81566	2209.128624	465.2890027	738.0822519	797.2606137	3649.129369	92990.95854	828.4408209	1125.45532	2705.137231	2839.984816	1555.186122	930.498999	388.8774866	718.057955	1157.284989	967.5095554	1330.922948	1416.342799
1012	3749.052294	15430.85837	2056.334535	19991.3074	42109.35974	2783.619291	3086.746974	21361.58779	23663.27562	19752.20094	11168.85121	24658.84727	16519.96806	6956.81525	22036.14772	29818.98573	17970.84534	34374.24138	7987.522357	6168.808462
1013	16886.35947	17791.07529	7266.419883	3001.389093	2089.374503	2644.600213	1000.343843	11612.94746	10453.03313	801.4953333	15433.02182	593.6512244	1032.843954	1048.600932	560.3096393	817.9223305	866.694093	890.6727846	721.0675337	1158.765851
1014	1256.301158	32446.44496	3839.182892	1318.478725	7730.662595	3836.282823	3399.416268	6092.913589	2712.090291	21822.4585	4507.404655	3219.680517	5144.747419	8107.82757	10078.2956	8952.679625	4619.378732	11706.54438	9182.946409	2808.330648
1015	7129.415002	31466.83217	1458.988055	547.2877135	260.6957199	302.6430121	250.6729518	379.6977502	0	0	0	254.2518073	0	0	179.6246356	157.1086917	0	207.9859392	201.4108594	213.3010258
1016	5193.466152	14525.68182	839.6311212	799.6760651	747.954819	638.2337668	751.9340341	1591.168285	22457.06582	20158.85281	13396.34498	538.6484015	961.1198438	1506.074691	431.6589734	456.3904532	2109.647008	415.9721805	812.053407	1151.973659
1017	2134.429212	11110.30744	901.8494957	456.3109341	402.1603088	436.7630566	372.6166278	1156.25743	2075.898518	875.1135855	2239.005764	427.779006	0	272.4093219	159.6679239	247.2374089	570.2234134	1146.933299	1675.090627	1277.688427
1018	2464.65763	25667.85738	880.8179434	530.9116548	357.3944714	392.0465863	290.0708459	0	0	0	0	252.4853636	0	209.7708124	0	0	0	0	0	0
1019	1431.151675	13916.58282	2294.037712	20171.67658	24887.09414	1365.235541	3130.351437	1648.683676	1204.488151	21981.65071	3111.657578	2168.562017	1581.553331	13713.56327	13314.10527	16427.84127	1619.89182	10963.69708	1671.915959	1299.980708
1020	58790.35547	10360.61623	11840.6203	50338.29929	52433.61835	62467.04815	11031.80754	60464.61909	12230.06497	17204.0515	12297.73149	18326.27204	37447.74277	43300.92708	28106.60536	44023.46081	53923.73845	15076.18493	18316.82034	13229.22948
1021	2051.027964	25382.01643	1152.01291	1655.888575	2185.857792	543.6597125	1651.988413	1602.617017	718.4692667	2336.014938	1429.461365	330.9427579	1044.694056	820.331185	567.0952817	369.4287057	321.0000375	300.074837	525.9903264	284.159306
1022	426.3291733	18721.85884	651.7317769	338.6212399	375.4962021	2612.995908	1195.539532	580.4949664	379.3720605	785.1893088	1568.740125	1174.749997	253.4456195	292.3656894	0	0	318.3128558	999.9537685	1849.193116	2855.809705
1023	12266.92917	21988.55652	7479.134812	1954.416872	431.2343079	603.050668	587.9839856	502.9409674	881.7624371	911.8667395	426.6906949	708.8646835	383.557868	1292.232728	402.8122925	1915.6007	1874.563912	424.6111752	668.9197485	344.616861
1024	1786.335126	11924.2736	1678.513497	495.1974985	1053.28769	1474.97415	1260.86961	1269.171283	1403.58534	13556.94563	14389.69533	1859.555031	408.9501233	1007.328958	427.9574103	418.91082	1803.495204	878.9967325	13859.88466	16380.30193
1025	966.800116	20258.61493	2313.642015	5406.679882	2360.776743	1501.314456	1179.001719	3092.496282	1093.808329	3550.912066	2264.581464	1160.03389	1604.47545	800.6559137	771.336167	593.3843921	739.6159204	480.7477222	369.1522018	832.1437216
1026	258.9406815	11790.76921	834.0183636	269.4513345	779.8266074	1205.168274	1592.123258	5096.504088	11253.06979	2553.707602	7051.936531	12014.20858	10121.2613	173702.0175	3872.149423	282.29082	925.8036603	579.3768196	522.3325909	2227.007379
1027	1185.323347	12725.99059	320.8723297	584.4698602	323.35875	399.0203036	415.4077222	0	361.8349091	321.7678253	371.9537375	402.0048358	305.2590436	0	0	0	0	307.9452585	2003.949565	384.2481912
1028	41725.24275	10468.32136	3724.962587	13562.7463	370.1025027	49781.01665	31784.85673	320.3392621	577.1928406	1917.733993	51716.91452	6512.941452	51084.97775	4022.613618	3468.229047	435.3626514	283.160484	376.5483398	1621.911931	11600.02051
1029	31285.97206	13318.74932	2438.604556	21648.6439	880.9368832	1530.18156	1603.042243	20355.74525	45431.42153	33321.38312	581.3976819	1120.172876	11844.31652	1228.671392	2835.386775	10109.78172	1285.600623	2981.553862	16882.84393	2720.39569
1030	735.3211102	21017.2141	341.6407581	671.7582642	1138.967794	14359.94271	959.0424097	701.7890753	2979.010336	2476.640555	25329.80341	2604.777892	829.6870642	1190.17846	0	0	0	3091.136742	27212.83423	25593.19131
1031	36349.88555	21986.66691	7268.273218	28167.15376	561.0206099	64519.69752	54790.70185	315.3601978	611.8626306	24642.31957	2454.469612	1293.859113	59833.57804	87877.83227	3502.112602	0	377.6387201	1121.205105	760.656265	1236.330334
1032	38989.13657	11823.38999	2457.198786	654.4703348	535.2049278	301.1923938	316.8590955	612.4351245	333.8500974	335.1463303	316.9865918	311.5474228	547.6854749	294.2749622	263.0316522	0	0	247.1895374	265.0857935	256.4892169
1033	533.6255356	14681.2394	414.5353391	457.2841058	1157.775301	357.6207321	37187.20105	4577.633397	35560.68604	38097.83069	2683.12241	786.3176514	8498.208582	3931.807471	667.3939014	2888.926786	1819.121208	1320.648217	598.162408	58465.49926
1034	511.0508826	11017.09052	0	0	0	0	0	0	0	0	0	0	0	0	0	0	0	0	0	0
1035	447.0966499	10736.5992	2818.911234	1346.210784	1406.703566	9711.706901	3497.662558	892.4538327	1727.645804	12651.97893	707.3082239	1463.914429	11379.80097	1480.256888	1998.741753	12687.57848	13771.42984	2008.376038	4828.217996	4627.054282
1036	2182.022318	14594.25319	1874.675594	15135.01923	845.3159473	1227.841074	19901.85053	12778.56095	25826.59114	16504.54837	32495.83302	34598.74784	20491.57361	43769.20548	14132.43503	33959.1989	22000.90898	27375.79603	17988.7218	22485.70285
1037	1461.388543	12286.23525	1805.357134	1715.949676	478.897077	663.9791144	1926.209147	623.107673	977.0215375	1631.086128	966.37267	2648.560894	290.5060858	674.6999268	276.3594305	936.6253651	438.6868771	513.8719656	1558.876318	892.1142265
1038	2904.191298	11604.25102	524.0524036	1674.218468	241.3178778	1064.741269	306.437569	914.3749731	304.679902	371.0079382	350.1781787	232.8658374	557.1225151	301.077919	322.1820978	290.5291983	265.3230212	286.3681348	634.8901904	219.0836041
1039	896.1158698	10066.94124	1887.234049	12375.27745	1110.213571	1544.854883	1549.701943	1205.053781	1196.946417	3245.787226	1924.866709	1437.829971	26742.74923	21253.17929	29594.78435	20850.40359	24033.94993	14537.01179	23411.9025	25577.94753
1040	2837.07083	15745.66243	3492.782882	2720.342895	5661.213541	5301.714661	5211.278622	0	0	5668.703262	2248.564182	6949.978445	3937.334703	6954.183658	20570.32994	0	0	2646.821948	10534.92576	6766.766935
1041	54801.71944	23393.24879	0	0	0	0	0	0	0	0	0	0	0	0	0	0	0	0	0	0
1042	11449.46467	11925.5413	1280.972834	664.252793	2251.721629	2833.219566	2037.020238	3665.396266	1402.408265	3451.417815	19011.97632	14416.93067	848.8207672	954.2407516	273.8434323	794.4461723	1995.598155	12290.87493	14460.29546	13467.35075
1043	4071.447117	12488.18647	2013.821274	16343.34949	17113.25367	18468.78638	15665.2533	18477.36807	15434.08503	16324.32247	17485.37369	12788.11575	2422.451061	838.9246481	1599.623646	2121.147607	4364.603095	3144.494936	12173.70355	1786.748485
1044	10099.14885	11666.87479	397.3475034	1493.182343	3216.378849	54618.40224	46553.54161	4872.305902	2811.518018	2298.802744	5965.075437	2705.080107	7862.955125	3525.306035	6168.930066	9466.997089	8903.727468	5706.250651	4704.421349	51468.58624
1045	46782.38453	15666.75003	2473.988083	619.810274	634.1141666	421.7470697	754.3825278	535.9690356	2633.693871	403.9269791	475.2361945	777.9006876	871.7985983	856.9708676	359.6756589	821.9288539	396.990423	409.8365854	721.8749945	426.4381192
1046	3363.915564	15848.22164	1211.48126	1398.781682	357.3794861	1262.096549	972.7633694	2178.506662	2323.394147	1146.922418	2262.564091	1750.881996	9950.879667	12841.24145	2029.705997	14322.21358	1305.271492	1493.146824	1898.097211	971.9458127
1047	15887.19737	13075.43867	10944.75063	13905.93118	53759.87399	3127.114827	39523.25716	45576.60804	43073.20516	42338.75262	55535.79855	61101.26886	39677.94669	62134.65404	1997.907275	50300.26591	6613.382168	76193.0849	73434.91971	7659.961344
1048	2991.638606	11217.84885	0	1235.436512	878.3800882	2874.240506	7920.574206	4278.58584	3770.267343	3168.06185	5114.074469	2719.873575	3121.143034	2112.702216	2913.944233	1270.634329	1028.591788	2942.80312	12088.19138	1921.827317
1049	558.7769765	11142.78823	1839.39206	239.7125116	311.5644324	0	305.9364359	301.33125	322.6422931	42700.45666	2452.565147	59628.58747	271.8942188	256.6718207	218.9314243	193.111875	281.7497159	262.4053491	529.8757924	1095.269723
1050	53170.69408	9188.690853	531.6040778	483.4061957	592.2724548	19837.98236	759.3471606	680.3083136	403.2728503	1250.103983	732.6056195	1735.459828	0	0	0	0	251.9129443	363.6215497	19935.71763	18104.89683
1051	1230.810929	15020.78168	883.038186	595.5963629	65728.30132	82715.98494	10065.04411	28494.92286	26341.61916	71551.05895	25084.5684	204937.7474	33523.27753	33993.57931	60536.4483	67751.0487	56598.96897	52131.70399	35879.64827	69232.30594
1052	0	13275.10856	0	0	0	0	0	0	0	0	0	0	0	0	0	0	0	0	0	0
1053	580.6905826	10320.9294	1499.464854	3366.784061	2775.278129	2550.606469	9830.250065	9046.280581	15115.02625	8676.878815	1550.339943	789.1553503	7934.094221	686.8700555	880.3019371	621.353985	720.9659839	765.299696	484.5528635	354.3580225
1054	1457.07373	12207.26405	1796.514778	297.5344272	693.4064777	2318.504377	410.3765112	811.2015152	342.5866177	783.9751025	1302.965844	1057.64143	0	301.2412473	277.2027795	0	536.2346722	744.1414297	16625.28184	12226.39089
1055	33154.19215	14123.6385	906.6796683	504.0881996	355.8553308	3515.530663	1076.930728	1230.550526	3781.668546	1005.861512	1078.855249	1381.80683	27453.83082	10635.69697	4775.454069	1227.318299	1531.832751	3339.760372	1291.316704	1258.231932
1056	20354.83228	10946.42415	1925.709219	24189.93316	849.764014	334.6026581	1282.701953	662.2035315	536.6628273	320.8307272	349.8132431	336.2975134	375.4268042	332.177569	416.7272186	410.875741	1043.96065	1004.404095	276.4150818	477.8909129
1057	19357.319	9148.030161	397.982417	12548.60369	400.8583054	864.5832394	1098.923814	1530.424921	11690.58123	1594.867915	905.0746289	852.412186	2627.432946	58533.30512	8338.004213	2795.792343	18998.73035	2695.313034	9866.525327	580.7035519
1058	127606.4644	10056.57513	854.7745743	511.3899866	428.7360141	1361.084013	1573.307314	605.8821753	588.7475134	602.4731891	564.4065894	551.6026337	482.4171085	525.3119824	0	0	505.9127197	487.129216	484.3534515	595.5581442
1059	706.7650616	11542.08998	1194.240942	783.1036221	1401.935487	2295.544951	930.5551648	1564.130697	1337.160136	857.5328146	305.1348798	1443.712772	534.0866039	935.3881187	252.0257121	601.8499979	483.138923	637.4606314	344.8792708	703.3594702
1060	1277519.856	1251295.161	40932.38387	1338529.358	1323574.582	1317866.641	1262350.018	1425543.559	1397472.725	1469465.377	1438195.272	1491485.791	1467446.986	1505994.128	1403918.614	1418035.545	1386184.917	464001.219	1273524.593	1432734.986
1061	1240355.585	1298812.642	24738.81872	1270574.879	1269145.726	1296356.545	1210615.504	1267714.65	1449121.637	1323202.467	1404557.068	1464352.242	1286978.686	1451013.495	1477502.931	1429150.134	787315.4235	549500.3709	1188975.657	1444911.762
1062	457537.9457	0	0	0	0	0	0	0	0	0	0	0	0	0	0	0	0	0	0	0
1063	45728.77947	315429.4051	0	211773.6911	432835.9472	644655.1208	440196.2801	314655.6906	119697.7096	211580.226	265023.9736	124774.2025	130794.7675	258686.8234	108224.1652	181711.9489	166791.2081	141241.6079	184657.5824	262548.5807
1064	210154.8501	0	0	0	0	0	0	0	0	0	0	0	46840.95835	44052.9999	0	0	0	41638.4733	41446.41495	43017.16048
1065	145883.5468	52771.82661	40001.16635	40808.2173	20980.53435	24019.93377	31489.58237	35282.37959	32051.42676	36718.05296	23617.22279	31027.43136	28166.83755	15433.03008	31206.61875	23601.17822	28948.16283	22749.55562	38419.34457	17736.38109
1066	131495.8784	95365.4825	0	160594.4553	157582.1472	157787.593	219522.5779	159179.8304	158029.6453	150009.944	298277.1225	208179.2912	284951.8111	318994.9751	273655.5536	452519.7016	196852.49	416891.9183	533127.8314	581209.9475
1067	496318.9295	63669.11904	157360.3623	108428.3731	395335.375	431777.3381	111607.3134	97207.39466	117760.6074	109985.9779	101361.2347	107666.6886	108778.5082	98784.72073	94626.43593	90073.50639	94577.97549	94045.39096	97286.73833	104680.0767
1068	126047.5611	13853.78849	12742.90693	21120.53602	0	0	0	29232.0532	16622.93187	52678.15614	12340.20269	8436.820876	21135.75123	20119.78498	14440.90854	5851.674818	63942.86218	78812.49462	50052.27477	8596.541675
1069	133786.3892	15363.33802	13880.66079	3939.302692	3321.278998	0	980.1813922	0	0	760.6279248	0	0	0	0	685.1799426	593.0226892	0	588.3397064	0	557.3005115
1070	163877.6425	63042.01117	20027.94943	57001.01343	59789.85445	48785.73174	40898.57462	107819.8171	78646.5573	86530.10791	32618.82482	31337.14399	44034.19534	46457.56174	49095.0638	44888.93102	42023.05683	42562.35801	26288.21871	17476.95333
1071	127570.1136	35411.80687	6703.086299	8381.87042	30296.22422	15581.25174	12970.29153	20212.31828	22256.84465	20515.58067	16356.89931	15566.54242	6213.168827	80298.87474	81741.74774	8653.325636	63171.34206	52485.06573	42448.77015	4891.91425
1072	218154.963	64353.31472	37859.20976	43180.98988	83158.8638	71393.19955	74552.47571	52367.86988	71871.09226	125145.9774	97365.49282	112174.708	23205.10248	36686.68157	28811.59851	41026.40098	101589.8269	91904.85092	114037.9903	202118.0971
1073	98934.32975	14508.04794	15662.93518	0	12706.56103	0	18899.92268	6753.269161	8516.891517	3512.895315	11650.08537	6874.132126	7402.712322	57137.71716	57969.39784	91734.38502	58903.72367	42564.56288	37906.47132	6336.893481
1074	126497.6165	0	0	0	0	0	0	0	0	0	0	0	0	0	0	0	0	0	0	0
1075	345520.6531	55891.03289	42030.35968	92487.44606	401115.6883	302769.0906	95628.37034	110162.4364	103381.2084	95923.83263	90307.4696	94037.87652	93263.55611	86373.99458	88022.7261	81943.90851	82944.09271	84608.32352	88299.79693	42960.09418
1076	424952.3959	71069.10759	124258.1666	92418.68284	12641.70601	383891.2102	100075.331	91089.89968	103297.518	101968.3798	93948.17804	99168.75721	96231.17944	90619.53102	89252.89742	79551.79147	85376.07859	90083.57911	89183.88453	54131.17266
1077	349386.0269	13145.67064	25266.26181	22998.04197	441125.4471	390707.9666	13247.77985	96785.24438	49900.6292	37129.50171	39605.10839	43044.15179	57556.7481	38729.13729	35334.23739	22958.05205	89881.44578	29798.66467	65482.76562	18385.36482
1078	157654.8942	0	0	119984.0659	124468.7148	116218.5895	166167.4298	287102.4915	201767.7499	0	124683.6495	0	117534.0875	178542.4094	338690.718	0	319851.4657	0	315227.0826	0
1079	239742.8733	47528.02086	39865.10875	251218.4473	254427.4809	235175.5168	93506.17081	21099.63123	391223.2926	16542.36857	27012.12419	82201.09417	55320.09501	223108.5246	52366.31444	25917.79605	34738.05243	25868.16571	23372.94283	64635.06467
1080	100212.6293	37933.88437	11779.60099	20728.98659	12567.39756	13850.21494	10028.49877	11879.71056	5848.605743	5821.24786	10760.71458	3395.541083	6185.821245	11665.96554	5717.349677	5965.782574	5675.668733	5846.219451	11535.12216	3184.154193
1081	134379.3497	32047.79529	31921.35217	17674.4142	10799.6635	10547.87888	14621.40184	10302.77901	14947.45434	12484.45555	15569.66108	11398.69613	8103.546476	7555.426688	9486.888397	13616.47766	7473.86963	6464.668418	9498.581135	12110.87669
1082	27327.80717	8294.930279	2065.102549	881.6764105	1422.553653	820.2695453	2012.734525	407.5637366	327.1697424	553.4545331	515.055174	365.6131815	637.8079834	491.4361148	0	0	0	373.4721222	3395.184273	3051.26362
1083	42689.96472	0	0	0	0	0	0	0	0	0	0	0	0	0	0	0	0	0	0	0
1084	298637.8044	49480.47983	53305.54581	19183.49007	22119.07758	29455.55274	53562.71495	17003.03364	52889.09643	36258.02169	6839.382063	16091.68204	15384.54231	45214.36602	15552.5274	50151.6388	24310.59403	49642.31248	25054.69291	34636.47584
1085	191022.4662	34561.81975	34380.54599	70594.47719	34022.73248	31952.91825	58235.32414	45140.15432	27046.47233	56476.68149	62275.39277	34913.09621	40495.40914	31994.02583	28425.93046	33356.83455	7769.435918	56410.56443	57432.68215	54329.25165
1086	196616.1725	17286.88936	11829.96519	14055.90795	27400.9128	9773.420442	136241.3096	9986.901833	11466.72246	13503.06937	25112.94438	24741.7499	15104.96768	17788.30718	8314.117778	27875.51604	14438.32381	24435.37217	9534.345857	5419.163031
1087	135615.4111	43827.28645	6502.184216	63797.85202	44324.17786	29098.57557	126318.9566	146099.7034	23554.79309	43081.2021	14594.5797	36766.99799	21547.83701	40549.55966	23919.02392	22537.48365	8882.869761	13154.2049	12471.23728	26218.05266
1088	86432.63149	27988.37703	69199.94079	34855.66742	11258.49527	29983.25855	11454.31341	4658.239211	27467.08365	7357.368666	4898.663756	7456.095917	6668.993207	3612.697797	41215.04429	30211.26544	3680.806967	33599.88687	6797.098731	2653.167599
1089	255620.1179	58579.60365	38892.50978	86305.64705	75032.74297	340866.1332	83781.12276	76380.92145	88653.17581	81241.96018	79218.45584	82655.66229	81467.61875	77554.99107	76094.00033	71326.87748	75695.28378	76254.91938	76581.18211	52361.35162
1090	183472.7576	10629.36064	20361.82001	15694.0314	20889.35484	22199.18082	10957.79241	15713.19355	18029.84503	9074.504612	21608.63662	38387.87365	17009.84191	11397.78818	25754.08644	20949.61261	24127.22274	22038.14322	18651.15336	9114.058671
1091	233893.6081	35986.72885	70929.04068	52987.55637	61772.15705	29808.26283	18587.1886	15724.0702	40570.04983	58343.19687	35711.30724	90562.3461	12602.62934	26635.77525	39166.93988	56469.91285	35370.27601	32105.2934	45687.82243	15546.9879
1092	109584.1127	63134.41336	15247.88298	22036.84184	29827.94545	6289.458699	18146.32169	12462.54723	40613.07449	23971.77294	30032.8733	30948.17286	42221.01927	40124.11969	42346.9851	14128.05089	40578.70378	21954.57543	43324.26508	30556.75006
1093	142935.4309	66028.26828	23797.22036	57270.0901	28948.90833	53788.90078	26138.87903	36397.2524	21451.6762	44474.65935	50435.12749	49401.18175	40796.50808	24916.69661	60177.31005	26374.06824	13710.14837	15912.68097	19024.39747	12901.38269
1094	158855.4349	21942.36439	40120.37962	19262.69335	48243.71637	21130.3109	18584.63006	33267.47691	42535.65985	134537.0412	26744.93213	25837.49426	47854.00181	105346.5211	110224.3442	117455.3023	53077.61962	160876.0271	149685.5804	75893.55075
1095	113255.0211	6979.102452	8768.800444	22357.18378	6458.012168	19689.09996	14826.08414	12092.39663	12468.38214	9558.395145	18395.96058	23296.56196	21410.91591	10770.56576	9720.2641	7353.008265	7085.446959	7057.699805	20613.56568	9394.321278
1096	159804.2635	43300.8201	25292.89926	11337.13627	34197.15491	17415.31056	9269.423591	20408.96331	31915.8813	38577.20768	23069.91275	11648.98501	15050.10525	25596.64761	18757.33808	15346.76622	6000.80499	27227.01912	14278.27176	54251.92237
1097	52260.64364	17638.71306	30556.9254	36916.61159	25774.97103	4016.67782	38459.12058	5915.915281	19359.31686	14581.36888	751.8003625	1691.777358	1290.586049	2057.077789	1162.324733	901.7613794	439.9369299	505.3033356	390.0802725	687.7875751
1098	120096.5909	3366.783347	20006.14118	4041.492034	4274.22085	13617.4274	83541.11072	59848.96035	94054.73863	25776.97765	18436.75304	95920.62314	25076.23531	40964.88694	45319.58435	119443.2749	39716.6305	67711.8167	41527.38749	26733.46609
1099	86297.70263	2990.129663	18834.51701	14282.95772	7880.50767	0	4971.604285	7171.525518	2816.725858	6920.110338	2784.310946	145237.655	11788.38027	76765.60163	116606.3939	52333.79796	114188.7413	73082.7247	4046.140635	36355.83343
1100	107145.9155	13097.96257	3591.079805	15801.49586	10988.79019	29794.70942	15312.5679	15502.25005	26835.94816	10467.7109	21783.83036	23716.9637	7964.542299	18935.76	27589.84174	20589.62463	39972.15822	8608.442091	12285.13114	94583.22066
1101	84803.29428	1528.448698	0	1104.597938	0	0	0	0	0	637.6178265	0	0	0	516.238775	546.732757	1006.508812	546.119989	514.8025983	514.7427777	508.4349719
1102	142508.9282	12073.79333	10376.87346	16667.78291	33419.1812	27214.82175	46498.87431	22611.50189	26484.3541	102325.1782	33339.68615	65850.55089	101380.5329	53793.97132	95739.976	14818.39668	42668.16894	35410.56855	18693.44908	85688.31299
1103	139592.3854	7819.462764	1142.217075	14334.61379	10948.59749	4813.231296	11145.11528	34740.35468	11386.8628	177554.7963	150768.5874	175106.807	40406.62219	39974.44477	145534.8342	34643.50207	193158.0526	173116.5969	158944.8546	66666.97139
1104	60452.50542	0	0	0	0	0	0	0	0	2543.512491	0	0	1239.83699	632.0010992	1728.163251	2371.749055	23112.23109	1414.657947	1706.728247	505.1110941
1105	85240.51707	4560.531801	4608.043528	56830.95488	5411.195266	33393.45981	56278.30395	32422.39594	74610.0249	2444.778788	2100.317569	10173.86824	5768.705446	2688.938919	51077.93332	4602.290103	1666.540948	3522.530178	1725.957519	24132.6128
1106	16606.35776	22151.64491	5999.287639	8665.851387	19999.22539	12815.44299	8749.254701	5444.726627	16015.82574	12446.27937	28735.94235	5352.830354	3413.243873	14862.23106	11552.4696	13673.96943	13631.33162	5068.28443	4673.19731	33910.24143
1107	115459.062	31548.60601	16949.60591	10805.02436	28437.58232	110203.5996	19307.65972	10126.47529	16229.93315	23283.51759	116025.1023	20253.6254	23263.34155	25146.62461	21455.01157	11991.21718	13990.4295	11833.94641	7592.22472	13897.88708
1108	130296.4385	4752.499193	12040.47444	3766.744717	16215.99778	8686.152733	18191.80145	15704.34112	12420.01298	7853.161069	17496.37376	7254.425175	8652.124988	22393.28386	5353.492291	23622.90196	21076.45053	9414.094193	21239.49975	16524.9526
1109	112897.4959	0	0	0	0	0	0	0	0	0	0	0	0	0	0	0	0	0	0	0
1110	56647.4369	14539.76496	3745.072899	102690.8255	63917.5138	61443.10785	86907.92292	40930.80834	28628.33418	63350.78242	4774.677865	5584.196287	4182.295042	56379.56192	16326.36665	10016.95614	32824.49082	47814.65995	36810.36871	3262.267606
1111	20588.80708	16033.2923	0	4179.698056	7195.952528	3928.526432	11108.79732	4823.724199	5578.562842	6076.465947	10061.20122	5700.987028	4412.814664	1881.550318	1458.692075	501.06233	490.0693661	5849.195658	6889.351793	821.8074353
1112	62674.7396	3344.670802	2316.713042	15315.66745	4093.094224	3650.249562	15210.90398	675.8568512	9485.542476	27361.78571	3153.989095	37490.18515	8776.191888	4482.560748	2186.340161	1268.512548	1184.192758	1298.129796	559.5814334	1812.767404
1113	41361.25543	4817.986384	0	0	6752.554832	76199.82718	8560.815683	59662.76248	39079.12778	19348.78971	27193.74963	19450.14368	1114.38301	1396.157562	387.5353006	963.4049689	2329.975468	47717.39263	9420.33507	7327.850795
1114	88686.13458	11167.59009	39560.3574	12880.87494	19170.84678	4209.677656	685.8517456	493.7326501	534.2879663	538.0123096	394.3393451	0	437.5829608	558.2100037	480.0223526	0	520.1098535	842.3233182	551.5562878	613.6070636
1115	30675.17332	1605.057742	2920.498792	33379.67895	12104.0391	3027.304166	3790.249774	5891.994245	2313.790769	15828.40915	12454.45334	5209.86683	4647.669445	19519.17307	12166.1406	904.0127234	1506.514735	18272.13803	14190.49404	12558.72079
1116	93228.80764	465.7455121	889.8382727	367.8992331	0	0	367.372933	491.8487256	460.4953217	1164.7563	422.7305438	1121.517488	663.5731201	311.9308484	548.0938106	308.9818762	296.050394	311.9242621	306.9206351	310.2025818
1117	74341.35441	14246.34803	31215.18157	9487.87968	2383.654419	908.8535358	474.7558173	4274.867608	551.7866876	0	556.20078	562.105069	807.7188016	0	316.2773254	372.0528342	0	0	0	295.3281061
1118	35125.16291	5014.817624	2359.133167	4895.809384	7229.624963	7630.083664	3750.04455	3485.048829	5263.730764	4948.162994	3536.268708	79090.23988	5607.893846	6016.219226	79826.15497	2543.683235	9476.78439	6612.611006	7617.357548	3909.831268
1119	43709.32919	4357.922725	2100.751794	1584.407263	781.3732709	853.503327	28977.29957	2573.216774	3377.38879	665.5413977	983.9703296	0	792.8330768	0	0	0	0	0	1659.216193	2784.838275
1120	48449.06806	2547.132686	1287.212937	3049.102976	40742.51428	37460.38828	2075.966675	37985.75417	27781.30086	1174.40889	1295.269618	1171.680831	2377.336718	0	0	0	0	2947.917876	4540.779763	4352.304754
1121	53642.4811	2112.441503	1324.372431	1362.465828	714.3260239	708.0975641	1261.031951	958.9483072	209.8405124	1428.397282	461.8405023	704.3910548	300.4814465	247.4020422	729.2953372	366.5892922	310.9377969	1184.466111	433.3886938	367.9578859
1122	62051.60443	3692.792922	1504.11019	3380.487693	2996.972001	1840.008961	31819.7644	2024.289811	6503.025278	2426.819436	1297.26412	1357.349095	4255.051082	0	0	0	0	2125.779243	4555.49213	3469.476425
1123	108203.4362	0	0	0	0	0	0	0	0	0	0	0	0	0	0	0	0	0	0	0
1124	24172.64095	6612.109423	3232.84996	6662.222655	7633.678144	8177.111593	50028.31492	10357.50626	26769.6173	10176.94531	3195.040031	7590.655849	5557.927566	4233.589526	18868.15571	13860.49713	11188.24744	2290.909296	22301.1176	15445.68789
1125	38414.09918	2616.391538	380.9799646	37470.38058	32094.877	4312.795241	5419.409176	36339.63125	19384.95162	58674.5728	30730.50757	39734.60942	45803.55329	40878.54488	42419.56196	31401.81952	62943.63421	45023.47403	34003.59484	626.4516248
1126	27549.99703	543.0927667	6582.232841	476.264957	0	414.5680591	1322.148014	2093.488819	753.2683044	103674.9936	662.4474664	1459.013914	90305.90472	33514.68852	442.0063586	305.3776273	475.3967734	616.289502	473.5570193	366.945065
1127	27128.85791	24190.26415	4893.115657	22185.62419	22461.69138	18097.44967	67753.87672	60012.60094	40946.73903	33169.23706	59883.74402	30243.05672	7919.729116	9151.339691	5315.837843	8724.173038	22639.87937	26201.97314	28826.70137	28532.82778
1128	50898.59994	822.546476	684.307701	546.221125	424.1179276	856.8608313	725.9257178	641.2862164	570.7464505	1139.76015	877.4754785	957.8109361	530.7050171	608.3374695	777.9190718	582.2434451	937.8039207	856.7032155	423.5651312	959.5679233
1129	78547.39697	0	17412.99031	527.9379991	0	0	839.0546713	28580.91798	722.7451071	5977.485234	1510.79121	312.3330359	318.6622925	271.0349927	262.47375	0	462.44561	1040.772577	0	0
1130	39160.78876	5552.498145	25490.38953	1659.353357	1554.903589	0	6151.166594	1761.081174	44355.63769	1490.779028	5477.179834	2691.985474	50548.91376	0	0	0	0	0	62399.52689	94373.0433
1131	54266.32793	0	0	0	0	0	0	0	0	0	0	0	0	0	0	0	0	0	0	0
1132	65926.57525	3065.15547	9250.244583	1082.438108	17814.14574	977.39315	32737.07534	2158.450884	3488.231162	2817.04361	2264.990933	1173.577445	0	0	0	0	0	0	3138.741161	5451.424406
1133	66215.99151	6391.840682	7318.625365	560.8100446	3228.893403	4227.666249	39928.29757	34095.54986	2400.30594	8389.006527	17597.08172	53189.31061	14601.04647	1380.214597	481.9414142	1333.028992	29656.36678	40751.05196	50789.78846	57762.29529
1134	58302.28167	9009.398663	5236.054409	2313.423831	1959.090057	777.319975	28895.94722	1598.862448	4385.143246	1449.057272	1624.377667	2519.247876	0	0	0	0	0	0	7588.494492	5114.74244
1135	24061.50389	10788.96572	1770.441555	8314.464946	29179.20464	5783.534901	3230.231169	20315.72279	31960.81611	17249.63997	4768.873304	10705.62378	8103.450297	3670.819208	5097.769102	61515.68244	55693.13566	33236.36887	45151.20554	38560.57371
1136	45040.41558	2834.1124	2012.265661	3555.935628	616.2681738	465.3884921	368.5832419	418.9009708	1116.515613	664.6987436	349.2534375	0	317.4861237	281.1997897	0	268.9239899	279.3747491	268.636506	311.6928351	0
1137	45826.77295	1796.851329	7456.220167	1709.010099	1751.117003	917.4012286	1741.621487	1572.454753	59230.45901	4045.966007	6529.859612	5916.567067	72594.64936	0	0	0	0	0	77331.42487	96602.55108
1138	77679.54057	0	0	0	0	0	0	0	0	0	0	0	0	0	0	0	0	0	0	0
1139	13054.30912	4155.676304	5954.077427	5180.765577	31786.40317	4625.355961	31924.09632	9313.509108	105343.5897	79088.88975	67375.18297	100580.4281	83503.66221	48280.84868	2920.008204	27860.7793	63537.30424	115757.1822	86752.6729	85879.11626
1140	17260.10302	0	0	0	0	0	0	0	0	0	0	0	0	0	0	0	0	0	0	0
1141	67770.01972	7359.176409	14324.7663	2141.76668	2774.286839	6118.40153	3513.762898	3496.499522	1883.191811	16260.7431	11823.57095	9062.780332	5035.423048	3772.631418	7188.64147	1896.129278	7067.938777	4102.312685	3740.215342	6587.47849
1142	48810.21423	0	0	0	0	0	0	0	0	0	0	0	0	0	0	0	0	0	0	0
1143	65441.19904	4093.279067	3715.269189	46851.02032	42515.51082	45967.92464	48662.93454	47705.09111	33549.11805	15721.32799	51008.82519	48349.47741	1528.445521	2535.188221	428.8018771	1367.045504	20056.96611	23043.44388	47755.03837	29696.21112
1144	62557.65917	17397.863	10959.65494	11206.14413	6144.244684	9706.291501	32971.30614	22531.18989	25182.12959	23431.11877	30387.85563	79997.3311	6295.727501	22708.57247	45029.71744	16004.68862	5900.27269	10855.44189	23067.83637	19219.11143
1145	60645.83883	3570.546052	1356.74243	931.4319287	1725.680457	891.6219525	27884.60581	958.6499799	1357.409158	0	1195.989609	0	1215.241677	0	0	0	0	0	3474.641292	4452.308437
1146	17234.10813	1130.540482	18784.96299	29160.07381	2936.934402	6360.469292	3116.498046	33616.04995	20513.2367	3277.978955	2623.953367	68764.0682	14196.65566	16754.9326	22096.72132	11906.89508	13460.72046	37918.59031	37286.49009	15994.27289
1147	17220.15523	0	0	0	0	0	0	0	0	0	0	0	0	0	0	0	0	0	0	0
1148	18682.06875	3059.517675	4859.318976	7338.559621	4702.803885	6823.677058	41006.64933	21111.4012	5121.263973	7328.59971	6470.511444	11241.04642	11571.11276	12229.65112	16160.4371	14545.24507	13047.7643	6111.238189	12027.46215	3130.349529
1149	43812.16552	2423.555861	1645.363383	22416.89326	29010.41961	27306.84264	32105.59675	41580.10488	1223.891157	3488.434347	3135.156167	3140.615786	3170.645565	1340.430037	28987.94542	24384.04899	26199.68775	1197.75594	3632.507855	22173.75968
1150	75965.46273	14849.99983	29221.44666	26317.45982	4230.927297	10549.41331	17511.98966	14257.25505	9573.102598	19447.6282	7324.174526	14487.73799	7930.724832	2779.788215	18222.9213	6755.131498	9835.299009	19726.96287	11254.57159	9409.478862
1151	27178.98189	0	0	0	0	0	0	0	0	0	0	0	0	0	0	0	0	0	0	0
1152	16170.22582	6998.640721	7072.373079	6882.407252	11511.46764	3619.253445	34524.03337	7412.148701	8218.07658	8381.844397	2429.747463	6373.03108	6317.273663	8763.997626	8360.87645	5456.315186	10170.69712	6750.920704	4895.990931	5794.028476
1153	35159.41704	0	0	0	0	0	0	0	0	0	0	0	0	0	0	0	0	0	0	0
1154	38828.39617	4632.518901	3998.596034	4210.382209	1058.637993	1410.606652	839.3476231	708.02689	1193.372061	1484.481391	2043.660447	550.9263991	1298.315454	841.7277072	953.3056421	297.5969064	984.1415433	906.2712785	581.5569585	569.6438324
1155	25127.13473	2983.035029	0	3714.762849	3196.539593	3173.08235	17192.99688	5576.999264	11727.05642	23708.35789	2542.652155	16304.13424	1729.639248	2213.933265	2730.422719	558.6340265	7723.512387	4593.769856	1249.463936	4324.777844
1156	62388.39464	0	0	0	0	0	0	0	0	0	0	0	0	0	0	0	0	0	0	0
1157	66165.30367	3008.400855	4365.42674	817.6585748	31928.99287	16257.34406	437.1025287	1035.878025	380.1739883	31687.86373	57333.04549	9041.8692	116041.2661	355.2119879	0	221.3044423	542.121861	1380.072937	22516.65025	26764.79849
1158	20584.51346	4278.824231	9101.833429	30774.78197	2482.976111	11301.14581	8738.09079	15982.60651	5905.295643	3184.420085	8176.760147	12580.97311	435815.8035	55692.55833	142920.7413	4483.990811	40173.50689	3227.688349	3948.100675	8240.48534
1159	10722.08584	0	0	0	0	0	0	0	0	0	0	0	0	0	0	0	0	0	0	0
1160	39709.52924	3570.831633	2635.530832	26676.68845	45781.00215	5633.213845	1129.608554	761.3063818	659.8144556	412.562439	418.64625	335.3428015	984.3648734	845.1952185	330.1336093	1266.586021	409.9366837	327.2208316	479.7311655	617.5739438
1161	19173.50991	3322.20264	4781.295941	20106.85179	4658.456982	2889.850164	3263.74988	2174.052931	5035.775968	4095.178054	2268.010708	2753.444026	4127.773665	3278.73623	3265.796358	2099.958871	1220.656461	4945.703987	1845.996352	2397.178551
1162	29702.1375	6332.351411	4073.298869	1696.637466	2873.818424	428.6867377	900.2731229	1908.922692	554.6803711	744.5550476	0	430.2686288	461.8813156	1813.339597	403.9216617	466.8944476	424.8323602	1856.146183	384.2671646	1047.129629
1163	56637.04513	0	0	0	0	0	0	0	0	0	0	0	0	0	0	0	0	0	0	0
1164	36714.70737	3073.484828	484.698598	47065.0643	10070.46576	3692.54244	798.5467859	30160.39537	29451.06647	2797.878761	31242.21697	6499.783781	50167.64705	10838.11639	20779.5045	10711.2094	8737.460017	18244.52335	46209.11424	18452.05957
1165	45068.51477	782.4670212	1114.726857	1137.567328	816.1754617	861.1022049	449.6074063	1502.926154	2219.949233	1600.803932	648.2078174	812.8014203	1205.084098	1658.29779	853.4082751	11783.01724	2310.820186	43222.00652	2717.017176	887.5750525
1166	47341.74729	0	0	0	0	0	0	0	0	0	0	0	0	0	0	0	0	0	0	0
1167	31747.52877	2552.061429	0	881.1179462	4802.053695	16719.34312	5393.661602	2668.159834	24631.70528	12631.31017	4052.276389	31611.36002	8356.148677	3290.937864	1208.406308	2156.910878	3109.203619	13824.32811	32535.45546	19420.76087
1168	43989.36401	2906.868214	3930.09583	39803.23556	2028.699574	15475.2613	807.8447131	0	0	0	0	0	0	0	0	0	1478.524483	381.0683661	530.1268726	490.893923
1169	30076.73776	3442.247618	18251.01108	0	0	0	0	0	0	245198.7358	14327.90664	20747.52754	0	0	0	0	0	0	208520.3611	49018.27996
1170	33251.56402	1028.680352	402.686911	618.3606674	1374.781504	350.6123007	1430.138167	835.8961432	760.3303024	510.4179327	2284.120055	823.8718488	1208.513974	1782.901402	1904.233881	1035.793641	1087.116468	1179.645153	384.4379553	362.0430121
1171	40465.60918	2808.798545	1060.471879	607.1192523	587.4743628	718.3765448	898.4328552	798.4079297	665.7760272	947.7956909	886.8102649	0	0	0	0	0	0	0	0	0
1172	24428.66447	1775.585124	280.6806198	28845.46029	3009.256007	27271.9162	28437.85193	50513.08732	52022.18755	75281.09074	35874.54079	63413.94115	70371.64951	62984.96873	91940.65538	72184.65987	129471.9445	64578.02818	60930.3666	3110.459898
1173	54163.63708	0	0	0	0	0	0	17108.30697	0	0	0	0	20315.19003	27961.02403	15252.28868	0	0	0	0	0
1174	53856.67683	0	0	0	0	18905.76171	32155.21659	38248.5556	22082.09587	40518.30872	47762.3547	40968.07342	26722.25542	53678.14655	58709.41081	58073.67139	35939.998	25672.22601	23435.59828	0
1175	22231.79863	2323.661478	1326.937593	24804.28214	19114.86013	12082.09457	19104.20391	16521.6623	32711.21433	5152.494752	5020.986614	33193.54162	12749.98498	10935.62971	166162.9393	78991.71164	141783.8818	13735.58358	4732.265347	2964.804036
1176	21004.39997	8783.289294	0	0	826.4378796	0	977.7940082	1410.646432	0	0	1393.947554	0	0	0	0	0	0	0	1319.816711	0
1177	32783.72004	1019.960748	1298.71959	1811.017537	343.3861285	355.3634125	330.0178354	818.285062	293.9508133	400.3259628	249.4808611	252.45	257.0768784	318.788248	813.4901981	450.9721912	300.0182794	518.8257875	272.1465225	710.614752
1178	31407.03593	0	0	0	0	0	0	0	0	0	0	0	0	0	0	0	0	0	0	0
1179	20182.83862	3251.886886	1056.022669	3450.506768	3532.524924	2724.343785	1411.897825	1582.843711	2359.960198	2809.449391	1494.203668	3801.394529	988.2456866	1425.975963	2033.628766	1656.136058	1334.920577	858.4287396	1109.395045	809.6095294
1180	32893.13042	0	0	0	0	0	0	0	0	0	0	0	0	0	0	0	0	0	0	0
1181	24084.79896	0	0	0	0	0	0	0	0	0	0	0	0	0	0	0	0	0	0	0
1182	44357.00447	5348.46564	2147.499976	678.3832782	1583.078763	359.0026172	329.7878888	0	566.4166356	345.8775037	326.3188403	300.2650845	337.4946497	300.09375	590.1169359	1165.840502	690.5504237	460.5225883	475.2651984	443.9140453
1183	18128.81662	0	0	0	0	0	0	0	0	0	0	0	0	0	0	0	0	0	0	0
1184	42294.86917	1856.675552	509.2092554	0	372.6969324	1529.178929	436.6572528	0	373.2283282	694.7075143	800.2034418	700.9499103	1874.341237	925.8357458	360.6534531	690.4320062	413.0085251	988.0003853	983.7814417	2422.423293
1185	56430.97933	2089.481589	2696.421676	20105.74266	19785.67968	2617.460537	4742.661292	14917.29822	1020.208414	847.5746869	904.4938257	866.9100201	0	0	0	0	0	0	0	0
1186	64648.20671	3632.404825	5517.716536	12254.02055	13263.47045	70900.10679	65141.62783	7497.245933	5291.523417	11080.88682	3046.639638	14986.33442	10588.948	4698.240134	9216.172707	3815.271271	66942.72648	47519.60997	30204.57845	27469.27899
1187	21573.65792	2092.960293	5517.022548	2494.415195	21628.16411	3103.375173	3448.090201	3255.707657	4819.878076	2720.42168	4467.921617	5077.780507	3456.059385	2018.165909	5295.308936	22540.19748	21967.86618	1803.638337	4211.039476	5833.065818
1188	51762.489	0	0	0	0	0	0	0	0	0	0	0	0	0	0	0	0	0	0	0
1189	61247.00054	1442.425226	3410.717494	20363.54494	2984.098299	5238.527217	4541.033384	6780.559435	3808.480752	7993.992296	7896.534161	0	8444.578896	1824.077958	4493.036349	13155.75908	7703.266974	5138.860181	6342.326122	24514.81477
1190	15255.9316	1337.837346	503.3683521	2747.401837	4055.403676	965.6129416	1927.141327	1471.306707	5559.095204	3155.198994	807.3248264	526.4026501	1624.40644	1602.918	2124.704144	2359.878017	3466.142955	1325.708462	724.732207	1895.327475
1191	55967.30135	0	0	0	0	0	0	0	0	0	0	0	0	0	0	0	0	0	0	0
1192	23086.28128	0	0	0	0	0	0	0	0	0	0	0	0	0	0	0	0	0	0	0
1193	37345.48407	54768.8465	10023.95889	152561.3447	190316.9969	11404.75203	43719.81417	4232.281033	15062.71705	15294.54716	62060.60047	95976.93458	7900455.901	1580069.072	4313.521884	9971.180918	41909.87069	12543.72949	29277.25091	12961.89669
1194	51337.73441	970.3473157	678.0191803	761.3954407	57070.4268	820.587821	0	21801.30764	811.3436975	2472.042508	2586.057407	0	0	0	0	0	0	1013.0175	1060.580281	0
1195	46753.71138	4996.144191	11348.16312	4359.047737	1801.098739	2300.641811	5250.60913	21913.72015	21637.98101	61285.14893	5135.362551	6371.107577	6035.226273	5932.90283	6101.263453	12228.09341	2815.789318	12504.26067	14047.16655	8354.562264
1196	29739.29391	0	0	19138.87095	0	0	0	0	0	0	0	0	0	0	0	0	0	0	0	0
1197	31378.79418	0	0	0	0	0	0	0	0	0	0	0	0	0	0	0	0	0	0	0
1198	29413.60642	0	0	0	0	0	0	0	0	0	0	0	0	0	0	0	0	0	0	0
1199	22908.11221	2057.006918	1154.610318	3625.821406	2119.217185	2844.928112	1279.166026	57066.22203	2985.104957	5443.289459	3184.42268	1894.584526	2154.754422	1932.480363	56115.92247	30924.55553	1369.841467	2661.430735	2019.84857	2642.821415
1200	14821.03212	2449.267553	812.8803351	1820.153962	14990.27976	1819.229606	755.1205151	17910.62652	2520.457883	1026.688564	4324.313959	16621.26242	1918.358628	848.1043707	1627.788829	1886.763167	2985.622981	1253.521883	1153.985216	767.2812698
1201	16832.45547	498.4694412	558.8824594	926.7948386	404.979126	723.1542567	942.1026471	611.3039017	344.5295169	397.8717188	704.7017157	636.3552805	303.3678076	351.0681061	267.7717062	289.9645889	326.304006	512.2791527	714.2850526	724.7420695
1202	36350.87692	1216.010359	407.8179135	485.0276019	334.4060056	300.3757224	1019.299504	404.3016431	332.7782822	347.5906979	380.3127539	367.2545306	245.8002049	0	0	267.0066678	0	0	0	0
1203	27822.13973	1413.578999	405.1084048	754.0654587	407.3704074	357.9237927	437.1763623	391.3397672	352.4537466	460.269212	390.4351474	417.6613257	455.5213028	390.4708585	320.4382379	396.267984	364.7535782	454.5197617	349.5697614	0
1204	37898.53266	0	0	0	0	0	0	0	0	0	0	0	0	0	0	0	0	0	0	0
1205	47993.32928	762.0749767	348.117572	295.9266893	199.2145839	149.86125	326.0594865	189.3201128	240.0324747	339.4242554	361.4891528	158.0578748	708.3929471	154.6860498	276.8774675	177.9912474	480.7153571	318.1348746	185.4866876	499.0679338
1206	44694.93425	2678.226896	2260.102292	46725.35842	3853.360576	63546.35602	46798.7936	57540.28611	55250.34337	5154.352905	58449.64632	52643.1662	30525.93627	40775.59753	28771.70219	41053.04351	47816.93358	49908.60425	5030.881096	51034.36838
1207	25129.15041	8793.398221	13830.56641	655.2734106	371.4756564	797.84826	772.0180815	754.6394641	331.1747891	340.3818073	609.9416496	246.468745	311.5021646	350.5929044	314.1112473	268.0979095	950.735267	314.2550885	436.541917	488.5608458
1208	21924.58612	1001.280782	1271.465553	406.733681	339.8281952	705.0864413	499.3000708	388.0581564	404.9561948	373.4100055	297.7368201	436.4338623	1417.94176	634.6345633	583.6124323	890.3756909	472.9316675	272.4748709	241.1499573	753.9601039
1209	27931.13671	0	0	0	0	0	0	0	0	0	0	0	10785.92717	12436.78334	0	0	0	0	0	0
1210	35614.1809	0	0	0	0	0	0	0	0	0	0	0	0	0	0	0	0	0	0	0
1211	38246.35149	0	0	0	0	0	0	0	0	0	0	0	0	0	0	0	0	0	0	0
1212	34913.31859	1950.635358	474.1445599	40471.93744	2296.486577	17199.18396	6073.818122	43405.94629	48042.61686	84233.09647	43973.58315	76193.27269	70766.89475	8288.515558	10567.31789	12390.41411	7605.996768	90991.52999	68935.51955	27985.7505
1213	15217.4124	1016.369604	775.9593961	1094.066738	433.1450006	358.8312524	802.6017737	1089.155174	552.3114771	470.6860556	727.2509244	693.4423398	806.3207391	1498.22276	393.0571912	2486.963413	587.9309042	519.3410559	1004.088533	1195.351935
1214	36964.94683	996.9540244	5371.971749	5948.967294	5995.576445	20267.62964	455868.373	281382.7939	45475.11498	12618.07171	16046.03205	28130.54312	54594.29414	11822.84968	54779.27706	113052.4091	140667.9142	30485.44832	82925.87693	29043.74735
1215	28404.66998	0	0	0	0	0	0	0	0	0	0	0	0	0	0	0	0	0	0	0
1216	11992.11027	1026.136742	1579.782888	824.0514688	347.0973065	395.9734886	545.1122543	416.9240057	352.7263907	340.329706	229.7754044	370.227602	489.9796941	154.4830376	392.2179586	299.6628154	451.0152136	152.6053821	161.1755379	413.8817844
1217	30138.68094	0	0	0	0	0	0	0	0	0	0	0	0	0	0	0	0	0	0	0
1218	38042.65728	1699.433171	2377.210577	1371.435206	1856.349788	2098.709071	24748.45847	18378.18981	34261.59728	18231.47397	24754.00743	18636.27393	16978.02884	3912.112526	38877.85865	4419.678049	2661.754063	18288.16569	784.5767734	844.455921
1219	18834.80795	2960.891375	379.5006143	768.1078876	1073.646964	379.0481836	336.8602194	1578.470798	750.8102536	414.0675	387.770625	311.7547101	335.7072839	765.3572754	838.0797748	958.7064725	342.91125	920.9462764	290.2236301	503.4197433
1220	22955.86377	1466.019633	1959.99705	706.8979468	617.9141592	375.3462579	398.0064359	4588.904674	2459.527621	931.2740616	797.4629764	449.2765503	839.1837964	815.5487787	10748.79496	387.1339893	12445.31204	1081.083837	781.7018362	362.8025519
1221	11982.90319	0	0	0	0	0	0	0	0	0	0	0	0	0	0	0	0	0	0	0
1222	21923.26087	4332.560557	4248.295012	1933.016237	95546.76524	79349.60331	116778.9663	4666.399618	16054.39496	2709.145979	10029.81845	57093.12251	9840.200457	5010.661022	54495.00172	6444.997802	20683.34096	7929.820177	8949.179053	60327.42295
1223	22553.16272	1666.041282	398.9861938	44122.35928	51322.98198	18727.84326	16513.65101	61841.09846	18321.74742	17359.75014	4666.696666	13879.07421	74167.24047	28012.03291	45225.86625	26613.89714	129892.04	39198.4233	5445.843768	48135.32347
1224	19604.87237	0	0	0	0	0	0	0	0	0	0	0	0	0	0	0	0	0	0	0
1225	18414.95086	1483.430295	1079.015557	18237.14258	28311.09547	17960.71027	4874.550195	984.7724698	313.8886121	320.1194064	1092.433957	1050.29329	438.7019211	815.5774567	293.6268155	613.5086636	1164.692151	1004.833639	986.9169301	598.7363379
1226	11658.28795	2661.213528	2612.039199	1513.237565	1944.079041	359.7057202	477.9486337	615.9210709	1299.061046	1446.30746	964.1999295	1642.623853	666.327041	979.7143689	620.1242496	692.3417285	712.5850543	638.3058838	349.5926321	646.0710452
1227	33425.53464	0	0	0	0	0	0	0	0	0	0	0	0	0	0	0	0	0	0	0
1228	17972.70505	1328.683334	420.1701334	608.0087659	513.2073834	739.2953252	1249.467549	355.6074985	578.560979	254.7873523	0	303.225477	592.2237524	293.7735269	314.7813885	287.5401343	314.2455716	488.4878375	478.1845624	1234.260452
1229	26381.46086	0	0	0	0	0	0	0	0	0	0	0	0	0	0	0	0	0	0	0
1230	21430.00055	1157.396591	337.9960245	24869.25857	31429.75601	18444.87007	1989.193687	40045.0707	18554.26276	31340.46208	94629.56426	33391.00172	69930.59656	62330.72415	83329.51931	64806.16456	399891.8764	37218.29821	94168.70682	46468.61821
1231	50699.16838	7592.826623	12673.09516	4764.628325	5871.598132	3859.98011	15168.21462	6157.111926	2895.631128	2756.285059	6176.113273	2666.880482	26768.84073	35459.94059	32705.21814	14884.46606	2781.30572	1836.755967	9905.186581	12815.00663
1232	32149.13415	0	0	0	0	0	0	0	0	0	0	0	0	0	0	0	0	0	0	0
1233	26820.18877	0	0	0	0	0	0	0	0	0	0	0	0	0	0	0	0	0	0	0
1234	43851.35781	829.5950244	1967.234557	2137.521129	3097.084061	1383.676743	2203.527737	3710.745612	3491.824337	1716.733784	2643.170828	3427.854163	3822.676956	2140.334354	2268.939548	47658.59272	3099.709568	1366.085061	3834.41156	3033.170952
1235	15620.03562	1468.174206	1392.221812	1033.903878	3830.041267	663.4901202	1017.650246	37881.74339	48697.95669	53105.09905	31198.71875	23756.91694	18205.92772	12639.24805	13987.36694	19330.14141	39319.53145	2196.833747	1256.678683	18709.73529
1236	17736.60525	1545.676544	11557.81215	5183.782029	1145.765455	1157.968452	13842.10307	1686.439566	1439.498445	704.2668695	969.7132782	577.0501474	553.7007642	671.8919298	576.4604919	311.590415	618.6872873	884.2807297	458.9185849	1518.635498
1237	22725.56198	0	0	0	0	0	0	0	0	0	0	0	0	0	0	0	0	0	0	0
1238	26132.57163	1309.637723	315.2978394	362.6027573	368.40375	363.6373206	420.1641513	498.0309082	41409.86643	27868.99116	1945.49792	3582.115475	433.4130148	1261.914977	36516.78356	18679.009	30330.92694	2124.736229	364.9361819	1345.72004
1239	46696.85184	627.4501607	757.7570064	268.5103693	233.3301718	0	221.2549242	0	0	0	0	0	0	162.525005	0	0	0	0	207.107997	195.1572849
1240	15249.33886	3362.822449	989.7774554	4488.236582	4419.003395	24345.60734	22370.30151	39574.98572	18062.71443	58848.70559	39181.75236	51001.17192	29035.18311	42320.96718	35938.33226	26586.13895	63645.94202	38760.6606	38984.73252	19463.39297
1241	33588.66953	5026.848883	1248.136971	1546.362688	1388.793773	2997.008981	829.8091296	1055.862626	857.1426224	967.2061322	14689.28251	1201.714577	1206.852823	1632.14757	42654.06916	4387.710938	5942.711656	2894.869479	55064.97708	58505.44469
1242	36239.67619	0	0	0	0	0	0	0	0	0	0	0	0	0	0	0	0	0	0	0
1243	44441.9791	666.1427563	2040.694127	18082.96839	5776.502135	4027.561941	18826.95256	6770.181324	17000.98771	16041.16916	7778.16635	12575.08389	5752.346248	6271.536367	4484.569334	16664.7308	3832.238829	29900.07601	20394.30253	3274.695516
1244	26154.62136	0	0	0	0	0	0	0	0	0	0	0	0	0	0	0	0	0	0	0
1245	21948.33554	2934.963144	5950.807811	2075.147523	13067.04846	62832.01477	20464.1937	25742.53628	66343.7403	20579.27406	17125.47266	14990.81678	3379.568707	847.9245575	18682.97177	853.2538	12347.36225	4072.598991	14499.79674	20400.98484
1246	33744.46202	5443.56286	2657.352372	5690.663507	9213.498105	1341.364318	3517.126057	1476.611924	3482.699079	7703.370201	10637.12503	10277.63748	455001.4916	367711.1233	8403.147166	6232.394176	3779.121731	4022.300901	4093.6826	5363.537139
1247	16375.4525	2957.521891	322.7641397	2148.947931	1386.493852	1883.40302	343.1301389	2142.522488	744.8844397	1608.465006	685.5457846	2604.06418	1753.006473	696.1827557	688.3959924	634.3767911	374.4293417	837.0927809	1926.678252	309.3116446
1248	27265.36735	1348.949749	298.8049191	343.6619678	499.3893182	297.2375903	315.5576962	291.4043005	303.6929233	310.7855264	0	0	471.8080687	252.5303499	542.5118427	246.9627026	232.6676743	246.683253	451.4014641	268.764516
1249	22457.48419	643.4848032	626.8047171	1074.159215	784.2591595	421.4626199	547.3666736	3392.598234	15314.88414	40647.54798	2658.748343	47702.5587	2231.399262	42953.74627	6220.776749	94127.80779	6086.303818	17465.97416	2405.001996	3034.639525
1250	12326.22186	1915.799763	994.1845999	375.5355084	1093.952659	800.6158823	870.1416724	725.3577869	1160.248002	1210.51688	1457.025521	1746.566895	1390.614431	2489.705408	816.1810693	698.4629974	1087.333	782.153204	945.3112509	311.825256
1251	22820.37971	0	0	0	0	0	0	0	0	0	0	0	0	0	0	0	0	0	0	0
1252	26142.51884	0	0	0	0	0	0	0	0	0	0	0	0	0	0	0	0	0	0	0
1253	16930.73859	993.2937561	0	26189.27972	683.5227319	587.133869	1129.709218	3506.384557	0	0	0	0	0	0	0	0	0	0	0	0
1254	15921.98884	2776.309624	311.5346429	15606.88439	2169.989965	2513.253381	19266.99054	25405.03892	33594.04136	49859.45538	4303.735029	43515.45548	37168.15282	93826.10784	14708.04268	107382.1159	64722.11315	67226.47016	29474.52296	791.3361081
1255	22894.14724	0	0	0	0	0	0	0	0	0	0	0	0	0	0	0	0	0	0	0
1256	16060.67606	0	0	0	0	0	0	0	0	0	0	0	0	0	0	0	0	0	0	0
1257	17156.80545	0	0	0	0	0	0	0	0	0	0	0	0	0	0	0	0	0	0	0
1258	13441.06553	0	0	0	0	0	0	0	0	0	0	0	0	0	0	0	0	0	0	0
1259	28210.59254	398.2902452	199.0189133	0	181.7933272	210.8774927	196.3527443	0	403.1522575	235.1843976	225.511051	154.7191626	160.421255	185.1498042	0	0	165.835106	169.6853444	0	143.242755
1260	16933.32252	1249.671494	2488.504779	17490.43358	13418.16809	973.1749246	886.4063553	1164.077935	2222.127868	2500.168881	1428.217693	1426.841676	1163.169156	1484.756527	2028.020526	1717.099379	13543.38932	1999.341606	458.7584711	905.9481299
1261	22130.39938	0	0	0	0	0	0	0	0	0	0	0	0	0	0	0	0	0	0	0
1262	17116.79649	0	0	0	0	0	0	0	0	0	0	0	0	0	0	0	0	0	0	0
1263	14438.99526	0	0	0	0	0	0	0	0	0	0	0	0	0	0	0	0	0	0	0
1264	13926.19332	460.4898834	408.4643079	752.154917	334.6432635	297.99	325.1807391	430.4649188	339.2098901	1501.079524	709.1110657	368.1947104	596.0887646	329.8139621	423.861579	318.2589569	270.3538998	291.1211197	330.8361685	285.2219064
1265	37153.88965	3422.04701	3618.101774	4206.324199	6748.278036	5153.239814	5161.936042	8049.035508	8343.74625	9812.286101	2014.726412	6240.693453	4370.630328	6631.659857	2920.318726	16200.61811	14852.95724	16192.13781	14085.10274	17572.6008
1266	16528.5878	3154.032085	3732.503267	4822.209521	3407.279194	985.3552661	4649.069623	2921.935909	1191.713286	13496.46236	8661.382458	1627.565801	379111.7345	45456.27526	21537.71562	4483.768913	1992.65712	3242.876001	15515.00635	1082.350492
1267	36065.85703	1198.107318	254.4395169	225.8715907	294.8058545	254.5315137	0	0	0	0	246.6581012	0	162.0202464	0	0	200.0885532	0	226.8390674	0	0
1268	12028.98847	454.876377	336.1912866	285.8927124	312.576427	311.0026025	535.7880121	343.9165677	319.7712085	377.4425455	336.6503641	355.4555905	271.5883182	262.256976	626.8745682	288.0428687	298.057283	754.6330742	275.2832043	511.3600612
1269	23434.63292	0	0	0	0	0	0	0	0	0	0	0	0	0	0	0	0	0	0	0
1270	25603.34351	2430.330159	1694.443008	2080.744976	1369.789384	1302.373818	1855.083233	944.3223523	1290.276837	5649.360043	930.3125482	1606.560658	1288.884199	1025.977915	1821.070748	1597.337663	1622.581238	1635.171594	1361.12304	1461.789625
1271	18138.66121	0	0	0	0	0	0	0	0	0	0	0	0	0	0	0	0	0	0	0
1272	11709.76504	484.3161694	1803.738048	294.9628986	254.0035519	251.0767708	0	0	0	1127.918471	289.3030582	0	0	0	0	0	0	0	0	0
1273	22204.3233	881.0895465	870.8372095	1895.850471	650.0936014	364.7842136	539.563656	3196.79707	1059.835364	1570.351278	1005.430803	3679.796938	1826.93377	3828.029749	5278.697426	3307.189404	19585.34686	1753.140275	1248.114161	329.6216299
1274	31545.76916	0	0	0	0	0	0	0	0	0	0	0	0	0	0	0	0	0	0	0
1275	22617.73498	0	0	0	0	0	62099.25939	0	0	0	0	0	0	0	0	0	0	0	0	0
1276	21630.69909	381.9464745	163.020005	170.5405215	162.516319	157.5078429	187.2861685	192.4371414	158.5848546	388.3262009	472.9663779	172.3266335	309.0144603	159.3523402	407.4189725	158.0435994	163.7680037	165.5845697	184.1718892	136.0947574
1277	20258.33491	955.8374533	570.1169751	277.4121515	329.1253308	587.3507336	350.8911914	302.213996	295.0520856	345.658494	518.2921005	284.632825	764.7903932	312.0148087	231.6651512	503.4616782	314.8642612	244.431855	516.0657637	472.6796512
1278	14531.49169	1129.857448	0	19388.99416	854.5146167	3535.604496	2017.110341	2569.57842	839.1660315	18480.50031	2701.275332	1256.204061	4226.696214	2609.330051	2013.283371	1037.156356	2629.303375	1235.114965	4024.09959	0
1279	18010.37593	0	0	0	0	0	0	0	0	0	0	0	0	0	0	0	0	0	0	0
1280	12762.53867	1352.1791	1080.809422	4853.011935	841.6124808	2417.1323	20092.43203	53997.28425	65877.80059	62420.57712	34039.08924	47460.71654	3218.281699	41878.60186	4289.141816	1354.674851	70504.1883	37218.9556	19577.04332	33293.85717
1281	13177.91815	0	0	0	0	0	0	0	0	0	0	0	0	0	0	0	0	0	0	0
1282	14504.70901	2243.82011	1261.642519	1484.790905	3022.932064	2226.304778	5581.276285	2216.949326	2806.919434	58421.38908	3400.729808	42714.46691	33119.00773	40007.02237	43872.71355	22213.41561	75917.3884	42837.55185	29168.71835	1006.026432
1283	16677.41504	0	0	0	0	0	0	0	0	0	0	0	0	0	0	0	0	0	0	0
1284	23964.21862	683.1016026	251.8629126	268.9989038	247.5579474	225.7474933	530.8468039	309.1748126	0	0	0	0	195.03	0	0	208.4860602	0	192.5125667	408.3451199	0
1285	12708.21056	870.2596518	754.3787073	12768.20922	10674.38335	1973.103783	1266.731384	13713.16257	1452.949799	812.1858463	1242.218052	11903.22939	1913.114813	937.5546606	991.4330736	2162.874987	2130.212591	910.1967902	11652.02681	806.7235217
1286	14101.47661	1710.396848	645.2112305	458.0066766	1108.168152	23672.81071	649.2419879	586.2212128	700.7041022	502.1691916	20112.73523	3633.687003	0	253.8272324	0	0	871.6747353	1531.16243	36400.35397	33234.27446
1287	22373.75098	0	0	0	0	0	0	0	0	0	0	0	0	0	0	0	0	0	0	0
1288	24769.79652	422.2749925	814.6549681	518.7523595	585.762843	233.5222169	1427.016411	597.4883821	510.2051319	816.3568762	390.5870403	491.8142079	256.6733011	596.9377785	412.83818	197.7578073	308.2179254	159.7475034	357.9477223	399.1497844
1289	24632.52965	842.4883685	594.5072662	0	345.430481	575.6023691	418.2030505	0	0	0	302.6145822	0	0	0	0	0	0	0	346.0855161	291.3594653
1290	18694.45814	1001.813759	913.0505644	800.6327687	628.4364505	286.1419345	834.8050223	582.6005283	592.2286771	1772.137094	1364.341122	439.8263269	557.6440114	1535.233844	572.5449518	2000.344825	374.7426471	480.3492055	472.7235104	1450.802269
1291	24894.8299	2032.551516	314.6367618	304.5439462	454.8076355	1062.497198	357.7478357	338.9958133	1487.865265	674.5072073	354.2676993	2118.99435	1022.858148	791.3482127	476.9002029	437.4123157	401.0389471	282.0920828	1806.360577	509.6709792
1292	34631.43841	0	0	0	0	0	0	0	0	0	0	0	0	0	0	0	0	0	0	0
1293	24316.85427	0	0	0	0	0	0	0	0	0	0	0	0	0	0	0	0	0	0	0
1294	15713.29789	1180.67784	1369.646608	345.0602884	2038.972717	29452.18119	1991.912087	541.7175586	1873.655387	2002.728565	1192.074975	4437.669547	0	288.5165085	0	0	787.9123828	379.2467999	37264.20037	34242.23864
1295	11995.95481	891.9869742	810.8822681	757.7315094	1548.671318	1061.745029	801.389501	930.342784	768.1524957	1588.054198	2613.726311	977.9955954	1368.0188	1976.60106	1657.899848	1731.189105	877.4576926	1773.400142	14695.87849	772.8444713
1296	18605.39142	1785.02406	2649.597262	631.2533423	18292.86902	1371.885612	3133.329153	20821.6219	14619.98493	2831.000852	1107.184362	20057.37288	14639.3326	2055.233524	12226.36463	1692.765348	13199.94977	19060.95275	28469.01394	15742.52439
1297	13718.4676	1096.613208	261.4345038	0	227.1924316	256.4794885	0	198.2864891	0	264.0875757	0	0	0	191.2036349	0	0	0	0	205.9933406	180.9082246
1298	15521.93221	0	0	0	0	0	0	0	0	0	0	0	0	0	0	0	0	0	0	0
1299	41530.03476	3134.522569	2397.389819	3038.46669	4008.05644	2530.967003	5916.35313	1411.382594	49724.06678	4334.053559	2886.326433	7323.471116	77352.04501	21942.57954	6798.937094	926.1643803	36477.66929	60570.17984	1427.278341	4756.237407
1300	20057.1182	0	0	12348.10158	10509.16135	0	0	0	0	0	0	0	0	0	0	0	0	0	0	0
1301	16745.32516	1310.273987	3163.495468	4871.134334	6241.605831	47259.16413	57504.11627	5128.160105	6486.550994	5840.044622	6122.164783	3974.869547	3717.465632	10904.89643	5546.68218	6238.38616	11335.97998	6616.93998	2345.04292	610.9120761
1302	19439.68798	2340.102465	2511.314789	1926.628788	52558.58312	6014.068788	58316.69109	9403.612154	5257.79476	1553.762423	972.1624741	2013.948721	2461.562451	1068.339923	1672.154636	2302.352641	3501.720763	1015.321257	2541.054452	2988.307487
1303	12469.80547	1629.005271	3817.921279	31226.29411	1138.6992	1527.390927	753.1615338	363.3177942	472.7895035	784.416264	718.8447766	602.014444	1171.600738	1415.626946	1641.277398	1041.940138	1291.123479	1686.97338	764.0319809	332.2139145
1304	14832.12612	0	0	0	0	0	0	0	0	0	0	0	0	0	0	0	0	0	0	0
1305	16916.88052	358.4947101	632.1414619	291.5107663	921.9996185	577.2653503	693.2690717	237.7681169	177.2144261	233.6576743	437.2060007	907.5706714	897.8418214	395.7801443	146.363681	430.8120593	202.4670699	433.1704546	333.7788684	163.267505
1306	14430.5873	262.4325101	6193.913884	513.7100931	789.6828447	235.8658081	0	0	303.673829	63173.00718	382.4162924	293.374119	0	0	0	0	0	0	0	0
1307	16412.92271	595.2762378	828.3011664	17123.79605	17444.1018	14305.44064	15021.70541	1878.563512	3282.428951	17535.04062	11223.46455	997.9333429	8963.744165	19842.6815	13157.76869	17324.23958	21675.4891	15350.70626	1604.629807	10911.38779
1308	12273.22554	628.532959	703.5538115	303.5049417	307.7799966	1280.514757	1569.617718	330.6672812	327.9283456	622.4552188	357.5880121	711.0452426	480.7605624	312.0722424	252.4510876	295.1563678	316.3820416	283.1725818	300.2509451	247.5484305
1309	20780.98168	1488.263725	1210.667032	660.6859625	421.1860858	1381.338166	1020.658549	1424.453945	842.8015201	743.6305847	850.1624515	1498.376365	1023.674623	518.4096419	522.3977545	504.8156017	271.5657495	292.1466193	305.604462	527.1527032
1310	13826.57071	684.6766644	901.3235037	393.7239185	712.444249	908.0518304	6977.335764	606.0245645	1016.457363	428.7164062	1789.029554	1081.787514	530.6141629	431.6034128	947.6923645	779.2769229	387.9906015	542.4311636	524.0503912	1181.321987
1311	13002.16138	0	0	0	0	0	0	0	0	0	0	0	0	0	0	0	0	0	0	0
1312	10841.95723	66797.35463	21315.13785	24161.68318	25670.71909	32861.06606	14928.26229	22719.07991	19727.36209	13606.80197	13870.40042	27263.0869	26327.52133	25194.92886	17625.67353	25414.66306	11693.0698	16666.23937	23585.31716	3012.139852
1313	15422.13715	0	0	0	0	0	0	0	0	0	0	0	0	0	0	0	0	0	0	0
1314	13229.47492	2042.540107	977.5965839	1349.177208	1945.084121	2017.138816	1473.024837	914.6407974	735.9238477	1087.161279	1182.033051	1385.293477	1784.396651	2627.656371	1254.055944	15422.49517	2018.764691	1604.16267	1218.548557	674.9276898
1315	21444.24458	2470.600953	2483.065785	2664.643931	2997.465457	7755.77991	4932.160276	19522.91871	1474.90994	47127.06855	61275.13913	3943.4765	7944.177279	29182.68222	3230.162472	269.1687881	21282.35525	49203.878	3981.989773	4556.015303
1316	28892.59443	590.3266553	299.2584375	1043.873925	219.4517798	231.742495	340.9232135	0	0	0	0	0	0	280.3506702	0	0	0	171.1496338	253.8372931	230.6256784
1317	29335.35932	1229.342032	251.483611	290.1380081	214.5855666	272.9420453	187.6724945	287.1274329	598.407627	437.8995255	226.7560437	219.9008647	175.0086488	305.3547263	0	0	178.2219946	172.5075	317.8812415	194.6756909
1318	12565.87093	0	0	0	0	0	0	0	0	0	0	0	0	0	0	0	0	0	0	0
1319	13351.07804	1943.675553	2514.034923	1071.300387	15129.58172	15948.44468	4138.852884	16417.16178	19997.07191	3689.362864	17136.48268	21437.42142	19351.7193	17891.21946	15388.04092	16580.07527	19889.19898	19720.91555	21078.57653	15766.16509
1320	12998.72275	288.6583255	1574.321475	264.5369247	1434.474928	499.6755203	800.4519196	373.1821738	369.3081885	1036.954696	460.8301657	340.8075	314.8210876	300.9987323	368.6350392	309.6150073	309.5103214	704.2147531	279.58965	270.933111
1321	13890.65171	0	0	0	0	0	0	0	0	0	0	0	0	0	0	0	0	0	0	0
1322	10679.59956	0	0	0	0	0	0	0	0	0	0	0	0	0	0	0	0	0	0	0
1323	10247.41146	0	0	0	0	0	0	0	0	0	0	0	0	0	0	0	0	0	0	0
1324	11676.7103	997.5656818	1617.731413	712.6588174	924.0575345	1638.402233	1592.714103	876.7252679	470.1400571	1082.216772	1439.845519	13491.46134	243.7121049	454.2355115	277.7076892	308.0544461	614.0712772	11239.64653	3881.985146	27972.9622
1325	10302.85685	1528.637929	1612.526541	11031.34581	17005.19428	15819.20836	11449.6825	11235.52545	1022.307143	16141.87064	26107.83252	26327.62105	748.481174	844.2420547	8991.947056	756.9913824	1650.728457	14162.0682	1309.105994	16244.05876
1326	15989.60283	244.3087093	352.7583105	208.8943355	210.0079797	1165.677567	446.9228947	225.7396985	248.5267534	326.1104352	294.9108124	599.3370511	186.7240668	156.4256195	175.2498042	207.3255716	340.9660849	731.738673	554.2184235	527.7714381
1327	13125.43785	331.7913638	287.8253394	640.4454959	384.7292331	246.2479376	0	332.6722971	270.7840338	599.3304346	301.7025	308.8305121	319.4008228	275.9969421	0	414.1233929	268.4247473	221.8890674	432.4353566	290.1032227
1328	12708.74159	0	0	0	0	0	0	0	0	0	0	0	0	0	0	0	0	0	0	0
1329	11029.70185	1685.407961	0	0	0	0	0	0	0	0	0	0	0	0	0	0	0	0	0	0
1330	10938.25972	4724.185184	1776.735297	10836.23573	4599.313711	18477.90972	437.9145589	932.3607939	1085.029582	49538.93788	29143.98204	517.5141248	261.415621	1530.652272	1129.133492	798.8338792	374.4080063	268.3915439	583.0386534	438.5176872
1331	10363.12688	1359.514541	723.6906345	862.1927509	2680.412431	982.3801602	13031.83491	15813.71933	1300.188559	76166.14692	940.8863351	580.7910059	409.3663445	513.2859055	188.0636092	208.51875	457.6060945	228.7963779	274.5727899	806.6577081
1332	11493.92497	600.1349428	248.1545517	0	0	0	0	0	0	0	0	0	0	152.5257573	0	0	0	0	235.0153139	0
1333	16269.76563	1317.880109	1858.431328	1322.253795	609.8660431	1398.2506	682.0690924	367.7525519	401.1591302	749.0687201	632.3714127	942.4563135	1804.341951	560.1323199	952.6993506	560.1967328	352.7407516	903.5347481	493.710731	225.7277344
1334	22240.88787	352.9238159	397.6139616	238.4122151	349.6132068	200.0642624	212.97375	633.2376535	609.0155191	236.5980208	196.8914012	189.7379956	176.1520221	182.7276759	145.3828958	169.5946165	331.0460994	370.6231865	416.5309286	320.1558728
1335	13854.89659	0	0	0	0	0	0	0	0	0	0	0	0	0	0	0	0	0	0	0
1336	10693.50894	299.918367	0	608.8720248	863.358447	68540.04575	801.6883319	2306.676679	674.4287686	375.1346805	1045.577708	1198.013797	616.0733308	953.4161343	742.928476	827.8046274	738.5418732	866.9846146	1961.423637	272.1377609
1337	11839.59569	1595.336751	387.8132245	477.7360519	366.4191577	1631.461042	1440.12431	1499.067348	669.9906876	1177.347455	10408.89537	11051.96587	0	1006.528843	278.7815891	253.8979898	298.6499899	1478.588389	2759.195479	17305.67404
1338	17256.61139	757.2329269	480.2220804	1660.3936	1054.738471	3430.224036	882.1487604	1244.522128	3304.160173	29737.12811	26673.65803	5916.443579	39634.9798	49510.31683	37652.98892	9917.007521	2382.535514	914.5098116	297.1406387	326.5545575
1339	22666.04923	0	0	0	0	0	0	0	0	0	0	0	0	0	0	0	0	0	0	0
1340	12990.4613	1653.22927	798.1648558	319.4692053	324.6322934	613.5629233	343.3021078	362.5800375	885.3010556	1057.275713	487.2832846	452.0518007	843.9062485	1420.266885	667.8718011	314.8295169	605.620415	543.9260852	937.6341916	269.1440442
1341	11179.44034	0	0	0	0	0	0	0	0	0	0	0	0	0	0	0	0	0	0	0
1342	10203.94232	679.1528705	1999.533162	2041.531716	958.5870703	1416.791201	884.166264	629.182684	368.9127988	481.5385318	417.1768698	442.4508133	424.0184949	772.1858908	374.5996793	328.8544464	499.08375	727.894509	351.4541391	233.64
1343	10678.70682	264.4558347	296.9154053	278.4539355	506.1044023	204.9755905	0	0	304.0595206	286.3849933	294.5374777	326.7865585	246.1812437	268.4361072	208.0345056	252.6709886	243.3312474	537.971553	214.4148061	233.1409213
1344	12761.0997	1984.349529	1500.506514	16209.60455	16974.51362	2810.913124	2351.676119	2342.131202	2407.594277	17419.98948	3067.858893	591.3375018	1834.039816	2897.861321	11981.12053	11920.80909	1524.650606	2651.743415	490.7776959	1507.287343
1345	12957.35342	1700.135208	990.2317685	1577.818739	589.6651849	629.7018448	810.8867093	963.3789757	610.1870224	2859.704912	1024.618221	2279.008521	0	154.7837567	0	0	275.4609137	664.8901089	553.0251109	2338.814511
1346	10629.72137	599.6084491	342.5801523	2543.289284	4205.302632	366.429581	13429.36904	14332.10027	51487.50932	591.4884824	1101.189345	922.5658914	15710.62364	2255.67178	2672.938376	4804.109174	6759.091002	1952.618788	425.6657693	610.5390848
1347	13133.66756	549.8249698	948.2876093	309.9372528	269.1052817	282.5168994	351.6730582	353.1010474	337.7891904	0	358.8134875	488.4897711	331.0576254	363.3712399	343.15875	848.021196	320.2349991	0	251.4687767	0
1348	13412.04773	472.1282144	249.60375	0	0	0	0	239.6827826	0	0	0	231.6686407	0	0	0	169.169621	208.2277744	0	0	178.4424696
1349	13762.26165	278.8412888	0	0	510.3617226	315.365636	0	325.8968033	0	0	0	0	276.9605365	194.9449823	233.9806146	268.162262	224.0822914	0	0	0
1350	10581.25493	1268.075049	1714.052699	2394.877795	1581.685537	458.2636523	523.2208008	2104.269412	3349.597958	1200.34367	18080.18382	1519.394848	1512.830242	672.4174814	1623.060169	1621.3273	10417.73692	924.8974979	14916.48124	2598.987259
1351	11251.473	943.985993	306.3726425	363.342236	276.3079184	1052.651308	21876.25798	43729.36895	347.2928641	324.6187582	378.317406	383.7144589	258.8724316	978.0093924	438.4990887	294.6223746	1262.14668	1251.725374	1289.365851	725.8063028
1352	11607.60205	872.3433801	1615.170347	245.0803642	1293.178527	3219.510199	1213.760712	879.0217236	612.5463666	1609.786282	3233.511186	1032.804483	0	0	0	0	0	293.1415439	665.6880908	2002.457846
1353	14998.00126	809.5214864	315.2281393	382.7454868	383.6291391	611.1116702	461.07117	825.7150168	882.4101608	347.1908066	337.7484338	358.648407	614.2623029	308.9042001	185.7138849	330.3410779	428.1569028	287.1056195	243.9736386	258.8130643
1354	9647.104422	626.4536792	1048.411969	1376.317575	1826.440069	1502.022059	976.4944858	1424.711547	1621.233894	883.7536871	14320.66766	16620.32466	21417.78794	22297.99148	976.400685	1268.991866	19393.76666	3430.848228	1320.528747	13378.04018
1355	12984.07299	177.2140636	143.566496	235.9158549	205.7176071	0	187.2436446	201.0642929	625.7316783	209.9592018	340.677209	339.6744594	223.3380844	180.679124	227.480522	535.7944775	204.1457162	205.03242	197.0662555	352.5982526
1356	12438.11623	126.0000007	439.9657375	139.7984203	174.1692879	162.883022	184.2271628	180.1847585	149.3285902	184.0299966	176.5792708	198.6637514	210.2607669	323.3986153	0	383.4398584	155.4065854	147.1292331	153.6218784	207.9074776
1357	8922.522551	1684.144145	1147.071799	539.6201532	622.8661679	593.9032132	313.5195428	277.560011	0	330.6613596	812.082063	55393.98882	1128.68387	0	0	0	0	262.7093161	546.4730209	1792.613164
1358	9894.792937	277.2193661	404.7538019	329.1473254	1500.393461	440.6712726	439.6880099	1180.901626	702.0441431	1881.336841	713.0156259	302.8201172	0	0	0	0	0	528.5734717	324.4091144	232.4060802
1359	12177.30619	2445.799379	1395.711892	1212.980426	2024.39765	576.0891211	303.0265585	2236.795648	302.4341235	1157.437919	667.0783745	609.4909259	0	139.1748363	0	182.28375	217.5237831	219.5689609	361.5979907	400.7558702
1360	9970.986879	204.1698257	255.6956882	231.2102733	403.193437	0	199.319995	225.5501459	225.3120268	187.2995375	0	238.5910574	160.347431	110.0174737	0	179.998499	352.1291295	186.3450069	176.4988454	189.8610507
1361	10788.08393	254.55375	4158.796068	267.42375	253.0644901	0	0	309.0744772	340.8218509	63495.10268	0	304.4895337	0	263.1245856	232.8394922	268.0758545	226.4053835	238.4434245	226.4017126	168.3936736
1362	10499.34927	0	0	0	0	0	0	0	0	0	0	0	0	0	0	0	0	0	0	0
1363	8732.41328	544.4352429	1982.815036	11131.90824	1989.030583	2292.93198	263.9395651	1208.663924	379.2026459	792.290024	961.4419057	463.4765002	571.7112383	292.3959018	310.8609064	582.3285201	511.5597803	249.2866859	233.751378	235.62
1364	12282.36557	499.5569971	769.1811127	506.3323247	552.2686839	1424.97918	409.6023637	300.6216513	249.3291495	246.2330429	613.3567841	246.00077	289.3573196	245.5811499	243.379119	223.7590338	211.2279868	189.0146805	173.5199931	324.038801
1365	9392.358459	1875.389523	560.838495	270.3508942	241.5693658	240.7688127	1484.013384	1177.398795	469.4358513	633.7671954	264.3828415	242.7692363	538.5083066	390.4983669	0	192.368302	734.5046068	235.6553636	612.6479338	364.5760048
1366	10966.32303	1288.995855	349.1852362	1381.076589	1699.484368	361.7059781	602.7669406	951.9480231	289.0953781	307.9563766	239.5831723	795.147296	383.5015073	254.5054706	248.9763593	832.8200523	243.2867445	284.3036279	176.9912448	223.962756
1367	312741.4804	344892.327	3094.407519	343367.6843	337757.6912	370021.4858	337884.0598	381677.9492	381133.5417	385345.0301	370911.3438	387265.2121	371679.6466	387033.4233	415109.993	392489.8343	388298.6101	353594.3523	360432.4805	433020.8756
1368	139312.0658	157676.3279	152.4847515	250094.4694	228935.9421	263743.1937	243189.0064	166246.3385	295360.1196	295237.6019	273989.9346	296830.27	279668.0432	290914.8989	306179.7188	297942.5167	277618.9761	268714.9769	269288.2564	320935.9463
1369	112800.2344	116155.6914	952.5321497	207814.3611	206239.342	225936.8328	235275.16	237003.5902	277511.6908	264040.5969	264927.5609	276905.8804	267661.4487	258694.572	293208.1244	276322.205	276130.9772	263569.7086	261764.4044	314230.8218
1370	152512.5877	165397.3383	66547.14687	277832.4372	195288.331	286162.3444	123556.7469	173567.1978	50411.54897	84398.57227	76565.57421	80438.06095	68126.26941	84455.47882	65539.19415	23702.613	39595.16446	72228.46574	202767.7548	53035.69954
1371	18138.93469	28956.7193	123.3117828	88109.66811	18467.14562	79186.24021	108609.5015	77312.54251	148367.2714	135265.072	17638.51061	18802.94589	16635.35043	118936.2463	111642.5741	107878.6331	126801.123	96045.29346	108371.12	118090.2223
1372	90000.24483	36076.143	191408.6691	119509.9643	106397.9423	484592.2139	128442.7983	111174.5369	27570.30397	125705.9154	118139.0493	128902.6916	124216.1412	118682.5359	119816.8858	108663.6779	115500.2576	116347.91	118200.6404	84582.06614
1373	86889.46579	91934.29217	75969.16894	121715.0292	523124.9645	481537.3173	124991.6154	109812.6901	131033.7664	126244.2105	118015.8681	122793.8727	124576.9048	111193.4642	112398.6557	100847.5683	111353.5371	110156.7296	114978.8871	95960.31041
1374	60094.43387	14124.15075	0	92068.35987	70068.79642	39629.70814	108919.9458	86154.03925	76895.15984	17008.83801	105059.833	102327.8851	81916.94717	71372.54304	55655.01626	135072.011	21573.24289	150619.6396	112058.9758	94574.43971
1375	25242.91667	33672.35813	40241.5843	105536.8305	92803.87506	410517.9148	108515.9708	96816.42591	68568.26601	105460.7679	103189.0164	107595.6668	55333.1553	83091.99813	26756.07292	91362.15021	95062.67997	95622.21779	49579.60566	44745.26514
1376	29535.26757	37940.29482	67016.79292	98096.54966	66458.59095	383025.7346	100283.0161	85896.12365	99601.17576	96542.14042	89979.44823	94421.32746	94347.1674	87089.01178	85444.62689	82270.58562	84864.3065	85670.38654	87514.61184	17192.89789
1377	34767.78697	24134.92974	4571.706186	46712.69987	40258.1151	138374.8894	33818.55051	28508.66799	31690.28193	34256.10545	19031.93547	21867.14196	21364.7109	26973.35605	23428.40498	17799.50975	46191.89087	23815.55481	17991.55608	4948.850889
1378	0	5321.94304	0	81666.09356	145582.568	167222.3869	182642.7894	182686.5622	215530.4822	239788.9369	252590.0374	257283.3375	252464.9023	240007.0916	237493.1046	237252.342	275197.4673	249424.5672	250986.6171	240234.9036
1379	0	2546.83905	13275.68194	164951.7186	17799.2233	21902.58466	4490.325729	29147.26002	40832.39958	16382.12099	9519.643312	18258.55916	10366.03915	27122.93739	6856.761398	19672.41015	37220.21793	18386.97966	10939.13483	30800.34537
1380	0	0	0	79229.76223	134835.0616	0	32650.39908	51396.08329	0	0	96056.41429	52889.68951	167124.3429	35336.55089	80667.76557	134491.0246	31512.84524	126596.8708	132023.0783	0
1381	0	2576.05106	5673.177583	131898.6614	17756.82811	59467.46037	189266.8451	14421.26097	19049.44377	17293.34462	18289.28093	14482.53811	4312.075415	6025.003118	10404.33903	9900.564291	6184.231615	6433.690562	23686.94945	26744.9149
1382	0	2088.294785	17155.55526	55071.64447	16253.65275	206579.904	8776.696501	17256.09303	20034.81048	17357.26906	13866.694	12398.45727	4046.384601	19932.31628	13769.02417	5473.367131	9908.632511	8605.32427	31504.60276	64464.25412
1383	2407.199019	3312.114591	15620.70128	122451.5619	59097.20869	2121.853271	101182.3412	105210.9718	133360.1308	151460.2166	160251.6489	159052.2551	7664.894586	41220.2785	29930.42303	120951.453	141622.0104	3800.326238	41569.20075	53955.44172
1384	16782.67545	14411.74175	2447.999831	54945.16443	21533.26431	58515.11163	61394.40646	50734.01338	67970.36013	49984.49737	58611.82946	56550.48174	56780.39854	62822.99391	60852.28058	58770.50843	61259.32434	54831.89147	53903.83693	31011.91583
1385	0	0	0	56319.37199	0	0	0	0	0	86319.30638	40089.35781	0	0	0	0	0	0	0	0	56857.91817
1386	5482.680546	21419.1867	6075.520715	114248.9352	92625.25705	3069.476224	90083.76033	133171.6257	210516.3988	160232.8281	167459.1076	13857.32271	31309.69734	142771.4534	3530.973889	63120.05056	144368.0103	7309.998838	29206.98059	19108.45747
1387	0	0	20297.38847	120053.2461	6479.005327	5682.247456	59649.55838	23025.31872	11531.25164	30488.24058	12191.77436	12361.84675	6449.083821	33232.21074	12540.59082	11000.32873	10961.19979	11274.96591	9577.203175	17525.71319
1388	21074.26641	7232.685586	7147.563069	169328.9643	8926.754484	8765.822227	10861.02627	9982.600873	12606.53371	6836.188187	8291.072875	9559.09522	8350.95063	9897.241633	5331.554381	7602.484904	5190.77384	7854.776854	8269.18955	8087.133003
1389	0	2026.837742	25385.82948	56895.2489	45074.48034	57619.4674	158647.7778	13920.5639	11501.47752	5023.747921	13254.96326	14530.2903	12828.00787	8725.38902	13429.36194	19494.86222	17956.58873	8394.648226	12189.52697	12451.1448
1390	0	4296.297063	12839.30518	51242.98004	8113.140406	24821.94517	156133.8366	4213.423806	26683.63276	11794.54219	3087.792869	2576.365356	2083.513733	3600.621196	16506.98585	5253.313927	3601.899155	4690.18559	8165.500583	30187.17342
1391	31383.03735	15855.58288	10832.10566	59537.55554	62598.35763	2143.639556	104764.3499	148716.7859	160506.9261	148785.8275	149395.6657	148962.9212	152104.0687	99897.51314	99736.51452	9902.492161	93350.4486	106971.4428	148178.0633	52683.5708
1392	2409.345791	6184.013529	3451.523467	49965.79489	91624.13521	17907.56552	66977.65948	6495.198578	7603.189457	8989.782151	10591.45822	5719.999014	6688.058533	12236.34086	7133.236685	7031.577499	9664.07618	4939.744014	4982.657556	4197.5746
1393	0	4823.26441	4736.614526	122616.9899	6682.764437	6327.870546	44454.58355	8904.096786	20358.63894	6055.184908	7328.788594	23660.08253	7351.73424	6169.45619	15373.89985	8053.254467	9279.877269	10182.45805	3046.38527	7704.915275
1394	0	2202.612231	5233.034395	27751.2477	58342.67966	88613.53814	12848.52351	8677.968882	34745.7874	9106.043895	19590.87219	19248.81339	6775.211895	10586.1639	11540.41208	14403.69739	30628.1061	7087.292179	10981.23074	14115.93801
1395	0	2955.173928	7560.47521	106728.3594	4082.632668	95647.99771	54959.21517	136617.3618	33279.69828	100289.7912	30215.94902	39825.94149	4495.922336	2664.752695	2360.114518	2060.944853	22879.0181	18509.24511	28824.94751	17244.91761
1396	0	8970.889958	0	32744.3492	87357.40676	533.0076251	2369.654127	2162.782285	0	0	0	0	0	23151.20557	71786.47629	35118.37337	0	40213.21825	114007.5334	57679.46833
1397	22090.8134	7055.571277	5903.649613	134201.8551	6509.320221	3993.828946	5258.588621	6448.604304	12959.32486	5865.698648	84250.82681	67848.1608	2166.968071	66347.15116	4850.209016	3538.127177	4367.267549	4317.661077	2755.18654	2654.023378
1398	0	1751.285709	15929.54739	90199.95146	42555.65366	8980.224727	10524.24901	18185.67628	8453.657296	13211.45625	3196.457384	9445.939607	14950.30151	24065.99172	14664.71042	19633.08725	16440.44917	14279.97841	3229.8597	7080.92941
1399	2410.330474	5038.761621	24053.55219	46290.31621	24752.33745	5126.685029	5899.253804	9283.260337	42648.10132	45832.48803	16181.31823	19641.00784	32623.55069	16594.32069	16628.5302	4461.606584	14100.47558	23017.96907	6841.920732	14335.38061
1400	0	1627.426099	11074.76363	62554.45059	7696.072914	41585.05627	7692.577159	26846.95824	5984.084066	4561.282229	1701.291797	4583.820879	6206.783818	7247.056003	6548.536619	4337.891213	3695.420098	7359.408029	7112.160776	8027.097301
1401	0	1847.235223	9105.402513	55725.22062	7988.237073	46607.83329	8380.903949	28378.97578	40965.747	30547.95546	14406.6755	9862.877622	10685.16106	8269.893904	6647.893004	13007.7682	6196.234574	7847.497354	11738.93026	15370.50696
1402	29651.09819	3280.19874	6261.869854	134157.5395	8704.54738	3953.686696	6854.268955	35513.88698	40186.22778	3095.509135	46336.70454	3404.271866	3003.605317	1920.646102	6440.710941	6078.613456	2724.497232	4196.896805	3644.208743	5501.379879
1403	0	7491.599978	4989.724202	60072.76203	13212.35392	9023.349119	10946.88668	7295.475396	7547.028981	10087.33095	14647.88925	16243.33294	6800.960028	9280.888564	9919.057789	31901.49336	8561.749248	29101.83971	43687.20159	13084.6301
1404	0	1702.460654	1726.864904	71065.50243	81878.37553	100736.6887	11007.97046	3384.698716	20599.30723	14946.55827	5882.073029	17817.84372	24980.35587	7019.863722	8184.932329	5361.938694	8032.177701	8472.200812	9845.195398	5058.463759
1405	17921.13171	8059.205577	6533.722152	128316.2341	11340.38606	92382.8692	7400.234352	39155.08412	35331.85264	9596.631775	56859.46623	90964.75149	2752.422556	3555.663217	31315.16123	2494.218457	3324.122585	5137.257182	9508.405743	7432.40738
1406	15131.13502	7491.599978	1251.98588	103984.8035	4725.185424	10825.71386	10189.96475	11476.35324	9800.599684	19303.31943	14647.88925	5968.800996	18433.82464	26055.34436	15203.00425	22087.0009	6118.554078	15412.70719	14651.58522	12602.04933
1407	5799.683633	0	9988.416251	82023.42891	0	358.6601898	0	331.2112555	413.2342419	573.105163	440.9183798	266.1134683	0	0	301.0795505	710.7547714	297.3977032	350.522872	0	245.2149756
1408	2171.748933	5480.548275	3813.840103	44946.79624	18531.99213	84868.57362	6528.107666	4149.24226	6773.125441	9813.889904	5174.097695	9006.735026	2541.341854	6487.546415	7560.276116	4954.076197	5995.928796	7345.059009	10553.81871	4112.892188
1409	27786.65872	28218.08012	278.2955017	27269.94862	14309.18333	22047.41207	25393.81468	14551.66067	7900.935361	20493.13141	15039.41035	14132.29085	10607.50689	5438.45107	10569.89017	9171.149915	7929.997508	13559.1953	33237.86581	8317.886704
1410	0	1697.856526	9150.481732	52125.75814	5702.956205	6783.720762	18390.50604	17806.21092	11902.36741	17238.02199	7400.733032	17886.80024	4313.869999	4399.621417	7555.339058	19820.43458	19087.97843	5903.574686	8849.380558	6259.143695
1411	43349.86652	14821.14972	7020.006713	79976.09986	2861.025256	2388.543472	99792.37476	35312.09594	43580.44214	2141.16314	4747.625881	64697.16226	5498.867313	4645.462537	33164.07582	5091.457478	3293.951722	3780.842038	4849.028892	3950.157006
1412	18163.90136	3659.112993	7018.827609	39028.89357	30306.22117	2303.353433	80059.56778	28310.65852	50504.37077	10054.36151	55486.4798	6983.112195	83888.83246	0	0	0	0	46809.71881	89103.50803	99834.13115
1413	1633.494562	3733.846802	3335.826105	70362.74584	4175.613182	8825.375295	4420.6829	8496.879855	6287.614369	3128.989988	16090.64378	7324.099171	7704.609192	14707.4662	10550.81153	10150.46663	9001.991678	6144.019911	8988.316985	10845.18395
1414	0	1371.428317	6715.697607	38673.33316	88749.8179	76904.51827	71436.20808	6433.193313	97364.59076	19792.09598	9422.040656	2793.597411	8561.76743	9496.036824	2361.681398	4848.574814	6103.132379	3532.809778	7127.279965	9038.880901
1415	3100.97877	985.8219269	1690.812896	34796.92831	32509.7264	62881.80211	6966.526074	30256.20749	26470.99267	9675.464146	4006.171531	2201.07306	26108.7857	8374.706323	9970.822234	7727.093404	10305.36803	6934.312464	6417.432946	7091.303264
1416	7945.850222	5966.978015	6156.425607	70219.09261	58780.48208	129268.3215	69025.24925	16800.22349	11773.43748	43391.70073	48350.90033	56999.82581	1220.165453	99111.85226	0	9580.752008	37736.48729	25008.5739	14213.4617	10468.49291
1417	1308.032303	1273.827393	5924.469062	49126.98315	6695.64397	7749.825483	64931.56721	6747.552722	29735.3046	4524.429483	6567.838618	3092.380291	4695.280657	5125.441214	9583.135389	3848.315603	7483.207264	4376.197859	14843.65317	4567.013661
1418	6929.970029	5826.657246	7297.887261	41700.728	6304.703395	5913.244243	6272.668495	12641.10121	5148.32679	31520.00843	7088.143629	46589.63986	45581.71799	25312.27607	17327.13559	10699.49642	3442.806876	3426.375196	60690.47678	64559.25941
1419	9177.740204	8680.597584	4423.668311	71214.87234	31212.87333	6505.85183	9702.831112	15974.53309	4387.132251	22760.41722	6519.405837	2918.097078	1064.923737	3720.687221	0	356.4836279	23255.48389	3103.616464	62722.40198	3614.655178
1420	0	2598.624437	3210.784085	31467.14133	13271.02467	5461.589006	2553.302238	14663.51418	6164.12313	10716.91089	4669.737239	2481.402012	3489.992065	7651.571437	7298.38381	6318.056854	4786.778134	4702.21311	6057.9998	6366.806294
1421	3348.170876	2460.301183	2037.815178	68625.34628	28158.67911	62894.46313	47858.98197	3138.500314	2262.697932	7835.261115	102790.601	14047.49614	8453.342124	4951.730788	4277.310049	2998.626339	3718.738982	5436.449872	6205.315309	1321.659426
1422	0	1830.363591	1118.833055	48875.43496	68374.85812	96158.92315	6589.864731	5964.142156	95668.63214	3876.980548	78770.62439	11219.54038	5399.988724	18265.69907	5849.827372	6433.494809	10236.64005	11901.67705	9807.008701	5187.231361
1423	1229.339147	1262.964946	1127.621239	54659.22236	91112.16914	5195.47886	106125.2769	7450.854672	5618.960074	4916.438441	4547.818608	7383.509147	14968.93399	8308.666199	7334.928479	7313.601583	5585.951695	6724.031486	4275.666821	2376.850393
1424	1832.214263	1628.204866	1164.0527	47616.24604	19440.79117	2021.741948	2344.24426	1650.746996	377.7675101	1104.795423	397.7405365	430.1051797	4078.911443	1076.814424	891.0397073	1945.704257	668.6770221	388.526153	620.8000021	988.7386382
1425	17579.61461	8981.787634	3744.422402	74902.66053	48018.86587	14159.68265	29394.2739	20145.59682	960.3084595	1722.218236	881.8434064	813.6806616	0	0	0	0	0	0	757.6923065	0
1426	0	4863.90553	1130.542053	48386.03942	80117.07123	87259.70323	113099.3693	107852.8161	7676.211581	4270.819129	104403.6577	9327.124774	17832.07575	9653.320942	17005.45801	12786.82004	13143.07056	14456.1057	6032.921008	24695.03703
1427	3509.681076	3719.251604	0	58904.11973	53959.2349	5043.164766	8720.625405	71649.91006	5502.617639	75051.03166	58198.07892	64476.76565	47691.32728	27998.56929	4784.667742	2783.756364	58929.87775	2126.138152	3411.79439	0
1428	13516.86149	11798.19278	7553.868065	26109.89927	31932.07353	19845.38387	7493.104096	21293.69631	70864.68357	104920.1664	96403.8698	7314.921995	620.9440247	1036.85711	639.0827151	839.8617023	24723.14945	68465.6553	20526.62433	3672.924946
1429	0	1261.597654	3312.820975	35415.90817	73129.04309	94922.81478	34610.70692	4082.561851	104884.8513	4556.119854	97524.46515	5134.878367	5025.064239	5961.660143	6719.075026	8708.47988	7954.229077	4728.410896	3848.346293	4242.093171
1430	0	1570.907087	0	27266.43483	27174.84994	32693.67721	39415.5353	44069.62183	73263.99732	85183.92437	42744.77171	25419.12966	39004.04235	38246.55991	4152.545823	69961.51345	4457.889758	1971.769096	2750.978051	3676.042947
1431	4764.457297	0	3353.095195	68214.87805	34920.43379	1543.553375	2485.924937	3096.884606	81810.45297	71921.37707	1945.505817	1260.52579	2125.456291	4024.173809	6103.902037	10774.4423	18334.50237	31125.44984	1949.295547	1108.379353
1432	10270.11482	18541.85844	7388.953501	86660.05917	18553.77772	28670.20002	62370.62164	83330.49364	63339.66712	18306.86315	64089.99093	16516.90724	52986.1511	66429.28035	68292.00515	82016.11896	39794.97888	45047.03436	46942.31739	54479.30485
1433	3565.940731	8680.597584	4156.112573	40224.86153	5893.608012	6505.85183	4933.562966	75197.50688	4387.132251	5097.850668	2749.669021	2696.979765	1038.653086	0	0	0	673.6908911	885.6348212	9514.151882	10958.67355
1434	1898.660859	3609.563799	1305.285405	61736.74675	7374.862181	6580.340089	13416.36119	80111.98614	9215.303622	3760.254177	3381.666687	6516.657955	6080.384663	4777.030611	3897.698893	4110.183095	4709.818721	1297.436693	2913.006983	5875.395848
1435	9108.298917	2914.476454	4940.526648	18696.72328	3410.982982	7875.123663	40184.65112	2085.91129	24260.00542	9286.622935	4847.918328	10952.29367	5769.194711	11934.76168	6712.099288	19293.59233	21809.28498	12910.61198	8274.497598	8801.374629
1436	4378.183828	3387.98826	4935.266987	52163.22045	60351.65313	9716.353654	18625.68869	1479.493773	16492.39615	1853.48623	3415.01597	2496.004805	1710.921837	13373.12528	0	0	11396.36662	942.4309351	6634.808833	3298.845798
1437	0	0	0	49666.06026	0	0	0	0	23277.53966	0	45246.4178	0	0	0	0	0	13399.59524	0	0	0
1438	10831.77116	2586.416451	7853.829756	46635.50352	3710.809588	1370.19123	6990.148229	43550.75395	28479.37061	18676.22567	7376.976453	10952.30317	4728.917018	26607.66924	7595.358042	7245.407888	4760.661984	4111.257502	13119.57877	40266.67273
1439	2324.589062	5292.839718	2290.915818	33685.5926	31725.0788	1662.115735	5738.492111	3063.911873	28002.7847	10732.83902	2023.45454	9336.654518	3093.024901	3548.211674	1953.622701	1976.075962	2077.528456	2502.423184	3490.002255	2738.467216
1440	0	0	0	70255.67388	45093.31926	32285.16396	31536.6459	0	0	10213.18712	0	21975.07189	38641.69107	68323.00556	0	0	63598.30763	48592.20958	34886.37859	15869.22696
1441	16342.15665	4844.351162	7610.076749	76360.36643	61957.14573	24789.90702	34727.28464	37770.04927	22010.13422	20168.13021	20531.89095	2234.371149	13192.94262	16758.14177	1602.003744	13961.08102	957.6932831	2027.361251	1254.862226	956.6517178
1442	4375.478167	7538.268582	3880.401443	63948.76825	23830.27968	2600.644986	5442.823574	63767.56874	2661.769725	66500.15189	15854.5243	2043.968091	1958.392772	18354.19085	877.3843341	1709.316352	3100.613304	3174.96341	35398.90702	540.0072345
1443	2868.500695	7905.881274	6582.498609	15400.51158	5879.338965	16711.09702	2666.54988	3478.991911	1828.249548	64240.78973	12738.70202	4343.669312	7031.635986	9983.938114	15612.70442	11166.17276	9103.668973	14242.88661	8752.717815	9497.483754
1444	1624.05368	1697.695393	3173.016259	27483.27575	30544.67323	4430.548503	29118.28739	2684.642721	33563.22638	1215.207726	34217.55973	32232.90005	35335.68075	35753.00523	31245.48986	3348.171916	33827.42501	1620.559081	31540.44479	2675.195283
1445	0	0	0	62869.44734	0	0	18089.17856	0	0	0	0	43903.25902	0	0	31704.98213	0	24071.95996	0	0	0
1446	0	0	0	54933.64164	17837.13476	0	0	0	0	0	0	0	0	0	0	0	0	0	0	0
1447	4487.683764	5350.002457	530.8044763	30720.89068	28873.47157	3249.768528	3828.58608	2731.814146	2525.739412	22132.29754	2253.846061	2892.92085	1450.47397	2256.092111	2365.404525	29675.18436	4387.738271	1438.269873	748.4402417	0
1448	9732.233635	4220.838406	4148.414593	33560.03581	3216.562747	4270.31501	19420.24685	2730.726363	48758.51762	29923.3378	48990.92979	44834.03543	59281.32459	58368.11417	60413.64825	15244.50677	47666.61138	4615.456815	2876.42856	30506.81095
1449	0	0	0	52172.37838	0	27022.39625	46868.83073	0	0	40116.72112	0	0	0	0	0	14018.97733	0	0	0	0
1450	11052.34799	6621.945209	5462.470613	10620.12416	61840.54783	43573.28504	59253.33673	2379.985862	2627.402115	15761.27635	35147.70169	56451.51846	54430.64474	41553.5354	43857.42214	11646.9553	48439.08523	59769.74704	47328.36997	44231.3692
1451	5582.290214	3255.184133	5532.467941	19157.56486	16770.90294	5844.336973	18238.36238	58765.69309	4798.201011	5226.363774	1026.599462	18667.50041	25104.03356	2553.596624	5124.905942	62534.54225	1853.446371	31910.60704	48007.76528	1874.216651
1452	7687.520533	7245.194572	10346.42448	51676.52745	1440.526284	1718.70492	4397.23597	2137.832175	3090.563123	37988.78647	1882.49243	2857.964766	2045.168735	3552.299824	48801.4904	6813.146019	7664.443511	6605.028809	6048.280045	54028.15764
1453	10440.50858	2747.690856	4674.189071	18012.65721	8662.262554	31029.04774	6117.019482	5653.195371	10453.01684	3717.881913	4927.166276	6361.136312	4780.175512	1371.088362	975.6396826	15009.30185	23970.91439	3647.22652	2315.223732	10533.44312
1454	1647.50093	1463.433813	452.5075552	25759.00183	1128.244853	2468.797991	1197.923777	3398.201473	550.5370422	3947.446267	1259.489009	4750.969818	1608.221857	3379.042531	7036.277586	693.4148611	3919.506453	1222.364372	680.5770227	365.7074139
1455	0	0	3731.069956	41144.73053	4167.554385	726.1257605	0	4633.902136	0	753.4559839	0	0	0	0	0	0	0	0	0	0
1456	1690.200105	1674.668192	1701.686602	27354.13867	19317.38932	2859.950133	17813.2088	1857.488182	1699.73008	13999.12415	1215.499581	24804.48318	20537.52645	1322.373797	18848.53776	12622.45621	18378.16368	803.7865224	879.0977325	2424.613068
1457	14133.25513	7643.529628	2866.352595	25959.51189	2936.723498	4505.842224	1565.914085	2454.457983	1830.024771	1025.474409	657.6889526	2072.560925	1277.62223	482.1465564	1706.080946	493.6301093	479.2475555	499.0400024	2106.487425	16109.87228
1458	1312.406902	762.2018774	2192.092864	58298.39964	13156.83736	442.721879	15729.09745	51051.46078	51117.06017	12038.47259	2061.631727	15428.46889	34037.75214	56644.1584	3640.306992	4468.862399	4757.331573	50281.32599	28486.11059	1007.904674
1459	685.5714047	335.6162238	236.073745	17237.93081	19235.52808	338.5150735	14597.3488	14230.30066	4568.851252	12173.25097	296.01	295.7292966	431.1000137	459.8488971	122199.8076	5747.724803	3902.335323	11863.54538	1531.521067	607.1248242
1460	5306.419779	2552.676967	6322.157715	22933.4109	14245.18496	68672.6926	1766.740878	3331.862977	43217.5778	4870.927033	4775.729277	5231.653766	634.0992297	1469.236527	324.7123563	1524.065306	14383.51439	51055.01491	5030.747428	3946.406748
1461	0	512.0504297	0	56948.45672	57424.39473	985.1021512	20947.19338	47732.2757	2868.473293	4033.800055	2098.006897	4780.864913	13521.2886	13133.10496	9418.716065	2713.784739	3266.079772	4397.086775	18718.35763	366.4851416
1462	8126.239374	10323.361	7156.584148	28069.31646	4931.217812	5870.423256	5399.59207	5713.979868	15255.37988	4294.978072	15486.04985	2238.159225	8812.209761	6356.164276	4185.731197	9009.14369	7900.179827	2605.739103	3271.660254	12063.05359
1463	333.6413297	1586.064651	1056.253698	53382.52076	4497.736375	1878.342336	14346.82142	18706.77608	46686.53765	6007.929547	5211.830548	2314.775814	113210.0224	283579.1111	2176.85256	24918.97496	1922.746521	32857.32107	987.538277	56863.05155
1464	1168.563298	831.4032326	813.9331403	43098.19557	2174.764828	1258.652047	2217.495485	4773.088221	7999.328458	6602.57722	5540.570297	54397.70756	2380.782859	5172.076501	51902.20895	50859.94007	16510.81841	36225.36317	31326.21083	27340.66482
1465	0	0	0	35596.78573	45157.3619	0	0	0	0	0	0	0	0	34350.64904	0	0	0	0	0	0
1466	3476.735998	1892.3605	1891.680901	26711.39378	19779.18586	17914.77976	21899.94969	20952.67577	67607.14819	65180.17603	23413.84463	57318.64958	56533.89212	2528.603749	38432.55709	2173.442726	68123.9405	52060.61991	39290.61154	32602.25316
1467	689.0340482	412.3323413	822.7382794	38435.52241	60678.80826	28771.27917	57247.87563	42932.52361	4683.621429	37592.70156	48444.51203	56548.69606	8830.429464	27933.26441	34756.04909	48788.42125	2928.717308	64949.5535	56269.82755	3567.527908
1468	3072.510125	1669.862354	756.2240094	24493.71168	20002.3316	27641.52664	2680.499682	1944.741075	79389.07364	7402.292809	52907.7053	71791.0277	11376.05291	64360.8645	8419.395439	5389.663043	3444.538429	8989.474085	70850.61847	42510.39901
1469	2806.118936	1445.679396	3625.674751	33596.96327	1875.513986	1344.271046	2401.200854	1672.664198	1529.613665	2686.960404	992.3811671	291.4363559	390.8883939	379.2586432	694.016315	442.1946725	523.4193114	271.5309146	280.1334128	443.3943617
1470	1767.737317	1316.374471	1363.800622	16437.73368	14076.2588	2855.774624	2327.947495	3246.28474	2486.172128	2421.458668	2072.838951	1295.495865	1856.718896	1084.192844	1054.872946	1065.494863	1034.931432	498.0597913	427.8956561	381.4149326
1471	10562.55451	71169.01639	21557.90292	22208.38816	1129.778495	1622.829993	607.3512231	20405.62482	1475.708429	662.8404694	751.7238766	482.4620041	1246.338578	1274.450229	493.4636389	4960.488601	708.0659216	1519.679594	703.0180536	1029.504734
1472	3622.422699	5480.337753	0	19634.86204	28523.31924	1498.076975	4029.343824	33786.91482	1048.345829	29859.09394	27400.10015	32507.55115	13744.63012	24796.41402	2601.085184	4653.921239	39169.85107	1230.49463	2682.087873	891.7941632
1473	1725.557343	2205.564247	2067.52649	33989.76831	3502.252485	4347.265182	5493.836085	9767.255387	2806.224657	2607.401495	2682.498558	5656.794959	4641.946932	8393.431426	2394.679515	8582.483972	24446.14268	12099.42582	13231.10053	8355.856234
1474	0	0	0	22041.56649	0	0	38733.23254	60140.23552	61364.8635	0	0	18967.35542	42100.74623	27038.82028	14169.74678	0	16170.50036	32121.01518	27400.14388	29628.04418
1475	4323.956412	442.2612607	7757.843943	46701.61326	318.2311917	19473.9777	20668.60418	986.6000775	409.9153793	0	2912.191255	19060.4984	0	668.9347943	724.4359442	0	281.0161285	274.7718292	276.2942322	260.0784805
1476	224.9372118	237.9566876	544.324043	26896.48802	14479.15871	366.0632556	2043.683524	25396.02865	18495.48749	874.4636041	518.296149	288.2546878	2658.122695	850.8435782	88142.94821	4135.822467	32217.04574	13550.97369	350.3045572	1381.550018
1477	249.5228412	14649.42113	956.5452328	49335.7296	61065.39964	414.87828	35556.57692	690.8374265	1583.285839	18192.56394	7135.539467	45255.57199	62406.14916	23026.20657	1073.595952	293.2334198	795.7281931	397.0312399	1827.002145	848.4297107
1478	1074.436534	573.6219864	1574.917734	45964.44033	5628.529552	1172.437517	7375.683494	3129.896891	10904.76893	1591.249352	4830.824035	55939.18824	40953.58226	1732.609211	5937.970459	7470.865486	3089.279537	9163.499288	4591.144036	3037.999772
1479	557.755329	322.0527283	0	20503.87779	1396.196429	1239.51704	750.5016339	1371.249926	75780.76093	8281.790136	38079.16475	32737.79498	2249.30425	44201.14079	4275.487544	15982.38385	7899.38235	5563.24842	2113.89951	517.5370624
1480	757.5573175	4953.704393	541.994425	19874.67391	420.527818	925.993363	0	1435.328001	1837.215585	561.4363477	605.4577515	1732.489005	407.9249258	793.6587515	372.8124948	390.3550845	351.57375	378.9581808	430.7644144	1648.62732
1481	27694.80295	1475.71303	17588.44345	13321.90934	6775.577355	38455.26858	4900.620551	3889.294094	49172.39837	2730.868987	60908.0144	64741.03781	76003.90375	58751.30156	66879.30818	63668.35157	55738.51497	52121.53581	2029.092806	0
1482	1686.785655	2396.636701	3144.371192	34597.94737	4744.187662	35170.4897	48613.47675	4922.267583	45477.61765	1637.953472	2368.537676	41704.72704	50076.69179	34657.86192	32467.20919	705.1391656	1918.293073	2911.631094	2352.120576	1124.187342
1483	1850.627073	6300.40233	4425.384963	27407.59221	920.6469498	2354.867194	1588.645055	870.2561948	689.8741782	540.5319736	1791.9502	679.0466135	876.1327748	1134.658886	709.5865366	439.6881912	1395.883504	1489.419214	1319.14681	1326.314713
1484	0	0	0	18838.51649	0	0	0	0	0	0	0	0	0	0	0	0	0	0	0	0
1485	0	0	0	23755.19949	0	32050.69186	11641.97034	0	0	25899.20319	0	0	0	12805.08371	0	54658.10478	0	0	0	0
1486	305.9765277	5574.66922	569.6681937	42682.80245	55043.57345	1124.609425	2109.525325	3826.703691	2050.983934	4486.466365	27170.5055	60290.36572	22563.2328	25690.95783	33095.97294	1584.882287	956.8003299	2122.630324	53450.85389	2339.18068
1487	0	5705.736079	1549.503373	43587.75225	3162.422487	627.2941882	30857.2865	390.0073398	432.8223761	31479.28571	5056.033028	43982.32442	33506.54939	29784.34301	616.7290018	280.1847739	768.7605766	774.9231496	14653.07103	1120.109787
1488	2368.308889	1091.378363	834.1921033	44414.27892	2828.011201	34355.63357	2119.774746	5792.062028	2659.301722	7112.859803	57737.85642	54173.07641	25666.68591	50378.21435	11051.9024	8611.461883	5095.750241	6707.494003	5876.430143	9137.480874
1489	1737.672126	1037.97805	3023.963665	41602.41107	8682.674269	10169.01341	1237.751818	5734.905346	3171.562505	6419.250482	3219.443561	3981.427396	19039.18868	2816.060477	2267.475159	8119.506817	4511.140131	3684.569301	6490.90441	12615.88625
1490	289.4728519	2373.911369	1073.121606	45632.0702	25598.78424	435.8650232	28106.59884	2188.083346	2757.33925	48823.51509	3680.279918	2707.930844	24310.64817	72009.03009	110765.6251	1209.961295	825.9589517	1763.78281	2939.914871	947.2732764
1491	1695.959199	1800.847353	2647.574908	15530.27993	3416.465685	1424.148909	1569.621107	1475.561162	1913.562857	522.2130963	628.4687274	466.2962238	1308.453434	1770.432308	768.6462964	692.5706323	722.338309	741.7025739	296.7398712	604.9168286
1492	7160.510389	2860.036057	4024.246868	15019.37699	2825.645283	38392.54092	15023.61262	18566.2424	4116.80767	506.9884021	1872.867003	428.8048682	466.4925137	4564.657446	23322.06737	667.7856958	633.7473761	541.1896875	568.9636469	447.2874261
1493	936.5458282	1350.710184	1612.301566	21606.55024	17816.76207	22625.34998	21650.62559	30032.44948	30866.54673	20819.60959	28323.27029	22120.83962	46650.92489	22222.57693	48172.16821	49352.96335	35888.49996	20464.02054	11264.59791	26365.66835
1494	1454.750283	542.6305984	2800.484053	27884.83233	834.0885956	1988.264421	2481.741233	1622.778565	16361.05039	14103.65962	2291.16472	2669.494668	13332.24587	1850.202809	19005.5073	17153.00535	1254.687653	1469.699743	791.9803317	14851.1008
1495	650.5242169	352.4481271	1600.916838	25369.98963	33609.54878	2097.332769	10045.6482	43196.91005	943.4891501	1376.779712	638.7076511	958.760153	337.630817	1462.462348	942.6025832	1594.043148	1013.273188	650.8232552	2123.951274	1380.943341
1496	297.5488838	0	227.3485542	34546.85165	14642.79831	324.3910172	2513.612141	924.9209766	37540.89501	1970.553933	607.5179027	246.8672466	736.1586584	681.4242448	69225.5894	4610.16154	2021.161406	1007.047003	594.6209853	932.9565001
1497	682.1742316	460.6200082	2508.269119	15234.74943	1859.491219	2334.572748	36828.82324	23974.53953	2815.692314	1202.570777	825.5036508	823.2224634	1933.459456	17115.45693	1656.478043	830.728364	522.2655867	316.0609442	360.4155418	268.9119223
1498	503.6075134	560.1328033	1650.700177	14617.14867	3150.883683	1165.501486	72140.88695	11309.16732	206531.8502	278024.4862	270265.8606	403859.3338	658843.668	640454.3682	100525.7989	11100.22277	75048.01461	5620.201593	3840.266222	2635.603643
1499	4322.704581	2806.664599	5514.149648	31513.10627	3151.17206	21997.39784	401.5053644	33400.80436	449.9564804	25658.28335	3769.149404	38628.49723	12064.10876	414.3008606	298.1946094	0	354.8076553	18208.26258	50377.26521	40678.39738
1500	0	0	0	18288.40446	0	0	29243.42123	20434.07128	32098.08697	28330.73428	82003.41268	41525.44606	35291.52929	0	0	12596.50656	0	0	0	0
1501	15474.8507	11248.51429	3692.045523	27317.84994	10948.24064	11262.0317	2035.566237	588.2540973	1389.225265	1077.807393	705.0079193	1403.251573	680.1968298	550.0034459	299.0468298	315.2600134	567.5872906	574.3966827	573.2697601	355.6528775
1502	600.2531667	554.2860516	1508.217112	17859.97137	31326.00509	47366.33157	33214.08014	20491.79038	6426.199578	19266.22127	1551.361112	763.1492706	1053.02286	422.8949945	330.161012	361.4691577	326.0309161	296.8784253	459.4336578	288.0599991
1503	9668.767723	5071.440463	3569.362386	21269.89031	1146.362116	1008.247359	588.0594571	975.0619913	379.0300763	1292.457175	401.9461633	353.0894604	313.7973706	311.8326581	317.2117346	418.7626282	419.9591753	302.5156064	1106.309712	298.8765225
1504	4580.348024	1345.584265	5592.107516	11247.98025	5065.750265	1284.195685	3619.547194	84540.07345	79089.89905	12388.29268	75210.8845	6088.731729	62859.84122	52004.87797	61726.72796	75727.78687	54439.11391	53438.32526	37317.89461	36920.4311
1505	320.2996106	246.8407503	0	21888.18828	15290.30893	772.3488565	1203.594288	1955.502983	2344.84507	95494.04346	4553.360292	6407.698901	2303.37603	9616.840076	2590.45826	4262.589267	4774.450638	58111.9846	18376.82649	880.5371278
1506	1717.437214	3090.252642	472.4042953	19333.65989	37283.14921	17066.84061	871.2132092	20217.03654	14955.36414	60706.18284	32524.7387	36083.6992	26563.49583	26077.53569	54767.13641	63170.92336	46384.2345	41603.76704	40391.81153	2096.59438
1507	556.5079042	243.3051288	308.6429233	21130.96958	3017.752473	458.9937048	902.6388748	577.532005	29301.28354	619.4691156	4553.338801	5768.386653	9183.768134	2208.306649	2460.28933	3292.958774	2499.217861	53351.65072	787.0915631	325.0295618
1508	1354.139312	1368.775456	325.8636603	13849.16655	549.0065543	905.3303165	1893.434408	9664.920809	12679.92563	695.0694891	1194.717577	968.3720352	1350.647208	22150.29337	26678.90321	32328.36179	17936.25534	25137.51916	721.407366	619.9900227
1509	242.6151984	5988.944075	1139.812533	27172.18916	4431.753313	363.36698	37694.65684	1180.513109	718.7270691	47226.71451	45028.01522	3832.544493	32407.98836	23909.31389	2804.798513	608.362825	406.1532101	1839.10035	1208.559025	3382.661421
1510	4698.85871	1928.06621	2085.2711	14401.76004	3347.650545	2448.689709	8478.793456	2171.49442	1709.867968	5509.866158	3786.653148	1608.914335	31379.22598	38176.0006	729.2003796	588.1123883	1939.87791	4507.843969	1496.799144	3218.772728
1511	2283.089062	3042.426902	759.277706	13300.80832	1535.701203	677.5636633	2803.211355	2154.626833	1159.191674	1548.181324	699.490047	324.2351212	228.9192366	251.4780066	0	997.8699884	8559.841981	13119.06468	1568.440996	914.2156329
1512	594.6507147	330.1423105	2348.533473	24356.35434	20354.06666	11966.18445	3144.623717	31950.12742	26585.47106	27715.81865	18431.68551	43158.50003	55909.25634	27698.6711	38187.88347	48039.99188	4524.702726	1454.032196	14702.21018	9850.73729
1513	672.6642737	477.5382436	767.4577762	11281.99777	858.0896841	569.4219086	349.3240439	508.3643958	256.6636935	270.4196118	605.5133725	284.6812555	396.8014902	312.4773907	483.1507562	522.0511125	677.0817046	216.3496536	436.8116382	570.6136729
1514	0	883.9810547	4152.233584	12690.7648	55787.01882	40230.52269	15126.57944	2054.527298	1268.724608	427.7082184	695.749389	422.6697867	369.0914749	421.2253619	727.7093884	995.490666	317.6803894	533.7846881	312.5219843	280.0926562
1515	239.4211583	8783.617315	290.556329	39137.94486	2740.265199	321.3158478	28964.34066	644.5287927	606.1271375	4806.809905	46434.932	3868.373815	10519.78348	3290.77485	245.6285532	276.33375	958.9784033	783.4874817	25717.93391	15946.66624
1516	923.4650395	809.6597543	1161.454005	16151.61147	21537.99571	39598.09821	42799.98249	1367.103276	1293.044069	689.1666925	615.7314226	477.1989734	728.0713742	516.368356	223.434462	1051.637836	524.7483247	737.5618456	380.9056421	192.884995
1517	1033.258692	1850.702957	2294.887891	14862.05102	1701.489931	2826.188098	17564.52773	3494.403737	2090.236269	4719.200889	2629.647046	714.4596973	4838.626795	644.8268079	1729.74626	7162.939677	764.648421	4809.59661	7794.784193	2281.510434
1518	1931.110661	1289.20468	976.1649284	10353.69908	1858.496715	498.9803027	512.4972382	501.1659283	1511.52592	1330.861717	1915.471264	470.8514081	798.9049841	893.8005688	487.1642322	432.9604935	929.3706226	494.7587814	1450.793941	348.2032242
1519	235.0057063	265.3496988	252.9834	15431.50935	22660.17896	1971.144624	447.7302887	28828.05398	44519.04502	798.7767627	4414.907034	2268.911085	20855.55801	1157.282704	16197.58901	2860.519156	2561.328429	38940.07062	441.7645688	347.1738574
1520	802.7410451	447.0624193	2430.229793	11765.70712	3504.145942	710.8908984	2651.153624	20755.67431	313.21125	1312.750136	740.4093022	232.2442625	205.9478709	823.6681778	431.454798	215.5881047	396.6626637	448.2735136	301.6463654	289.7003815
1521	228.5261938	248.869362	199.6245511	25081.75917	19788.78383	661.9008334	383.240668	10455.7521	23381.28601	967.5409763	1115.668442	440.9360156	1067.072351	30832.78308	3117.369523	3162.247924	4251.874395	2749.632793	317.9567422	232.7839032
1522	0	0	0	18430.94995	0	0	0	0	0	0	0	0	0	0	0	0	0	0	0	0
1523	338.8004297	371.1805115	337.6645752	12246.30746	2027.453494	374.745726	243.1515894	395.7373334	258.4119946	319.2904687	328.2275089	355.6432095	425.4892987	730.596525	204.293757	255.3052231	871.3567117	855.225011	570.1977608	643.3315256
1524	2378.36594	1328.922513	1443.487917	13413.15363	1280.261614	2088.28457	703.6660739	722.447439	1013.099984	2119.350952	2015.874855	1890.82231	2616.069132	1872.149645	12629.67888	1123.291135	21716.40559	2047.06573	12488.38258	1662.814005
1525	1017.803453	1962.080364	3076.294472	23136.51487	1392.509199	1191.142268	2444.665509	12457.88758	4202.427138	15981.57598	5465.563712	2245.445742	2268.550294	934.7771036	24261.47034	2574.545652	19760.42126	15802.45426	16438.16884	25239.09019
1526	701.283772	360.0816833	829.0769321	10853.06042	1275.272362	449.1215607	1535.576631	1977.292546	590.232876	897.3937903	401.0018143	950.6520374	464.3174323	412.9108182	911.575643	539.5652875	1008.678093	403.1433298	626.8585556	294.4926425
1527	2725.44613	2094.138555	1704.124641	14493.64242	1719.358071	10475.49573	2349.365592	670.5378094	1611.146542	2339.878713	3410.66307	2348.866633	3728.705616	18713.3875	1050.177131	24108.60984	29313.73515	2294.974488	15994.76462	944.3537659
1528	344.2881198	1287.802774	788.5155734	14869.96873	1726.177707	399.9664352	380.8717438	14180.5256	18849.55373	708.1919138	894.9972043	1310.603137	561.5503693	1464.388484	17918.83722	29086.06715	26538.24571	1001.868706	981.3517973	1191.642105
1529	289.9176993	278.4675009	965.1337505	14564.81907	1124.65417	13608.89569	20707.96986	15295.17301	436.7035382	449.5612418	471.4246884	966.6422026	405.943385	985.2293861	0	0	436.705925	699.038855	323.4733456	342.9853006
1530	744.5393262	720.6817511	3493.369436	15166.83227	11607.10043	2599.890807	2597.117391	4472.060764	65199.74972	2189.505602	1331.668017	4147.836185	906.1101297	1926.005264	656.4038379	3738.287244	2576.461591	23065.90911	2802.081535	3864.989482
1531	400.166532	2643.340025	669.6362302	21631.87081	19256.14949	38375.25635	19827.7055	808.9443283	950.0408487	1422.768238	477.8993788	2271.78027	1026.816562	351.2111389	1291.512041	588.8478488	1256.254882	905.273215	911.5151683	989.6753215
1532	2684.378845	1251.503358	2255.452266	11213.96361	11479.67575	2175.951649	954.4384882	1604.86109	1426.281638	1904.570296	1958.697998	539.9826416	471.242991	1892.212064	855.8700156	813.8331436	3123.342769	572.9104138	485.0811896	1364.193806
1533	1253.640201	875.1637445	1873.600316	18438.86699	14220.92006	2461.886887	37862.17477	42701.45043	17729.22747	2143.897078	2118.400269	906.6038283	1716.808065	1141.591311	1047.041783	679.0990128	1050.252708	1791.958765	635.4178391	1094.315473
1534	1565.033887	531.7920337	1891.412503	12771.56758	11718.32915	966.571994	12959.71392	867.6915976	1233.464125	2171.056575	2756.814128	2031.368724	1309.597516	1159.674392	14489.2071	669.8593497	1748.038158	1192.335699	1764.958526	1082.194264
1535	3170.37939	601.144211	1129.771155	12365.85489	13361.35472	13505.48135	9361.921319	1865.735243	9469.897514	1523.010103	579.2089105	1599.814305	918.5453348	1066.880721	1538.022568	564.3049571	776.1121436	735.7504628	871.4661969	709.698848
1536	237.6936736	505.6225296	332.1999866	25444.31345	15993.34647	714.4140317	3295.536793	3272.489257	26487.74238	1874.381222	56778.85508	51147.20742	595.4762119	12969.62908	1014.743472	9158.494641	2463.694622	45794.37102	897.8605536	315.1500101
1537	3224.42467	1496.865871	5520.990537	18515.43311	1618.730477	2157.363518	1833.942854	1558.870082	3499.133362	2213.264069	1103.337599	2654.383831	4167.201542	10923.38995	2920.548802	1140.09596	1348.484478	545.8824948	376.4048401	1428.903191
1538	0	5207.974937	705.203443	38471.82481	35644.19619	274.4639044	4676.549797	324.4046429	961.5420923	2758.208865	42497.66957	3452.426457	12901.35823	15741.62141	241.9963879	252.0150018	892.7980943	813.8750482	8994.622519	717.4552386
1539	590.9861316	600.8590009	306.9814224	10585.35163	306.0217859	380.5701334	418.0248715	432.6306042	336.6752444	450.3466736	261.7164459	273.9114404	214.2737292	297.0493369	0	268.2906647	483.8996008	214.8346678	493.3817029	231.824431
1540	425.6957822	1375.390824	1666.436333	11741.86324	2227.35018	3563.580036	10265.48526	550.1460059	2255.13604	14859.55203	11399.87523	454.4689014	1564.771165	912.0355966	1833.035968	559.2308871	2226.959228	1653.349809	712.2454504	784.6203896
1541	0	3735.721459	308.1818518	20858.31904	38687.39139	274.8411667	8690.06198	545.7984384	1199.992828	17865.28429	35180.02487	18019.90831	21876.44425	20718.06853	0	439.4084848	396.4263574	953.0288983	629.5043152	326.9643283
1542	419.2855746	236.3857787	464.8359448	19257.33026	1805.30761	513.1525328	932.0918774	1130.065186	501.0689456	742.5145473	699.2127727	286.8991782	515.3126894	755.5218324	558.9750792	452.7269302	1064.552426	314.3970868	575.9266232	464.5869479
1543	1226.070633	810.5873497	4198.598318	13865.97104	640.2001305	855.6740131	859.6938277	1152.381861	1318.79717	1411.339399	1628.385266	637.8967955	648.0170865	764.9293634	460.1317003	785.5167174	429.2952003	368.7019313	528.9728796	417.0593587
1544	0	6924.9649	281.1307242	12617.28382	41086.61359	354.6022412	14105.37876	735.354646	1139.202014	1275.348563	34659.63118	29141.67384	21345.0092	11393.50345	4421.0705	226.4413385	602.5907758	1535.503505	1490.162402	494.9274142
1545	5886.404015	2863.645114	9869.140573	10478.1806	4802.052979	6016.216245	7513.255876	2278.633835	2622.310569	4757.311355	13308.53084	10863.97883	13405.02884	30682.18131	50757.91548	910.7086496	36753.44327	3029.68704	3414.071858	4169.297029
1546	941.5252258	986.0677213	1629.643818	11028.30498	16045.77966	822.1491293	2386.811811	1986.444081	10630.84545	14605.91093	14036.60184	12443.09071	23186.04187	37574.51726	15398.48807	13031.46097	15041.86419	18304.08319	33056.32189	23886.1199
1547	631.754534	1580.417994	1860.133761	14003.43568	1474.924099	1859.132632	1732.136976	1032.097432	1202.631159	387.4327899	1173.190077	277.8668784	350.3814175	630.4368823	607.151066	657.2767346	784.700744	983.7917743	301.9589127	276.8975134
1548	803.4630634	1708.204969	1704.381815	9225.608188	10924.61542	824.0983466	1645.396295	2000.533546	803.0334897	16013.73206	9688.760583	1552.954719	1021.430096	737.088197	1008.299291	654.6890968	751.2308995	845.6060056	466.7546036	904.3555243
1549	482.7445354	388.3528757	1283.325604	12525.53064	11097.15434	11260.93097	782.8494063	944.4556334	971.3789259	1335.38444	790.0635292	1584.582756	1709.261498	446.7568007	783.4641687	1838.73586	551.6646533	1037.287862	1575.795259	872.8537939
1550	921.3588922	1483.65101	1042.746058	11918.08809	1001.394189	2144.859483	1064.784624	1513.448713	368.5275	10144.05184	788.5933667	252.6368939	550.1049898	310.2956927	643.9655278	1218.127975	445.3643161	460.8278169	950.0933258	492.2675491
1551	0	0	3492.376404	16195.78329	265.5675	2178.844074	1034.698537	361.7955121	316.2135471	49887.44909	3568.456436	3765.045984	0	1505.890894	1717.625232	1923.696992	907.2270309	521.6361804	241.4379419	0
1552	0	0	0	10160.30903	0	0	0	0	0	0	0	0	0	0	0	0	0	0	0	0
1553	716.7072125	1763.795673	1563.955107	13673.95188	2521.092175	1040.003481	1775.88904	1901.745858	12186.00706	16760.87855	15948.02187	1367.617815	1075.360933	11046.81767	607.4195142	13668.47207	10533.47033	2876.973992	2239.216545	1515.9483
1554	1375.177278	1126.292139	506.6521381	11052.29772	334.3759442	1272.45019	858.2481473	676.5699518	968.4001653	1661.051348	736.3854794	2143.126756	1018.098494	3007.649905	2460.264118	691.505294	1188.716501	1231.421369	1670.159723	1933.389754
1555	760.0856914	755.0979863	789.1900044	9512.163007	1590.242433	1315.144508	1419.529185	1178.635991	1546.823642	2196.081961	865.833008	554.9635323	1175.796446	557.6985539	231.5783812	829.3510341	980.5174599	278.9160699	394.1177156	541.4614934
1556	1027.095042	2249.43066	2904.986801	9757.999426	9711.791782	40313.69804	1391.245821	822.8576486	1745.970181	2163.402338	427.0439383	14714.87576	1055.428801	1134.373676	813.5014581	1078.850577	949.9061128	8784.455398	1340.325585	2034.607325
1557	369.274834	643.0205402	814.798472	10839.63649	795.4880113	1077.706947	865.474552	812.7970848	741.7514575	331.8513052	263.2395135	540.0209962	1648.294099	516.7879106	509.3190321	247.1333272	227.7808484	186.5146042	378.8865019	202.2836504
1558	769.8290817	919.5004312	283.2520276	7957.482693	1836.822277	852.1070096	289.0906549	271.2341382	503.2829114	705.0278897	263.3319031	452.2737112	443.7127098	490.4778378	244.9145737	446.8679269	672.1495903	698.7413383	226.3868784	785.2367422
1559	2641562.9	2264839.908	2087.040608	2297086.46	3276138.442	2270547.206	2526623.459	2481267.747	2192010.885	2097943.786	2162126.106	2271750.147	2135345.581	1855383.174	2160044.414	1712751.094	2594016.925	2252861.978	1995986.725	1152289.237
1560	967768.3571	791968.7055	0	746406.2499	1216390.298	1234109.051	860632.4053	1056657.017	877863.8573	1318731.635	1339194.606	1330137.306	1180163.1	1135486.705	1065631.403	1044048.987	1262850.102	1229697.422	1223549.702	500407.92
1561	479631.9877	374636.3716	0	362972.0598	777275.7218	960811.1395	387435.3427	689248.8942	395981.4127	531617.4595	653214.5077	425432.2904	551985.2999	698598.2301	640156.7383	586578.3	627254.9898	853455.3019	924228.4641	277468.093
1562	438957.7492	372934.9257	0	324995.7777	693762.3444	590831.971	323974.6711	570348.3275	356179.5704	516200.8888	586631.5208	552416.5399	579843.2631	541423.4976	488718.9757	338001.2937	802540.9512	729642.2807	599483.6577	270017.7374
1563	466618.2243	424069.0376	0	415178.9755	977562.3138	635439.3193	394195.496	846199.753	333840.8933	688427.5086	810548.9225	729007.9215	798493.0494	780131.3836	745784.5768	670415.1948	975147.6504	937903.0923	938643.1073	398930.4227
1564	483847.2991	467684.1103	0	473947.2577	723167.1611	739510.0182	453951.3277	679341.9752	427732.1064	455596.5352	514029.6513	582269.4314	622151.8209	607783.3391	607822.7476	577194.3823	632265.4058	655624.4445	657749.4605	328259.0664
1565	173502.3771	177609.4655	0	124844.5294	291553.893	682069.7536	174277.1351	191949.6612	147505.9847	129696.6752	165409.9868	149218.4483	154746.923	138269.8624	176022.6858	154001.2345	124352.5499	191726.9125	224776.8495	132682.827
1566	235731.4736	237995.4298	0	176404.1974	314137.0435	578153.7949	228121.0405	228076.0914	184962.9745	168124.19	215361.6196	188596.2709	187974.8147	170773.6275	186845.9398	180498.4192	160936.6124	212883.8726	290432.5808	170395.7843
1567	215846.1847	223406.2789	0	164818.7728	279189.4589	465039.7558	204029.6874	220099.5626	173610.2488	161009.3071	201438.1495	184002.8192	180038.5681	156069.3958	172178.0874	155808.3308	143023.7708	198987.6566	278036.8334	162555.8797
1568	217389.1557	204552.4718	0	74250.31198	274286.1352	459258.233	211758.9269	212284.3328	179642.2848	158787.0403	199132.7075	179714.006	181068.0584	155644.2449	173916.7059	159560.6826	156515.9337	199349.3905	278652.7785	162254.1055
1569	234235.0912	224048.6312	0	184846.2918	283697.2354	449749.0242	221423.8249	220930.4193	190487.2075	166908.1472	207816.2787	195952.9054	194267.4345	164562.5311	174159.8371	159872.3641	155371.1236	207175.0353	297158.4845	177504.1244
1570	170555.7128	162348.9691	0	130569.252	209154.8414	328796.8221	164852.6311	130048.1022	140425.4847	107648.8071	128731.8447	121576.0047	122694.2699	124576.4519	111127.9586	117111.9933	155015.8226	151107.9089	173624.365	130084.0974
1571	39283.81283	81516.46916	12939.26162	59004.11502	74709.63005	68747.16268	57963.31065	35970.43877	54680.36076	76640.12396	51995.31219	31426.63515	39018.89829	41146.6963	36776.91537	53581.07717	61087.21944	64082.86525	80142.3162	65474.61484
1572	0	1805.853296	0	13636.62554	183668.6435	0	3379.631708	4446.825033	0	0	0	0	2828.404986	43654.69339	145943.8821	40868.61933	0	75581.59159	206986.3457	150119.2087
1573	70540.49003	24582.15727	0	31196.20156	110183.7802	121654.3075	20314.31449	127579.5876	73780.44331	111777.6804	132574.7715	130650.4619	98787.54065	110302.8433	109830.2411	109744.1592	110138.057	114180.5357	120308.6619	13273.47027
1574	0	3156.087975	0	19508.22502	173284.8235	0	2261.600299	4864.897489	0	0	0	0	1179.864717	53134.05168	147603.4142	3162.300846	0	76579.60851	212925.3534	151882.4989
1575	2084.185657	2536.257217	1763.786755	14981.00043	210604.4419	20211.99049	154265.1067	25788.0888	26862.37967	43522.40796	68132.75828	39212.7137	39455.23991	70480.0458	39729.10538	85221.03004	107922.6631	41711.3589	33473.59015	53920.17851
1576	0	17949.05252	0	9342.211062	78956.39237	123909.4842	135053.4495	146750.8575	173715.4086	189371.165	194005.9194	198093.1497	193171.2584	182818.3059	179413.9416	180435.8194	198788.8642	182286.7013	189374.2403	175771.7203
1577	0	0	0	0	63738.57734	0	323132.6143	71354.26953	987225.5696	1332695.763	107089.1668	614077.1796	235357.2711	241079.8023	340141.7419	166834.6897	717394.2707	68547.59422	99600.06475	628420.0272
1578	7828.403247	22556.50706	11270.84038	4743.124805	91685.67829	63660.10292	1502.758125	11080.58341	14302.64838	98025.87866	6257.818942	62930.13941	14709.26032	55131.37541	91704.32791	87340.74697	84452.68821	114320.5777	35366.82726	3426.539767
1579	0	0	0	1035.140713	70472.52873	0	0	2862.252676	0	0	0	0	0	30093.35673	95168.82117	6540.156497	0	3688.638951	138381.5239	96236.71523
1580	18085.21074	13654.98575	10169.20282	9310.056584	73686.73893	182032.9674	168419.4404	14297.34901	22701.29725	8292.872318	16546.37041	14128.11043	19858.8547	16449.21356	10790.181	11563.03243	12645.94536	14916.64952	15696.41724	8948.111481
1581	10978.94201	30352.10179	0	3542.657457	61707.97277	12068.642	3309.273506	9886.6598	3550.504301	6249.799285	8597.59946	504.8707242	1754.619294	85048.51716	61449.8423	55665.5487	30701.63867	45410.79968	95646.01165	42333.97553
1582	26752.90554	25275.41833	0	3874.787672	101314.253	25384.73926	23861.01058	13343.49194	378192.6475	408609.0932	109944.6157	39946.28388	118408.9719	493785.1899	215744.3666	288426.5944	352852.6692	146725.6303	207972.5854	441981.6093
1583	0	2130.312502	0	1365.369159	65388.69168	20306.16222	3955.57207	57864.34916	59120.88692	73950.76612	3975.355664	63338.79862	49505.45235	52590.64616	80973.89451	60485.71556	50246.74819	63043.4131	53302.08663	2261.431324
1584	0	2108.70145	0	0	64804.28523	491699.5179	7625.308059	49806.04011	4338.244618	10364.95156	61848.10229	128902.1133	51193.67252	62075.81678	59351.17654	57485.21473	72518.44658	67526.3867	75092.28789	84926.45285
1585	0	8184.962659	3172.010515	2890.776072	71619.21955	63319.27965	2872.389525	70064.04869	67340.13708	91849.09449	47106.14327	67589.42561	57935.94413	85620.09828	37721.98521	83809.76201	25633.30514	24742.9995	92245.98624	5420.818209
1586	0	2212.957925	12900.18529	4377.602834	174761.3302	122291.9587	31590.62363	12792.59233	13589.59453	33834.01942	4345.164031	5932.283115	13706.39409	20958.22587	17450.34009	14156.85435	14003.49767	13344.98957	8772.614561	59618.02899
1587	2710.42229	2080.638721	2007.705619	6321.793777	82258.7725	113025.0697	140509.7615	5445.212534	7829.232319	52838.79469	3357.604698	7043.079119	11259.48208	9509.870343	9504.672162	10219.16394	9489.870513	9186.069181	6023.625253	7410.877701
1588	2621.647375	2560.06604	4175.187715	4333.861882	56453.98372	6021.670649	4145.395627	10840.56846	10214.61119	4677.218514	6399.62877	46014.51768	4755.102693	2626.348407	7568.616819	4112.84406	4881.849763	4744.084319	1894.458252	34460.28591
1589	0	0	2524.968193	8402.922916	156344.8201	9807.618951	7050.267546	17085.5603	22507.7023	50406.94562	19911.93267	16541.87259	54151.25128	15689.75314	22164.65919	23170.79838	109865.3167	44179.37131	56340.16132	111392.3098
1590	0	5840.288093	15305.90995	7824.896539	107515.6739	94606.16338	1789.813169	45454.04611	10477.97627	47782.51876	2966.512764	1512.404583	53123.24905	105010.5954	8122.128433	44040.50591	58671.12025	107284.0408	36917.67856	30588.9128
1591	0	0	4231.536987	7670.679763	69110.31851	123653.0029	156144.6045	13707.81106	6393.692421	11634.31916	15235.68981	9121.630547	7435.32572	24748.48794	21654.4028	9903.591317	17533.38662	8963.291689	10958.47325	31610.69314
1592	0	6789.811311	1710.198051	1627.298723	75586.13384	54582.27145	3221.01769	63364.99822	50734.55554	37233.61242	7917.925781	54470.77397	84940.36835	25616.45149	28168.23509	31801.06126	23998.66225	51014.47316	32931.88615	3188.430828
1593	0	0	0	0	52547.40593	3298.946001	0	48473.72408	51290.09591	75333.4481	16145.6751	54963.19348	4647.763579	51710.2576	69898.37097	56349.07259	57861.86638	75478.95926	80874.30487	3818.821447
1594	0	0	1689.331311	11773.68648	81123.93812	114739.3972	49343.1942	12101.66558	23899.30055	11203.21207	12668.36304	6234.183387	17849.22338	5083.127091	8838.1438	14754.02975	8521.428179	11705.23663	16505.43484	15401.13365
1595	2261.61487	8817.020176	2026.926308	2163.624562	60838.78196	56347.237	64951.37817	61319.02866	51986.0703	58139.63846	44401.33224	42631.91447	37419.21152	28050.60031	26817.26667	22627.05018	26230.2542	26716.68682	23400.68304	24864.62075
1596	0	0	3440.535084	17300.68631	117492.1431	14646.12065	76942.23213	5063.017954	14193.44058	4903.494027	24917.54268	35786.62681	6604.419646	8423.845646	9513.237839	6216.933303	11356.41089	13719.86173	4956.180022	21297.3979
1597	19621.94182	13149.59391	0	27344.9366	37495.98366	39887.87169	39247.93243	5373.841923	36966.16633	41578.31393	26254.50497	13808.61515	46669.16529	47295.80575	46324.37882	37992.077	51113.90938	51572.79067	12971.22657	66047.50993
1598	0	0	0	0	49784.84042	0	0	93006.79636	0	99945.77051	0	0	0	0	0	523260.8582	243543.4364	95365.83095	31096.77172	0
1599	13869.44248	14996.56253	25054.18571	8872.2546	36190.07893	15604.06442	6468.419689	14485.33184	5477.680193	28824.74636	4345.39229	5943.468303	25055.76882	34383.12704	5973.482794	25603.38834	37274.1575	48687.53445	3545.717465	25277.30874
1600	10676.68541	28437.17753	57150.11763	18814.8253	102687.5609	4721.384507	19958.82082	2811.402958	1582.384241	53670.39214	2075.486268	1543.733273	18288.725	2495.927043	3408.570242	0	2717.730066	2384.812112	0	1525.238932
1601	0	0	3449.827573	1643.924608	51314.30383	6750.485024	8066.38719	13166.16244	18723.91839	33343.7095	11205.27805	8282.777563	25691.04299	28771.44493	15041.15246	27032.6122	8156.973662	8865.381094	12418.47958	24909.62918
1602	0	0	4527.61251	5266.807163	89651.04217	90960.09799	132356.3838	16001.59167	18832.73741	14504.16673	22609.6789	7901.682107	18410.29904	17033.84376	6740.362522	10083.85427	15297.04749	8250.782717	12362.62355	8519.549586
1603	0	0	5043.427987	2149.801919	52751.6895	58767.99302	11791.36148	13908.20184	9723.333329	6119.222985	7825.596563	6147.734143	10287.2929	3128.201547	15648.48365	9250.949619	4434.705677	7234.519332	8128.377166	4622.043091
1604	8131.197458	8653.148079	0	0	56471.80648	8655.812937	1655.973041	47964.09148	67714.64269	47187.23431	61121.92774	3391.026354	471.6135461	176670.7769	61154.76321	115074.2027	81575.06399	42283.86793	87006.70201	383.4627594
1605	0	1738.500062	4129.9699	2868.677604	36169.46387	37283.07547	6957.672448	6239.691929	7606.029075	9285.119866	2736.124827	2676.466648	7223.389336	8488.318103	52096.79154	41028.72638	6908.520899	5067.421538	84134.08596	48254.49142
1606	8037.322033	7696.130495	396.0154687	2814.112479	29003.92345	86516.82533	9857.321787	4055.91723	8067.116115	5799.170997	5828.687485	32459.46483	2555.107956	6697.732006	8762.922003	3312.162896	3205.492806	1457.056247	2647.673185	716.5822302
1607	1734.768589	7770.572479	31326.43191	12058.59454	37562.86663	2795.813657	5628.869773	41095.14434	3512.207838	40486.25208	4986.434333	3428.864687	48071.98395	42342.74199	19702.69603	41939.94796	42916.12155	45835.14456	17462.62778	18999.31464
1608	10193.35793	6639.365132	4685.464722	6858.938992	82418.92923	102297.0812	20697.03574	11439.81516	25214.96527	88970.42854	6674.885332	7652.04624	36083.17778	88497.34449	17628.94617	91177.93534	14450.21724	3892.284174	73658.40702	11911.83628
1609	1936.89089	1868.718417	1391.880059	1632.495377	47560.97538	1503.986682	8183.884105	4619.497709	1273.853134	1350.241688	1230.971536	4002.19585	1353.422813	2259.70908	4863.010662	1236.693691	2486.469595	3950.956322	30104.36471	5785.033217
1610	4650.208374	3190.455535	6434.456667	17878.80181	81777.6447	3789.03297	61938.44165	60838.87162	147588.2423	104788.704	132645.7463	78217.08728	63332.86727	41292.52113	0	0	44420.38919	44259.43847	131514.4752	160911.6485
1611	0	1297.202728	13852.47549	5526.819913	63560.50904	8875.368818	3430.62839	12007.7341	3836.742109	18859.13806	6389.330698	7722.757192	14240.56207	7123.952926	14117.3365	10122.71743	10990.71003	14578.5141	7089.50005	4133.682656
1612	627.1210712	1853.081774	1654.494985	7302.390806	59645.06807	25141.42436	9036.092996	15850.91779	56885.09758	50290.67628	28949.86675	19570.21584	6808.95546	31686.13324	6398.428357	2351.186224	2490.912378	1790.759077	990.4741273	1397.688466
1613	0	1435.7817	1397.603254	1492.215568	49469.1757	4671.353672	38204.37508	5393.969923	42811.7497	37666.36378	2002.824851	8756.892805	3687.882662	9231.794409	5543.717444	75506.59462	7702.701259	4494.134495	8948.363721	3877.888191
1614	0	2558.564846	11935.00749	9923.29507	32228.41477	34373.26726	41605.47942	27564.76001	3080.598935	4342.521222	49320.59895	27646.873	7643.921486	5135.919084	12338.45505	2056.878018	6464.502316	2208.588933	6761.546422	4501.764752
1615	0	0	8003.750955	5308.114376	38042.6634	51403.53116	24093.24431	65305.28203	21524.27559	8958.985415	19987.44976	12243.10073	6739.270408	8642.626553	9642.814395	18458.46405	10435.92875	20215.55307	14490.64149	4050.705055
1616	6422.238402	6648.294192	8132.327303	8862.417594	33466.82977	14527.70334	16446.86236	5734.6715	22693.50272	7350.856463	6424.941372	10533.828	6480.672535	15223.31345	2589.249943	3438.409178	3648.173459	4447.886589	7033.777326	5717.598527
1617	0	1185.51932	1089.575002	2888.002634	36290.89836	7198.476808	3298.133456	9199.490176	4380.162746	10254.42487	4198.608917	3429.627559	6409.488038	5060.769478	9744.045425	4930.266729	4417.524322	2354.922404	6337.962964	6256.132993
1618	1170.216134	1211.449054	0	4017.008077	44003.27027	94937.25336	50001.01294	26795.25294	76448.18298	47439.12783	103632.1121	2844.938903	3118.437942	6318.357634	2832.79868	4506.675723	8653.576837	5103.069	2023.058904	4310.227879
1619	36261.50024	0	8806.239009	7450.933057	46979.21897	42820.88733	1899.306194	1130.775089	379.2286121	613.7071051	400.6309268	758.9337039	916.728923	1585.972168	1335.414299	2177.727143	668.8824243	1281.103657	568.1265829	625.3665298
1620	1341.459728	1638.232251	2278.723205	6755.206474	44057.62095	40726.23744	7078.584792	42808.82777	1584.504001	44293.79798	42894.0399	39611.41999	39999.46954	43389.37648	5938.997201	47489.47543	37641.06065	42490.94903	35132.23449	4035.624795
1621	4489.525774	2942.30837	0	7100.312366	25496.07663	5571.201227	2650.082382	3074.870041	801.8647449	10235.22559	6458.652618	3500.78588	4363.263684	5730.911777	7566.049887	24326.68717	7411.89639	3294.960842	3700.598507	0
1622	135475.5294	148616.007	25722.31281	105044.8448	40763.61831	118727.2632	103119.1637	37332.51726	93992.64827	133612.1095	138405.1723	127968.1393	63424.37997	76522.14084	67178.98405	89740.41031	107894.5061	104054.4249	116796.6469	83967.84735
1623	10435.71998	6778.187411	3575.70455	4182.435066	63621.65053	5169.426905	10196.32985	4415.503308	53556.83618	28842.8244	13625.45728	7741.994647	13262.0618	711.037348	0	9915.743225	39860.41657	66493.0634	10657.18053	8986.752977
1624	7065.970312	4667.623799	2701.336392	18996.09113	53906.69672	47930.91752	96095.72788	807638.4631	59122.54948	6032.55392	45433.03687	68129.63243	3142.200965	77035.03579	26818.03248	29244.86021	108721.162	87970.03406	68645.33275	60792.87856
1625	0	1148.443264	0	3331.502866	33359.81748	51216.34647	34974.47957	57185.33644	83889.12042	45258.6487	38373.87329	96989.25804	25104.51147	24085.81616	78187.38569	55058.3819	55239.92038	79490.94002	18423.32637	5274.637949
1626	0	624.8645673	690.9537744	359.5839944	62294.05115	14658.44113	404.6787845	41126.13982	6884.175707	47101.92407	51216.26454	63530.44438	520.4343713	11563.62489	16537.77296	30669.44061	29894.28915	30871.98982	2202.473584	4523.390495
1627	833.604472	601.4371454	1590.997797	2187.508024	22392.02191	37004.4954	34305.14305	74981.88556	86583.27974	92968.72678	2273.294268	8179.263129	3391.630728	4533.210648	4824.326715	7965.246301	5828.896238	2980.444999	4336.481777	133465.3762
1628	3772.601724	3194.786931	2215.73352	3645.790399	17156.45826	50848.86263	6341.05158	2277.579353	21914.84734	43275.82476	46180.7378	34382.34439	689.1055609	13275.87338	694.9937769	1706.415919	569.8400482	14334.93399	11098.57875	604.2569293
1629	5847.997892	4448.382753	5225.440133	1846.028547	61907.77776	13110.77829	3757.330844	4386.231104	24677.65993	3060.783284	988.3356775	2357.317345	4305.480295	3267.263905	16170.87211	1882.615977	3367.853332	10893.8889	2317.874117	1301.535585
1630	2194.655563	4162.047708	1747.518426	1525.743996	42180.43611	31510.5653	2619.65306	4708.240715	1993.051051	13022.34875	3987.968015	13474.48921	2103.8503	3944.978232	3363.848499	6190.821416	2267.256935	3014.459259	3533.237274	44020.54347
1631	3770.383502	4516.125399	4494.81733	2899.977579	49285.17921	52735.62878	5250.162682	3007.653025	6708.23029	9264.504155	76428.75562	11180.93372	2471.627563	5569.271596	4720.613069	3992.168723	64109.1271	62961.18107	1971.606676	1518.284855
1632	10899.78841	1506.409351	1180.38495	2225.789833	56011.13525	3511.46618	59330.28326	49592.50375	42567.69511	43372.43599	45800.14128	2864.978262	2916.356725	2208.190917	31467.18364	2473.487498	3432.466399	3088.165914	43607.72522	43093.67288
1633	12169.67708	8716.336124	5622.891141	4520.793426	52728.28633	40885.84436	34593.72892	43156.64818	37855.55795	44144.78895	37873.73774	36104.54451	41456.96496	39027.62256	39486.94404	38305.86946	37714.39644	34936.79015	26731.51212	23429.54108
1634	627.8419995	0	2076.654551	7259.138196	68309.01986	69088.82108	5738.512343	90237.76008	760728.6409	861410.0855	614949.7826	773633.5211	1273689.852	1258424.666	479563.6328	141834.1996	32224.1367	86608.4117	56713.10659	54614.28311
1635	3889.727087	45060.18688	68243.72587	6414.914436	21186.67179	27499.89898	7064.32426	29576.62037	80704.37188	16567.54996	0	0	0	0	0	0	0	0	0	0
1636	7389.310409	3551.948821	1633.784897	5955.782978	13409.76034	4500.812626	204057.4733	5170.989368	13887.18676	5332.747319	3811.735768	19015.34784	21074.43858	6759.601137	17441.9074	38814.48282	4865.353661	17327.25679	39421.60545	20245.89943
1637	34364.95895	775164.4816	164242.3628	5684.449534	31597.62845	964.24474	997.1146664	1289.446307	15254.98362	1865.748007	2610.231714	361.8491391	1194.684763	1333.57272	510.5813242	600.1156018	390.4916748	611.4204959	1702.307183	1446.176966
1638	9797.141569	15329.89992	6528.572516	1622.035018	18143.75747	4604.877288	3372.082046	17416.88166	36388.87047	6282.867431	5812.148181	3976.000424	5379.572596	644.5852899	0	1488.439925	18548.55926	2896.697146	5199.668231	2163.315745
1639	1928.854061	2407.528844	1453.34089	2273.428746	14572.40636	6204.970874	15214.93957	4152.278034	4183.677437	20582.17405	17363.0855	22870.97009	12012.70526	4428.986872	3915.503744	14129.47164	15441.54991	19127.95959	20662.02589	14861.24818
1640	17329.10431	5320.042125	3079.986094	1579.131454	41826.14252	16718.5379	63413.94764	68647.56919	2693.185142	20454.63346	31235.03835	26600.54276	55492.5381	48161.26372	43618.78284	6068.15293	55667.12342	64027.65413	52399.16103	40609.08183
1641	2079.256883	1930.962392	704.3491228	1989.963771	16081.11837	23955.07323	2127.993462	466.6422162	486.1714526	605.7264001	806.7947461	2164.5202	719.7835364	371.1504199	772.8740387	1002.118466	1137.340116	353.9830811	353.2419882	403.3708594
1642	307.9906073	359.1250681	386.2590985	2559.263679	62177.36353	2738.456906	6137.786055	4305.171508	5906.699509	12807.69354	4771.526323	5013.370746	3370.454156	2311.540504	8721.804068	1636.739136	3812.132833	2340.350674	43312.58487	950.6375903
1643	403.8957394	939.049563	1054.326011	2830.731844	55710.56845	25751.02506	19367.88258	54782.59444	18867.26003	39182.20776	50320.37247	3699.238567	1560.895638	21881.92009	12665.69134	54077.25001	1977.545385	10085.08383	3633.530984	2825.972214
1644	758.8636414	415.1906461	431.0427612	840.6203357	55416.86963	27544.00824	49819.6754	1972.301803	1883.595712	59934.40295	56279.94216	4630.946407	42276.7777	5786.04702	1536.00379	1919.592594	6213.285046	3492.596182	67779.90028	8997.389952
1645	312.0056845	536.4505614	282.1694946	1305.148402	36189.25083	180147.3235	559.8568195	2054.896445	1794.908728	30702.42152	1343.528568	91096.78299	1522.672464	680.57366	13255.55694	23413.16545	16381.88085	12317.77418	16958.32036	29054.71838
1646	1222.142432	2395.089131	593.3291638	2795.851511	22115.04711	1761.645644	2998.654764	6553.25661	20105.15167	173600.8449	200761.7971	39530.68027	5929.287506	4944.759805	30094.36687	1060.286459	4173.275818	2607.751334	1529.859102	4979.362343
1647	3327.754728	2946.954474	1162.166294	1443.455043	47094.36129	39088.98147	17145.30802	39863.11894	42884.20682	12859.32902	13954.00278	32743.80077	443.9246347	1262.763645	1426.56222	1698.999848	16040.45782	31978.69308	27307.25854	36436.40005
1648	4072.385814	1147.731883	181209.1093	29323.55903	25946.33613	3867.217778	5988.8191	4218.085842	3013.013212	1482.160155	96350.12554	7199.312816	7606.372863	135299.5633	253673.9192	9454.437112	58963.9602	4627.155216	4528.027555	3335.697649
1649	1733.257039	6231.342642	3256.876791	1482.959213	17564.48792	1004.106473	31746.83141	1410.427694	1460.201418	1243.643873	1333.806262	1319.419237	5333.342333	439.1633112	0	295.6419827	0	1140.464048	8328.003815	9784.323999
1650	1147.234224	414.2276559	478.9054907	867.6793185	34321.89632	1299.163665	9437.324462	47840.82941	13505.66057	48073.24835	53817.46261	63722.28572	57994.33981	2107.179171	58837.90011	6089.523983	3485.688459	8822.718816	63567.09855	8478.069807
1651	827.2224646	451.9336404	381.0776404	1148.258727	15074.5852	2682.422523	1931.549862	1731.601803	2215.478068	34923.65889	19391.8022	6057.567849	3464.174334	11386.27375	781.5060626	23792.36269	49815.33088	65247.60928	54600.83384	58734.34118
1652	1142.827504	8029.114649	4892.856039	2156.734034	15376.17224	2608.262556	1959.070408	15633.81239	3961.165941	3042.86322	5103.680966	4074.669992	29182.90581	54640.80136	12250.106	20640.06764	47220.40508	30618.37719	2289.266873	3665.563751
1653	0	0	0	0	17858.28194	0	0	0	0	0	0	0	0	0	0	0	0	0	0	0
1654	4086.58248	1149.423838	988.6146405	1682.606151	25544.99359	60974.82889	54725.69146	900.2564154	876.3617285	13176.88579	30905.77764	39643.57929	0	0	0	0	0	12940.88082	836.55	28143.16615
1655	24804.67399	5149.725575	5344.693799	2113.21728	37705.56424	30115.23287	1858.384609	4796.002302	3973.229225	13955.99669	13133.11569	1470.690131	2169.95631	1782.495436	951.2764005	875.9254312	1225.461431	4002.247147	1400.268872	1350.945348
1656	2038.714912	980.281864	1063.950867	2939.194117	55742.05695	916.8539969	1645.801516	46319.94105	2687.319977	4399.271446	48401.91526	12552.80655	4914.535411	1995.775111	7223.091517	4306.141741	3560.895311	4980.970505	49845.05653	1665.654523
1657	5035.718167	1249.573118	1253.814771	1433.652318	25209.59094	925.1792871	24446.21642	2236.146419	37907.14828	4948.070971	11874.33363	30510.46111	1790.497693	37179.04809	9495.494166	1357.266364	30834.60452	1774.841976	1357.086944	1765.471402
1658	397.039216	337.0010999	405.9022961	1406.396692	16332.86018	4307.089501	27162.14041	27840.75543	29589.48722	41595.59089	51713.32456	51699.86858	775.2583795	29355.78008	14293.67367	24657.09207	59166.06883	67056.57947	53381.07591	59178.89497
1659	8270.591829	9243.914921	2635.920709	1848.273446	19923.71871	1753.297756	921.3896484	2564.427623	1519.394372	2333.994277	1540.734744	707.1710468	638.1572992	1296.176678	22473.78377	2302.741752	29996.7163	39251.23832	16483.34159	57340.62268
1660	0	0	0	0	19173.85846	0	0	0	0	0	0	0	0	0	0	0	0	0	0	0
1661	1805.171627	2995.418327	34631.19974	2783.754045	20040.21128	7575.177616	6715.73805	1998.288835	24914.54742	48125.16595	9800.499987	18477.51715	9736.605742	210061.6591	38023.45788	41389.30131	40765.45732	60225.46918	64399.77947	60023.66903
1662	2419.065629	698.8612665	604.4562103	2045.497856	15985.7359	665.6760242	1386.135707	735.6082489	709.6495715	507.0479205	521.3046094	0	0	0	0	0	0	0	11337.89075	0
1663	3524.683863	1527.960508	2151.70207	3152.758144	21203.21588	3865.499633	3511.22209	3649.997345	2210.076498	1682.446066	1217.031615	3407.460363	497.411705	4660.696005	1639.413107	1327.561837	1520.547067	2362.999758	718.3705939	1285.133871
1664	836.5943216	1071.082686	16853.57875	3273.468786	14348.34951	49664.79375	47137.15049	15997.50441	2751.486124	521.0613995	3267.534293	1994.114056	400.6227393	751.2837122	2143.568404	315.8395779	682.2676181	1155.176249	1103.662771	1381.058
1665	8725.953995	2182.845966	4746.221997	2843.684889	32355.96507	25330.52001	49748.18985	2297.661171	2414.5588	4264.983889	37463.04629	36875.57718	51841.71811	48347.64677	38765.93672	49736.68065	49643.09841	51327.02144	44646.11792	23934.49899
1666	630.5570975	306.4091391	351.4107843	306.9586121	17955.04019	1520.165142	326.514375	886.3001678	8416.813757	16099.93516	808.5232819	2514.001595	1387.110457	23190.18068	888.8207245	1186.166692	1655.868326	14146.85267	24821.89282	24477.43236
1667	232.7630548	587.9624565	2150.015629	3508.34774	14067.18468	22930.76196	12962.43156	26068.96931	27359.83423	1726.63205	572.527896	1571.526442	1185.58544	483.1997951	491.3969746	567.1832904	334.5110362	298.3476489	442.3352962	1000.375951
1668	1122.28261	1309.121854	662.5252016	388.181423	19003.5957	996.4137003	649.3894244	1410.419544	1348.151918	1908.509178	740.814873	517.6899976	20965.91667	1892.183906	2291.809427	4460.036063	13984.28031	6351.203672	15656.83588	16027.57046
1669	11585.48504	4703.921418	107812.0176	8805.207471	36863.88928	17780.16217	4643.316445	12859.1564	39164.53786	4188.981782	12980.15111	11334.32481	19074.71774	298408.4023	146171.4967	2003.980636	44962.56802	4912.043897	10801.28781	74086.90825
1670	69926.56812	16153.83355	28251.20765	6696.24228	13089.79235	56664.69747	61000.23484	40940.01156	15357.14043	2904.995261	672.3583246	1257.382177	407.9015717	975.4111258	269.2839276	279.3826044	313.2218243	1226.969253	2472.899497	1081.417708
1671	954.654267	854.8084424	983.8277174	1561.514818	12768.04355	1825.986237	1030.06537	1008.212631	1221.836763	2356.672075	966.8450427	449.7159293	1371.378512	1712.892669	385.7716818	367.7164481	523.8587979	1653.334649	641.9162961	1153.796217
1672	193.8157787	288.3010941	895.5176944	612.3548904	17073.29845	33467.88634	12534.85523	21964.30196	46026.16833	50972.0594	45073.45937	52141.76989	45273.06568	52062.05901	45726.7876	48429.18147	50425.78623	49889.77154	46954.55844	3102.506832
1673	431.51625	2045.703395	819.3786584	785.5981512	21363.156	5167.734862	2189.29553	1944.811158	1606.888606	3138.676758	1161.743532	673.7115189	1714.214608	634.072673	348.1044901	664.5729089	1193.249994	629.1586693	252.8999986	999.9529623
1674	239.604592	793.2694661	562.4667842	1998.587951	12493.18109	703.168987	958.1487991	328.6665747	441.7473628	959.8108914	493.0932188	711.0767331	342.2131018	181.8549756	169.6068526	298.8664769	166.0439493	301.6721516	543.665896	298.4472798
1675	521.1263411	623.4884262	848.6704152	1501.944732	11765.12054	1313.592594	904.1215851	15729.34382	15059.44858	46630.52867	34002.10107	13441.56115	47268.19775	50618.03135	1795.19332	5776.769996	4990.032587	46273.2748	30639.96558	12475.95653
1676	733.2165143	2263.359165	2462.126141	614.6714053	14764.52697	2806.787487	1868.222605	1583.460324	14406.6734	23878.74593	19042.84459	22683.59096	2505.139311	20849.77642	18997.02032	47113.29861	38357.56511	38165.4395	33470.30733	20991.64942
1677	904.6358116	449.6448546	284.1689209	298.1096997	11291.60028	192385.8953	1014.062788	668.6753806	434.1815135	18208.60014	1510.174468	53564.80119	1732.898304	1158.435689	9645.265037	13982.90851	1045.404669	537.8148866	559.4701433	10964.53927
1678	3360.54102	997.1097913	956.7543686	4527.844376	14840.90672	674.2246436	713.2546179	2290.179736	969.372616	539.8583478	47449.49198	34253.8813	3793.561185	1643.410892	9206.150652	25496.21369	3339.59511	2783.767189	56993.87852	55938.0476
1679	1477.171326	1596.272689	1003.37562	287.7954593	9183.666049	16905.98434	13351.2376	11148.96089	12692.56309	13480.19226	10516.6866	12093.47349	14085.53176	14040.26628	11353.21426	12983.47552	12284.58059	16699.91097	9821.157387	1180.498582
1680	1842.780707	5146.252866	3171.708545	1379.276411	11424.78707	15465.42912	6889.84671	13772.18353	16633.85837	21660.92751	7854.111332	12620.6658	5770.001486	3057.867826	289.6446698	286.1417532	14822.88413	30814.95114	13813.71709	11995.60396
1681	5144.881113	6255.141533	27493.01156	22524.16081	11331.95834	123857.7153	37214.14198	11730.54863	26135.73964	55401.5825	63055.23749	150704.1167	466304.4519	1470347.379	978094.7205	445268.6475	123024.1467	1016813.214	141848.4564	74029.64966
1682	465.3438986	420.1822183	821.8514246	1993.364681	12017.12043	670.7769955	889.6586353	797.4147574	927.9092075	417.5202942	361.3629309	918.3764246	776.4071677	1157.485321	999.0232512	1038.385365	1299.900313	1501.759469	566.5994357	740.8880695
1683	842.2560461	1463.632505	1679.63348	2460.994093	16936.00074	836.0784146	12337.31278	18306.65741	24438.90484	14260.10464	12029.61229	2613.539177	2520.152856	32814.37173	28796.91253	27688.6441	29777.48164	18884.35041	2297.314155	14870.29259
1684	48636.07863	5551.140535	5158.417343	3294.197476	13442.97029	67633.61763	8305.342375	3933.348362	15192.06786	7625.401989	10076.26648	5864.241526	5697.016644	2443.119961	1231.613053	7419.479209	6741.232478	5324.550192	12437.3841	75954.33531
1685	262.572756	719.975219	306.6448563	828.1000594	17073.76548	32780.75253	45258.85224	63423.72293	6394.341947	21841.48855	75925.82846	52501.47291	21671.03986	575.8973026	355.5391278	572.5048425	470.1186214	237.6008762	244.1737505	516.7077141
1686	906.6766379	515.7495909	242.0859375	631.7488943	11263.97679	3648.555502	349.2515341	1118.6389	320.7413287	27153.49906	830.6599567	65978.29738	1889.438475	1737.767847	409.6674564	1228.219081	2194.508398	496.3719997	2071.838981	590.0538208
1687	4516.114614	5947.842832	2834.487297	1209.135044	17138.67673	6249.907897	1699.100564	2747.977571	28909.60069	1190.833232	3250.40722	5406.269253	1149.220192	30239.10821	990.7105811	971.8102213	40714.85386	2275.009434	2086.110227	1564.054708
1688	2322.803878	912.614339	1979.087156	3232.556757	10421.2455	1467.162648	390.530256	479.7610757	424.40561	1347.30178	395.4193176	985.6024878	977.5492877	1346.16111	663.4985339	1821.966771	429.2283856	1104.796698	726.730546	1009.314597
1689	364.1467621	357.1126501	1416.172869	634.3892688	9429.289217	1803.859731	4045.535715	365.7937646	2120.625644	13313.17389	44730.37412	1366.960149	2253.680597	754.4513013	1504.134662	2026.70328	1218.55054	860.5890637	612.4438257	664.2950757
1690	817.0497734	1271.834867	632.0433632	960.4648769	9449.952127	418.2200565	260.8267511	564.3998053	488.152495	258.5201852	351.2018591	220.6912514	243.0562541	180.0491803	212.4946115	415.7892746	246.2915341	185.4426379	175.4218639	186.2709109
1691	213.2092708	236.6956673	338.8581958	681.5881412	9285.568678	739.8326175	9854.853985	847.0434952	10909.88782	13421.03911	1772.360027	8622.813212	545.2742166	758.5659782	2480.755403	964.0172076	1729.67728	1280.186186	1040.475809	1407.38832
1692	421.0230899	676.7903215	424.787238	463.2145006	10678.31969	3450.108144	1824.186385	1378.347061	1251.82405	13058.53555	1327.554342	2055.373952	1123.891936	1739.027437	1500.806933	2156.984341	974.4783279	1597.850328	1262.092049	776.7970395
1693	210.1352797	269.6364459	248.054458	409.0152136	8580.936104	11831.58192	2200.451469	15582.79292	2303.725487	2589.918883	2900.932761	2997.791119	5967.029669	20921.53391	12433.03418	1065.930518	852.2892242	1733.936386	988.3420679	458.7044632
1694	334524.9776	376165.5033	2889.074575	248555.171	361932.251	409494.3612	376305.5808	427016.0516	420799.7865	413434.6449	402795.7227	422561.2734	398635.8814	427263.935	456930.0611	433655.0768	426834.8592	394066.3511	397507.7384	463368.9344
1695	0	0	0	1243.460665	805.1882574	6213.664169	240103.4549	3679.811455	1002462.249	865511.1812	243353.7593	822454.5953	309534.6847	463942.6038	253087.2111	222969.3288	858671.1755	148086.0358	218987.5556	20396.02242
1696	75915.48572	88553.86905	4673.350591	97315.68574	82844.56639	103637.739	90868.33687	93698.86994	280830.1042	319205.0194	267853.9377	251533.0903	97090.1133	269319.7295	260375.9994	229461.9685	253127.9362	286236.0521	237320.5917	253982.8717
1697	0	0	0	0	0	0	795.1291589	0	359517.5711	256273.3813	92838.42419	250282.0262	81802.72721	19822.21241	3697.084655	8081.330643	13129.19996	5818.307101	14189.65072	7765.93449
1698	8961.18549	45615.02789	0	10164.96699	19985.02054	35811.66464	126679.0117	16610.1875	184089.8471	370446.9424	96005.28471	248871.0463	119039.1889	105605.7049	81684.09532	16798.0227	253783.0561	55018.69928	92025.38639	176751.9658
1699	0	0	0	0	2762.52059	0	46345.23029	3152.388939	80025.19521	129820.4418	3721.336518	62946.07306	39805.03043	45510.6149	64194.19532	16410.69462	70421.09793	5748.424213	7741.93361	122652.9076
1700	90810.70542	93859.09027	2032.088958	32149.44873	29763.26577	109549.9273	50291.48517	93870.47985	148444.6275	145391.7496	115616.5943	139094.5739	95094.06975	113773.7827	115019.6101	112107.9401	137634.9585	109243.4399	107507.6761	107473.5203
1701	98526.88822	323642.6124	72629.16986	139948.4193	283647.0472	292317.4274	21953.19192	233632.961	205579.3336	193718.0797	191017.7211	182174.008	185936.6731	172413.6623	173327.3897	165679.0145	157362.6024	160263.9651	158950.1023	152508.4836
1702	70706.44842	103882.4517	1972.402729	73062.11403	63219.7111	71698.98074	83156.64553	50312.13221	68501.73909	76399.02213	86544.23754	97068.35152	66048.78294	71494.1754	90878.98128	108631.3266	75072.74426	72710.23421	89048.97371	30365.90348
1703	60300.04019	51129.59817	935.7048688	23804.46268	23625.43023	36310.24908	26896.35201	19509.81144	99973.82062	98252.97898	84822.34378	90838.69427	22313.27404	61457.21981	45857.79943	25469.18807	87377.15384	32191.23263	39664.37442	97368.59048
1704	0	0	0	0	0	0	0	0	84215.38169	173077.6153	8325.668152	34831.68034	11086.04078	4243.583723	1164.752765	2981.886638	1144.051408	418.2322797	4695.149965	909.2113019
1705	2152.035945	7152.337434	0	17173.10902	22333.21065	17209.87468	26681.09321	34081.00605	82024.82517	43722.39679	34226.79341	25230.96973	42756.40195	14711.04898	78621.40954	32904.4528	19929.55872	24500.27716	9095.785228	14087.15669
1706	0	1235.809193	0	0	2751.721924	916.3767865	7990.136483	7975.335555	152194.282	168401.4175	60962.8273	29090.48595	43523.9431	212508.4612	85627.83907	117600.5509	148345.9295	58316.9465	90266.32989	188959.8012
1707	13419.52705	12048.28307	18475.5568	17871.84559	18329.47508	48125.28081	23990.91449	23572.44789	32299.49039	32748.63816	31626.7417	36452.53683	35363.90868	36549.57586	35087.34007	35764.76724	36478.4461	37669.45654	36342.99976	37112.0415
1708	43176.19512	41804.08555	5853.995834	47553.46072	54904.67511	85056.23169	59778.5489	59534.42672	53844.48681	64263.87608	68344.56499	64740.79191	48606.14436	49493.79657	69299.37835	73982.20982	68784.40265	70918.18408	69501.64342	55852.06573
1709	0	0	0	2886.474792	22323.54334	38574.13547	5164.576633	26141.61333	80142.11338	81368.528	39534.52932	81547.59995	129571.7325	82737.68927	84331.07724	101095.3605	135595.8023	118173.2677	125541.1781	109657.3756
1710	0	0	1144.820676	4342.259246	18133.74207	24852.74962	10064.65712	76431.054	94669.42522	136809.7657	49478.97574	140991.151	134546.4309	21247.60403	27763.78722	21220.21073	175096.1363	29724.93407	165004.3687	20874.09999
1711	0	63104.95025	35966.98303	40260.24007	29968.39822	96638.06321	86940.89266	111846.4292	75077.87377	89602.43335	157774.4741	191014.4922	84595.14807	76997.00603	101044.2335	102002.2365	146043.7854	104563.402	98434.8375	92742.83918
1712	0	0	0	12793.3037	36301.86118	41206.75418	39342.33359	32047.29206	68278.23184	67972.01614	24743.32942	65350.55605	83777.7728	61877.61771	59211.08341	52950.6773	63500.6228	59207.77858	76930.85675	63044.03793
1713	1459.89011	1968.124471	0	3410.541405	16901.03349	17182.26438	14336.27329	22280.6365	40872.3812	76230.67613	34224.03274	112386.1083	39668.10745	71411.83271	109897.236	11993.90146	58291.77806	44789.51581	127301.914	83918.31697
1714	0	1180.982142	0	0	899.2068365	0	1578.27967	819.6615692	103155.7023	25742.76046	43968.71346	6738.384058	1444.356161	16686.08889	6355.003169	82370.38596	21181.99176	3994.863633	59826.65004	7084.924618
1715	8224.165052	13816.70925	1037.791307	18841.32499	24119.02528	23749.05839	57246.33677	53807.46261	55138.6203	23251.88246	15316.38625	11346.66961	51936.75581	47767.32358	52101.13315	56722.14559	51740.76346	50105.77514	27470.47871	28722.68889
1716	2386.535911	7355.070754	12259.46933	17295.83176	25514.15152	23750.69008	24145.42063	37042.42315	54325.76022	35016.91432	39522.15354	52546.8503	70119.12099	85825.01394	77217.64229	66360.88855	68238.37823	63515.05133	80711.53518	70742.40139
1717	5362.374789	7267.756204	9969.733821	13706.24738	14194.91952	17088.03782	16337.28973	18028.23183	21950.94019	24236.60688	24083.89201	21275.73572	23762.16741	23776.11869	23612.09177	13500.98985	18015.27568	23339.65485	22644.03845	23229.86333
1718	89462.77453	63416.92263	20379.84203	65753.07913	17536.33479	38084.4885	67712.79549	20647.23038	67020.11867	14277.51336	13619.95696	15424.42853	38164.39782	12198.0571	3775.874861	14915.91157	9378.875588	8234.517448	9538.028005	8176.67658
1719	1963.96229	6554.541672	10915.64182	6546.423618	5289.557311	2098.809668	15154.12574	60656.40354	51326.12385	139916.5718	119346.8438	118718.3108	73499.5066	49991.32363	94562.97512	39069.37902	54243.31306	56668.33646	10370.44001	4374.333285
1720	34298.99861	31519.01517	5418.667822	13662.47428	9700.151213	26620.19152	20378.7764	15510.22763	13967.26258	29684.82365	23614.34703	20521.14587	28912.57234	15821.78333	10253.81777	6624.237744	21277.58925	21589.64929	26817.2679	91883.7208
1721	20104.7039	10473.87468	11455.71453	29856.99109	4029.637482	134984.8984	2434.197788	7861.363733	13661.43238	24558.73749	7353.888549	16081.11236	141553.4433	10833.80667	15144.96756	3691.004117	12516.66925	20117.64305	6140.655568	82062.4166
1722	0	0	11516.64671	2152.947876	15782.2156	7652.022155	14798.26865	53682.78698	152943.8472	7274.301083	10782.11462	7336.462386	17625.98459	9245.107928	3430.713274	7890.107413	7360.254943	3280.89111	8106.048094	2799.790858
1723	6940.417586	2003.566399	4755.101093	5929.486201	12530.58584	15890.86642	23294.07888	6910.021523	101456.7363	106263.2076	57084.01156	12975.58091	7909.114054	9332.380638	5062.403877	48518.24099	57127.43607	12687.21452	7836.438413	7655.960607
1724	45737.61079	22021.25448	780.1196191	61107.20647	43401.95344	51063.32888	33807.45192	84421.41044	103395.1836	94078.29181	40281.64355	41348.90175	98750.57678	85345.26748	76817.73662	47765.57323	87803.41765	85131.62891	77790.30424	74374.14855
1725	0	0	2964.761887	0	1888.381373	3591.8765	3624.220448	14444.78991	107746.2068	41084.07469	19295.01955	86059.45115	14052.60266	7622.825625	5900.80626	8907.13582	7894.931528	4544.544598	41306.4833	9939.337822
1726	0	0	0	1640.172711	8954.657549	13840.79451	2895.822268	62090.86889	68957.05695	81070.03526	7217.831276	74871.46238	52179.91134	69402.61688	78609.63814	81385.61997	74900.82905	85424.18826	75193.84358	1114.268324
1727	0	6422.382334	3110.897593	12562.7743	9511.003975	27398.74392	12005.16662	13923.17992	53568.15042	32884.6262	6661.93047	1892.070308	13405.13091	3390.674539	5364.711321	20847.24229	6141.603816	12677.67395	20562.73108	49920.81681
1728	2014.732903	1968.285443	15060.66674	9290.585669	6627.870176	1959.324565	9355.959672	49073.15131	105701.0166	53666.98848	52531.75775	83828.10465	120957.4263	108197.2649	76449.99498	6097.636029	40218.57269	123812.2287	132134.5451	11969.03318
1729	1472.476838	1512.52519	0	8632.695432	12779.33562	11552.86407	6314.40564	42430.50031	39051.43371	42668.48069	27034.265	42382.0255	69088.52698	56013.98236	32895.83769	34707.89254	50365.4019	12484.93432	62557.86999	10522.77334
1730	0	0	9518.129224	2005.909189	8314.87437	1831.277395	3560.025861	49273.34139	82892.22689	7032.52222	22261.46479	86539.39048	9374.248151	7538.996459	11865.26661	9260.39183	16131.06189	8435.150544	13078.68012	7956.165985
1731	3321.367216	5713.009781	3277.945594	5417.247932	4039.3857	8446.287868	146673.6151	9867.382962	31949.08554	13878.76172	13551.35232	21622.62648	42246.4891	12744.61207	10509.51896	19200.21279	19059.29191	11503.45292	7329.430377	4408.268848
1732	22394.31532	1847.405259	8199.903424	1997.983268	1925.703842	1804.244546	4154.116366	3637.461698	106921.92	117035.5424	2797.163445	81381.3842	92838.34325	8155.655493	6616.96274	1181.962354	6438.168911	47916.61709	117432.106	136259.4228
1733	0	0	0	0	1880.431523	5076.422347	3455.191604	63609.39048	151499.4026	128316.7892	114898.6916	119523.1317	6116.498427	7538.376694	4421.802345	6297.187354	14225.68147	4539.754977	13315.67453	42954.77067
1734	21228.26532	1914.167417	8121.534587	5089.729823	1811.7	1795.877523	1952.79494	9980.595088	99094.76701	87696.34238	59917.54486	116931.8346	59279.24592	50041.51575	18218.37272	3731.14637	10226.45987	106257.2456	123086.39	43023.06364
1735	0	0	3813.274321	1813.897892	1851.149905	1814.747585	1863.574695	5986.526788	165886.99	136857.3842	64661.58051	35770.04211	8052.808993	17706.11817	5845.780909	13086.95491	5886.438135	12572.59727	7695.472416	15850.91354
1736	0	2935.617488	3197.263129	1724.470745	1619.66562	0	1722.765322	6099.033252	52816.71372	7158.622804	71257.06804	47923.90247	73837.19109	30137.74107	76616.3754	1236.207876	55833.42059	109119.8846	118708.5678	128487.9659
1737	0	3005.465651	1272.667599	5963.533004	7011.987656	7760.005137	8001.962959	5829.742386	50812.9793	53030.60451	49797.0194	84922.61291	50500.75522	3477.738395	4613.81577	65801.73397	123357.6674	35520.45653	114095.6661	78570.3723
1738	21766.24491	15621.15511	22864.27449	10274.01693	25151.17419	23896.32298	28523.83679	10480.14545	92494.61266	6964.604799	13192.68011	37491.00279	11390.98198	28982.57811	31056.99739	25304.32948	10855.83449	21014.74712	93041.20467	6173.884525
1739	0	0	0	0	1525.096692	1727.962218	2981.701747	4562.460077	77248.65225	148592.9342	111524.2588	7482.427742	7028.230875	25810.63267	3544.30132	10507.82755	7530.797662	11473.57131	19381.0733	3221.446776
1740	4957.303667	6024.525721	7251.610056	5165.084268	4274.538893	5711.684106	3528.764242	17419.23758	49060.91233	2983.630358	52857.44702	4439.657939	3430.499145	35005.25281	28437.90103	3554.37951	3998.765136	3770.588875	28153.01692	6350.246906
1741	0	0	0	0	1874.093445	1780.989818	1760.028333	72933.37393	101115.1086	145028.9745	66470.12994	20057.55069	5986.701731	5832.478806	10656.17752	90734.04179	4564.576772	9968.495332	7642.794148	3199.981677
1742	0	0	0	0	0	705.7255243	0	1081.855915	47691.50683	150830.1836	35702.95281	59929.68247	62147.94756	60006.08965	58258.75928	100050.0383	18745.49441	40935.84527	46411.01906	65324.1182
1743	0	0	2182.421887	2209.478423	6568.430768	7992.034585	59163.0423	10301.39051	106880.6975	7635.269517	71273.67983	18038.45062	11665.56207	12173.90146	5073.301469	7942.978766	11059.67453	9408.072426	14415.56394	15556.82784
1744	2312.423196	0	1979.38693	3492.374249	1909.049919	6826.026676	5926.896859	124080.3994	115446.788	90257.58415	6094.791541	48457.33498	5745.199691	13726.38316	6629.364985	4942.990734	5192.791659	13724.99026	8199.182563	12175.7086
1745	0	0	5492.131952	0	1712.455884	1675.407261	4687.11524	3413.18863	44911.17911	70047.61235	56134.24911	124149.0409	6028.251606	6801.668306	5461.162383	5225.258676	20956.69717	5151.239919	4357.496594	9958.753879
1746	0	0	0	0	0	0	0	0	46221.16039	45815.648	4056.402156	626.0160828	476.7110431	70731.15482	25237.20574	37960.22409	48717.81741	2899.535988	25800.42775	69100.63626
1747	0	2358.264353	0	1993.877214	7858.163291	9525.415159	5127.946983	34940.16506	75351.68233	69458.55884	9505.241649	7766.769366	106881.8753	11932.25447	86971.29432	91135.93584	21142.47995	6338.163787	7140.90804	5499.401492
1748	2366.096616	2241.079629	1379.495511	9150.734476	8295.984895	9214.263047	8123.258558	42498.66635	30116.84881	19349.03207	67065.68223	18890.56991	60340.56546	32023.19431	4576.769923	21324.81861	5524.005941	19860.77947	39308.95598	51790.67619
1749	0	0	1830.390963	1735.025999	3504.839041	3407.347273	3587.653748	111883.5735	45899.99737	151303.8027	43832.53065	68351.92211	10871.53962	6842.808541	3103.317495	4321.838752	10040.88706	5251.420382	4485.153391	8230.813975
1750	22718.3241	10853.16497	1059.563188	19398.4872	15190.81076	14169.072	25489.5028	9260.234209	26248.11031	29214.25207	15769.08267	20200.17544	15237.47452	14226.04354	14474.21838	12358.6024	6864.609391	16443.55412	22322.92797	11389.5213
1751	0	0	2739.398643	1292.085835	1474.302876	1435.977356	3404.352166	50557.36764	53967.82638	33031.52981	46051.46226	81799.7141	12540.55292	4581.042187	17278.29028	39259.08318	8959.909395	8993.610344	6053.841519	2668.617764
1752	3587.997729	4441.005971	2026.485892	2475.883762	975.0106284	19971.49557	1244.817625	7110.671103	21295.65102	1474.547891	11839.63502	5470.918015	1081.596451	1244.703297	20548.38604	1935.767366	1280.079281	433.1701978	403.6648865	331.7899438
1753	0	0	0	1437.949742	1561.288425	2737.563662	1530.527311	4320.378724	85038.12564	43377.9778	53342.62772	2001.564161	5543.674061	2438.60437	3213.95553	6038.2785	9116.197304	9184.257259	4383.834906	7015.2975
1754	7723.061938	10645.06416	10601.02238	9450.683246	12975.96541	8667.520178	10162.20495	11707.45488	18028.97006	5369.378722	9799.782229	9712.918262	8225.643426	10135.30621	7598.285549	7650.564714	15321.55622	7813.564829	5758.984808	16586.15427
1755	0	0	2919.484259	1459.386167	5651.388413	1517.127264	10340.0498	9473.999315	99817.86599	5334.963512	72366.85194	4014.361311	3988.538284	12023.05641	16204.72749	19094.96121	10077.54381	6673.75882	5198.685216	3776.755052
1756	0	0	0	0	12141.81878	9452.9684	7877.90328	20848.60633	49057.09779	11229.21216	5626.25829	61180.85455	15240.18621	7587.617501	8231.899347	16276.8618	17202.65782	12736.11854	15759.20418	33627.28959
1757	34902.91555	17559.49658	961.2423248	32262.48651	23223.62366	39978.59765	55771.4304	27517.276	85218.63687	25641.12795	52448.4445	32603.84043	24152.24923	9553.800872	135228.4905	25816.8047	43602.29918	15900.88904	13653.21865	74897.37426
1758	0	0	3065.713011	1480.155623	2635.952102	2766.276804	10090.63712	40357.60957	44525.62193	8984.350052	39448.38759	51789.94488	6558.018787	3679.693092	13806.21463	5796.063497	11830.36896	4599.86369	7877.722269	6049.997509
1759	0	0	3963.804708	10137.43124	6443.355417	40884.08721	2749.259559	1662.339551	45909.17209	7342.979821	54777.70707	7326.084712	9428.881392	4109.393079	2191.217626	8582.201715	10446.61025	8924.334963	6750.574211	16737.10288
1760	409.849184	1081.662194	2028.579186	685.9750424	635.0222433	325.9909753	619.393428	4133.47777	80807.27078	4205.30894	4262.078974	16389.45846	16776.30444	19932.2026	62422.39436	1900.508557	1018.379126	581.5039023	1168.087848	967.320033
1761	0	0	1942.582906	1885.697062	5271.052906	3515.748135	3408.278752	3356.377833	49883.83848	45427.12218	59751.90335	42548.90239	6103.482089	62501.28566	10733.3409	11409.61316	8937.154567	7878.770779	15794.26423	12233.24483
1762	0	0	1471.400914	2540.969385	1320.22905	1422.225033	3909.988572	40622.30979	40867.53305	90899.66934	33987.1248	47027.56364	4811.348392	5512.638488	3299.917811	11278.43944	5467.85742	4799.972507	6273.112035	3453.093215
1763	29410.57874	12126.78082	533.8652948	43332.971	36626.0347	33047.32005	36914.66895	33177.83716	93941.43901	73982.12017	193315.8313	49253.43616	185462.2074	33185.03658	138369.3009	105848.7302	55888.73823	28218.0448	9817.309468	33718.90304
1764	0	0	4960.078978	1642.15972	7779.079929	4803.605925	1598.351495	38833.81077	46917.45466	74970.11606	56243.85846	7209.456464	12434.65814	6652.49499	6678.5221	9492.537942	10539.87832	3976.436799	10065.79199	4473.339159
1765	0	10530.74807	0	0	9035.763089	39095.12247	26015.76461	24945.36358	47343.47735	72226.95809	51308.46997	62174.73869	31793.73391	19779.75019	30520.60241	29204.90445	22600.01304	35458.15306	31825.59858	108723.8189
1766	0	0	1476.219188	1525.490662	4539.217529	1671.769808	5799.787141	44479.10062	36286.0883	37745.23805	42373.64713	55585.76349	6279.070419	42639.16663	8134.394896	6063.504595	3609.226772	5071.34493	4854.622158	9824.375325
1767	0	10552.86077	0	13852.82644	21918.09916	40437.22896	40811.36061	15802.89518	46727.7142	70872.53017	40394.17887	63039.05892	16598.37535	18185.42021	32355.91169	30703.59619	23872.43448	33100.35944	30886.51542	107469.4395
1768	4170.914835	3704.780563	1670.980902	3084.012059	10897.44085	13268.77373	6611.780647	36176.09049	29430.28153	58859.50737	36864.22482	35490.37159	23409.2266	31967.34044	38125.46469	31500.82747	37074.98163	26580.242	44565.21208	20009.51777
1769	0	0	1500.628997	4212.128782	12014.75493	45799.21623	11752.83223	36059.30114	34955.41182	5043.453475	33672.89335	27482.36136	7568.519703	7158.717986	6825.129965	7546.591569	7089.86922	8004.36238	10255.74801	12989.28568
1770	0	0	0	0	1081.39856	1143.116938	1085.854043	1182.452157	34502.60797	108794.1191	31486.5067	35520.51594	4295.853062	8844.118109	25294.98851	4200.678959	4991.721407	8593.28814	7534.136618	4392.164573
1771	8880.44889	3693.790078	1686.4053	4421.536351	3566.970366	12455.37857	6278.967931	8225.563444	39362.69573	48471.76343	87026.79103	51385.38015	71438.76717	3195.006021	1691.845964	1074.706029	3716.518658	71743.13346	45183.27413	47428.8637
1772	2050.907476	4625.205677	9856.823275	5310.918263	3878.223155	7407.200015	3069.172634	33650.05208	40494.5991	32944.53383	34842.33713	26507.43339	28537.67875	28891.13633	28995.50929	27079.73913	17201.01665	25219.31045	1303.900415	22482.56556
1773	0	0	0	2209.931246	2995.373212	1514.16785	3098.152491	50431.66967	49252.79336	33797.46623	6070.592953	95341.13282	35081.35837	72372.59914	7073.415729	5412.231839	5019.572206	4340.27803	3616.664238	3522.788551
1774	0	10244.9211	0	0	16804.78277	41293.60703	21104.72681	19020.54562	36046.74778	51310.92824	34273.4296	57777.22346	23865.46638	17186.10321	28372.6243	26075.64776	23668.7353	26944.5184	30217.90576	97997.173
1775	8184.031351	17072.99897	5722.532056	6213.415576	5122.072502	4179.013861	7000.349044	4363.149271	94275.99864	17379.6423	89834.84825	5071.287986	10022.98808	5522.0716	11828.54321	138811.8334	26105.71602	46604.17204	47266.36044	7534.488765
1776	568.5319872	566.3424037	251.7412473	968.3357135	1347.495834	622.1042715	1204.03351	2401.56653	54023.7156	53395.98257	1455.300699	53239.00629	905.8900131	115701.1139	17845.19532	3330.88827	14087.11169	8080.792643	3089.611272	2021.240336
1777	3783.977831	5198.696459	4302.656964	2509.590842	4509.144673	1489.633737	6820.102053	5278.751862	30864.39957	2864.492137	9369.490397	50510.46188	2895.511511	1549.333859	3753.374321	2822.957908	1248.063827	3316.785604	84198.20985	5166.52329
1778	0	0	1242.797201	1349.649646	1489.966315	1378.647026	1340.047903	4075.189556	39431.99828	4392.880523	41303.08781	8373.936936	3273.224634	3838.922662	10095.79156	10420.55555	7639.099369	6574.476914	6821.550507	7632.769622
1779	697.1719098	514.437572	738.8972351	4712.195737	2253.536565	0	0	656.1239502	35070.61052	28928.38324	899.6878784	4029.754382	7627.397802	111558.3316	19625.29378	10976.31432	25174.13817	37821.96458	6465.178537	455.400423
1780	5311.263327	107259.3423	9829.564644	41261.71793	13725.47357	3048.197714	22692.36517	2925.20818	89727.49968	22558.0353	47194.08932	57871.04769	4210262.963	384983.5139	12914.67442	19678.80029	7379.777369	11000.381	3598.963821	2118.24789
1781	0	0	0	4391.236187	2642.581555	7786.237857	31626.79664	71420.18593	33178.87866	6556.209761	45578.45886	29256.05675	4137.090284	3043.63279	4859.602209	2131.739207	4694.862642	2664.941825	5823.78059	2120.936554
1782	0	0	0	1259.399158	1558.458798	1389.668632	1366.754216	33896.07086	61752.87852	59783.16175	69185.45626	64141.91409	4301.252201	9707.626785	6140.082535	6169.090096	11727.82654	9982.441278	4200.63518	5662.235037
1783	0	0	0	1035.333226	1062.146854	1560.191113	1008.818278	1489.37811	35067.02482	3510.164676	30015.75674	33224.34474	21466.75626	2525.180669	2832.79868	23084.61534	26940.80836	7971.375397	3325.66236	2599.015109
1784	0	0	1018.262373	1049.45269	1884.139008	6318.509134	3377.572861	6000.562542	58088.59688	2018.090109	3029.610482	20739.10968	54935.15915	10979.59368	5840.306197	5091.363311	2734.680745	4011.513486	3196.797426	4976.768535
1785	0	0	0	0	12453.70909	31504.49654	20309.22746	18471.8997	34239.50924	36070.88166	9680.473801	33592.79115	16954.92234	16310.33962	19096.7431	18435.33327	9204.925872	25020.3888	26234.59108	86051.47613
1786	0	0	0	0	0	0	0	0	29582.92194	36896.63158	827.2836145	0	0	45656.09684	2332.56384	1528.621939	33726.70937	491.3760828	2125.54313	53645.79568
1787	0	0	1046.668557	1125.591812	2909.281108	9422.039301	37811.46593	27025.42529	37081.1028	7237.614357	40603.28583	26692.17635	4833.974698	6568.851152	4778.714277	15854.30486	6275.402576	3881.350653	4747.793976	2850.20558
1788	0	0	1096.386812	1070.090057	4682.006202	23687.21152	40323.93928	68135.20421	31211.34946	77436.16732	47534.21737	31879.96501	2780.636147	4952.761168	3002.375065	3182.579101	4526.63892	2273.832389	2275.239359	4963.707786
1789	2528.989321	2341.78144	11583.30554	2585.320939	2472.34398	6222.206135	1320.813479	38713.27079	35116.88031	2002.658445	8242.310627	35083.81861	3695.707159	22165.88102	1125.059257	0	839.8844824	2589.531471	56004.73874	45384.50177
1790	0	0	2394.492433	1183.290128	7243.932286	2836.008876	37163.10823	101568.0872	45571.575	3693.73205	37074.53698	24087.73568	4318.490861	4801.484333	4131.547727	2128.878984	2710.567538	3195.712628	7676.287469	5222.846301
1791	0	0	0	0	967.3614844	1019.407181	4110.496578	2915.593989	26001.92706	62385.96674	987.5671161	32122.31936	5285.796156	4518.128423	2247.137336	3035.7029	2567.846213	2660.553565	2865.490675	1526.202239
1792	342.9495062	546.0512256	630.531145	373.5829111	285.0569165	0	329.0965988	406.9189133	17832.88035	73967.23964	34130.0546	620.885473	396.0730536	425.3528595	301.1201559	0	339.9598004	577.9649185	256.1702948	258.1524399
1793	7435.528539	13466.75078	1663.689562	2830.963755	5874.205653	10720.16674	3100.535402	27690.15979	35650.37743	28280.48646	35766.86303	12619.04193	26106.66817	1769.622764	3364.732575	29404.25027	4422.720452	23393.94289	65998.69522	11934.91386
1794	0	0	0	1301.2014	1210.048528	1270.296771	3521.611758	29996.3719	46591.15603	93425.41261	40307.38766	4209.489824	10534.12756	7664.160762	15138.27477	3142.539435	8388.44334	7051.378716	6122.118878	4230.411508
1795	4242.543997	4759.890927	11142.64858	4697.029398	6833.433825	8735.017324	3959.266998	26768.56155	18748.97064	7270.893673	18116.85626	17469.74646	13120.00227	29253.99637	458.6197357	10084.64245	44381.67154	8256.184585	4704.553264	6848.41862
1796	535.8736945	718.8649365	591.9731708	490.1015726	2925.57045	3058.481672	6941.105259	68616.10493	76730.28913	3296.928801	18067.46448	2775.704916	15676.5977	2015.405912	2133.016192	15008.68036	3590.97316	5371.066172	2833.041795	4599.502733
1797	0	1086.546149	0	1124.176542	2324.055575	2062.590436	30652.67628	36374.59381	26175.94233	29421.29988	64993.17536	77537.52912	3146.392758	3844.888973	10023.88144	2984.952193	4500.796163	4762.801285	5636.626254	5626.762731
1798	0	0	0	963.5634229	1077.372697	3651.274204	3038.512802	2053.110315	29539.65205	75503.02794	4007.796324	25047.63251	33148.26544	4900.77511	2476.473777	19979.73993	2306.804702	39437.36451	5274.318124	4157.906794
1799	0	0	0	0	0	1777.462883	1849.444741	1912.938918	74861.7277	8754.89432	91923.5015	8096.693093	7147.052692	10855.72984	81230.1376	246828.8176	185071.0192	461542.3751	453284.8871	470203.3395
1800	0	0	0	3446.817209	5462.938301	42873.11249	35020.35978	77942.0122	82535.57835	9882.782743	60010.46236	94912.04993	9352.132006	10414.60038	10320.98042	3566.698301	4666.493024	4697.202605	3521.99098	6217.63686
1801	0	0	0	850.2539832	2612.270594	4571.711296	10089.32832	25199.45553	51913.08005	68349.00152	4327.566685	38178.91789	86103.51104	85312.65677	42930.88059	3309.358704	8065.641216	19995.56257	17131.9755	26860.80352
1802	0	0	0	0	0	0	0	0	85526.25501	0	0	0	0	0	0	0	0	0	0	0
1803	0	7747.844885	0	0	0	26556.95726	19843.01749	11675.2662	31710.96439	28817.41595	10864.40378	35829.6006	8584.196622	14431.93997	23380.06481	23583.72866	20052.58484	21896.97421	25206.32304	87522.09267
1804	0	0	0	0	0	0	0	0	72251.09508	0	0	73266.55234	0	0	0	0	0	0	0	0
1805	3111.571351	1674.457595	2153.788714	1742.103406	2804.952472	2716.474874	39211.59268	3269.309654	26951.58979	26832.68567	16496.54405	20535.21437	36736.03086	33357.36789	42060.19124	33271.54715	34980.0137	21060.86426	21314.70505	17131.87311
1806	175326.023	65785.77166	52737.79986	351881.5311	198469.8759	13205.18383	7900.235775	37011.96128	37395.47714	2346.222077	2845.3284	2393.369358	2030.612765	1592.205457	743.7296448	361.2329269	2145.080166	693.1843726	1637.8834	894.3427844
1807	430.3698857	183.0492114	479.8682584	406.8063565	1210.006885	3006.77372	2989.499946	2760.578412	47447.75422	2937.36093	1607.753871	1034.910584	1266.461673	335.7125317	535.9236063	469.9564183	770.3090813	580.8695991	526.3708122	519.7225671
1808	0	0	0	998.0609106	1057.222354	4651.124843	1053.41269	4065.74369	27283.17516	25325.78128	29121.30466	24493.30665	69383.68808	5835.36403	76033.18543	7388.338696	3279.945634	2432.748045	6961.818898	3504.477869
1809	0	0	0	772.3864709	1619.813117	3975.457046	1991.439752	1573.79413	22870.14281	52466.38613	4502.560997	3788.85226	48433.37811	35143.29283	55602.37105	20261.14779	27341.28928	69442.73665	64731.78552	38695.5488
1810	0	872.6216748	0	2002.448842	1062.062985	918.9897363	4114.696119	24867.41217	41717.19445	41635.37718	29947.9044	37213.71738	2594.337378	69604.73172	5145.948503	74187.895	76694.55018	10798.91695	77441.41714	2728.818043
1811	15586.97334	18581.07682	5412.212679	5853.694349	3520.845862	50545.1173	40334.87271	8034.56844	37947.02956	4811.648487	11909.42494	9119.786605	2860.937	25893.10378	0	449.4730215	28352.8995	65504.75415	4778.059135	7453.008365
1812	3431.076487	434.5040753	585.7522559	825.7415433	1633.426095	894.8628232	1539.927729	17129.24944	53801.56596	8740.601605	12465.99655	10113.41834	16790.62557	81751.17776	16228.04206	1977.859617	804.1669977	2011.299772	2740.714854	1977.055128
1813	1424.805595	2439.208391	1355.756611	1148.91971	705.7049039	540.1130347	1196.671486	21376.34214	26654.21691	40873.69117	44844.01955	42475.81283	3259.889843	3132.501004	4842.938	6759.57065	4118.44036	14868.34667	3952.740086	47744.04166
1814	1052.960409	2820.104036	772.92117	1554.006881	2259.294668	18240.89084	71903.55426	42352.10263	16677.2524	11837.30814	27194.75306	6792.248914	34251.42763	15046.26623	6447.214127	56739.91028	25531.76128	28117.36829	3337.708742	17225.24443
1815	827.3914581	3955.94368	938.8196301	1794.694194	3996.975083	2085.034105	1730.535559	3819.50918	58729.25775	73068.15098	54067.91961	44916.08596	1219.37693	32331.58799	10558.10057	2947.78142	20824.46658	3849.95632	18894.49899	22738.98679
1816	3984.832007	5660.938398	2170.754304	692.451687	3101.276407	26065.61517	21206.90965	2674.834107	35264.5722	66415.7599	7336.809608	7321.504332	388.2845682	967.6542004	341.7455951	495.1344127	11268.48094	4349.898457	2836.158135	3793.156114
1817	21247.99063	21518.10357	24898.90751	11217.32242	11405.77707	24289.36832	5923.500331	22044.73729	69668.7745	7513.869011	29420.04113	97957.06646	468283.9565	57849.40991	74600.49698	3065.304901	88558.56696	66481.28982	11015.99727	8598.371737
1818	22280.07622	1332.935374	349.7407635	386.1435663	391.1387036	0	480.2180081	31663.71451	19809.14301	18988.89219	1617.801219	25122.3495	2314.560953	72295.24224	13938.75984	4185.524539	15597.09516	35539.69727	1219.990569	678.457706
1819	4459.122014	6267.05547	3174.88773	1324.508787	1413.462343	2813.712929	1244.172332	3171.945256	54462.80784	4487.673076	6563.739743	56526.47781	11886.7605	30499.24503	1674.354417	10190.34899	39488.34261	44682.79255	47680.56104	47497.40874
1820	436.9273215	371.277886	1168.941382	962.4596429	1439.038869	423.7036249	429.6381564	2900.175417	45947.44895	51759.65209	6159.464375	40269.34361	2299.010328	82115.64875	8579.886315	4695.835801	17850.179	2796.697848	47418.59447	2171.703593
1821	0	0	0	675.46164	771.3384027	877.6859985	926.074303	784.4051459	20038.13353	32860.93026	1012.976834	25057.78508	21733.99049	34605.72268	54910.4323	46069.79369	58942.43028	2534.097198	3477.575852	2084.166042
1822	251.1830429	230.0824594	198.7132997	484.338587	246.7034349	309.9894901	323.0605234	348.8944235	14871.7807	1457.809102	1545.728152	365.3306351	384.1297888	338.7717279	297.1107285	424.5454935	547.3573984	246.4054802	221.8206363	368.9998975
1823	531.0478674	0	575.2108466	605.26125	2327.644224	3737.588406	2318.184661	40368.34133	13684.06676	37170.93932	19060.45684	17461.19534	15184.93599	545.3083008	1866.144598	1305.195492	836.207471	268.4030548	869.9307921	283.0287881
1824	1549.242605	0	4310.412193	1170.887695	412.1638467	668.5982281	2927.842158	1769.666229	26572.86466	2128.459032	34093.77884	2309.428923	15713.4367	2161.112456	61461.31383	658.469285	748.3480573	313.0729376	0	0
1825	0	316.9142935	680.0247702	293.7257007	0	833.0305994	363.5500974	325.4236771	17731.62116	12187.32513	373.5621854	322.5380301	255.1493875	0	564.8696384	0	0	0	0	0
1826	0	0	0	0	0	0	0	0	61662.03042	0	0	0	11137.30615	16154.12858	0	0	0	0	0	18572.64535
1827	618.5157834	376.3740536	1028.179835	681.4824884	374.2227191	406.9304544	1573.944406	1446.211883	48609.58997	18331.8113	1480.331473	3087.154826	31169.55764	36243.16256	39900.62531	1023.291922	991.3023358	583.94353	291.7681787	1887.35075
1828	1144.607805	612.7816479	392.2496136	697.5112857	2282.43255	1829.195872	46731.62834	24839.42745	40782.49288	18070.36214	18565.80419	36969.81702	45020.10299	3128.45376	43271.38318	58937.0245	13211.90377	4788.26616	25243.47786	962.6962207
1829	20748.86563	7590.297724	11722.78415	16357.9886	11146.04042	1598.714697	1607.755393	6678.01812	29119.01022	20934.611	42241.25016	1196.388616	2150.763586	38015.21176	1112.039654	2868.774168	1189.355933	1098.01446	516.2310938	972.3540536
1830	1130.117344	743.6107439	709.5109245	1201.071266	531.0593774	1245.193029	17486.38106	41643.98611	33774.94282	27135.95794	2541.456764	1566.325739	2612.715184	1291.647831	247.1895676	276.532457	295.594791	270.352933	851.9181578	813.7334001
[truncated: 6,665 more rows]
