# Supplementary material for: Integration of Transcriptomic and Metabolomic Data to Compare the Hepatotoxicity of Neonatal and Adult Mice Exposed to Aristolochic Acid I
Source: Front Genet. 2022 Mar 25;13:840961. doi: 10.3389/fgene.2022.840961 (PMC8992794; doi:10.3389/fgene.2022.840961)
Supplement: Supplementary file 8 [file DataSheet2.CSV]

sample	1	2	3	4	5	6	7	8	9	10	11	12	13	14	15	16	17	18	19	20
class	CON	CON	CON	CON	CON	CON	CON	CON	NT	NT	NT	NT	NT	NT	NT	NT	QC	QC	QC	QC
1	351218.8498	313941.9843	383687.8457	496018.4423	512491.1344	570102.5287	630464.574	665889.492	660465.7033	685004.3107	0	344330.565	389948.3336	439839.7091	228929.6555	230728.1363	500509.5842	198468.7844	538314.0959	619000.3053
2	93832.24967	142346.8042	156686.1862	144988.5986	152645.3977	154285.8874	193599.9845	88839.69866	227155.0856	204924.5333	170205.9726	135164.9777	143398.1813	164799.9744	128546.0653	117659.3148	243111.6859	103141.742	230765.1301	265304.4734
3	307645.6564	175914.2607	199378.3932	198003.0775	202997.1897	169005.009	198472.0855	178491.5048	198223.1889	196795.5411	2680684.174	209102.3348	244036.3123	342595.7921	200224.3915	214648.8682	200546.3008	230477.5723	51540.62371	198360.2879
4	233096.7097	258988.4117	273810.6647	291332.8451	336543.0088	306880.005	351834.2105	354415.0216	388560.5231	405049.9339	299778.6596	183466.9362	337057.0323	269040.3512	269871.637	220365.4072	446303.796	261116.4704	355072.2672	395688.0124
5	227893.0424	166963.6929	267456.1447	313961.1769	278628.6164	322345.786	290497.3241	378987.6135	438373.2332	329408.0662	0	360791.2109	489242.1588	573922.8226	243722.9756	309356.4669	637136.0331	293132.2323	661077.7299	726821.0092
6	106876.04	27582.07903	85204.29565	103689.4989	118675.883	48413.94347	171923.6154	187638.2395	191849.7919	93972.97506	0	8605.945686	57899.8515	82133.92077	149948.0855	144752.9587	62643.38404	107975.9537	107215.7321	105234.3693
7	2681.915559	48685.7855	57942.62525	54725.68092	56270.66387	0	55687.55178	63249.32599	34049.60681	37539.40032	665123.9202	163511.6535	119944.3077	92487.59631	18099.23378	19502.51721	78014.11269	14801.31652	57529.42352	76634.74106
8	133234.8718	154536.9036	175960.802	249658.586	253274.893	260989.0312	142130.3147	132741.298	141818.7233	68967.14988	0	45756.78519	29798.36628	127124.8452	139742.8444	136779.3195	154235.8577	125700.7372	188093.722	197328.4582
9	232463.5945	120176.2749	283008.8193	216299.5025	429737.0631	722652.4823	496655.7986	937092.229	317802.1094	499667.9832	105016.5162	513550.2147	629980.3231	1148104.163	167553.5189	378151.8217	477021.5486	806855.0557	802708.5061	1149479.397
10	44673.28122	44154.33471	53876.26017	67877.79094	73105.38326	83166.39943	89720.14505	111197.7447	33644.34795	123257.4738	0	2811.845325	31999.14617	46716.22969	68072.64771	64286.0621	39406.93717	57139.28702	80299.93436	81505.3334
11	45066.70107	39935.43107	45815.95462	59956.55248	58138.32879	71879.78263	74036.0133	107034.6283	60963.94255	107038.4615	0	0	34784.13968	26483.78596	63436.83122	57804.91556	63187.82073	52004.25486	84190.95412	99722.34762
12	77856.70467	111814.1028	128118.5952	161996.2466	169719.179	167455.3256	159780.917	203028.6312	253622.6686	196563.3494	36306.17899	94641.02298	161160.3714	231534.4409	148511.8608	133569.9797	222199.993	123749.5161	243461.3173	302477.6577
13	115310.4871	120653.1882	274734.4424	150237.7381	305268.4038	83725.52506	100580.779	325888.1211	224689.0696	198502.5723	0	360039.865	416396.5707	532180.9913	193828.0407	113316.8653	421587.6075	139250.2381	470636.321	632451.532
14	3322.061378	3591.984148	5333.809417	19528.62242	24982.44762	7992.462693	17339.32501	30147.81519	59375.60351	144597.4227	0	0	0	0	0	0	0	0	0	0
15	247999.331	300566.0921	321425.413	382029.4209	376515.1798	329525.771	376041.8828	445535.6805	416141.3849	434446.2908	0	241619.5333	294484.2893	434386.8613	293897.6559	287227.2505	404715.9466	286428.2809	444823.7974	504673.3458
16	59711.0796	74000.83249	1928.791653	954.4505164	2181.429954	2552.485627	5155.291952	5232.618776	2122.482898	3136.768088	3054.276892	0	1862.152295	4371.355876	714.558241	1776.637178	8654.206333	549.8997418	8977.676587	2427.280356
17	286077.2606	322890.9186	360815.3526	475958.004	477787.6585	93688.43988	465490.0143	541621.1388	505931.2434	482456.2532	0	288493.729	343955.7841	468236.5112	62383.08434	88528.56586	459083.8775	320633.1746	540425.1594	591630.6218
18	31063.45099	34898.52689	49494.15206	33174.86353	37892.71552	47374.09184	59276.34375	60804.04063	39845.65704	49439.15502	20093.21907	10469.94476	60651.72054	43739.81944	21316.90052	17874.07195	24275.23383	10628.91374	64088.2802	44412.24439
19	194139.3495	206422.671	222569.2124	333930.9297	329394.7693	323998.992	354958.8564	429166.1855	228067.914	16641.30274	0	158202.6923	236340.9689	565715.0134	176106.0599	166394.8546	362529.0459	160556.5992	418083.8444	479496.6336
20	61137.08089	21913.80058	44368.19032	21692.09457	24491.14124	77373.83631	69758.52454	79928.89975	37611.62873	68454.27053	0	9700.233252	66838.34509	133876.6248	34186.37582	21957.56355	148914.463	23801.12258	242550.3723	318895.6121
21	15796.9895	73526.47293	91271.59097	50338.3536	154115.4567	27195.27008	186639.8078	194013.7271	121446.2061	172143.8703	0	0	2241.962556	2459.319038	39648.63856	106914.0906	2578.697666	27392.94575	49494.49601	52737.91066
22	46177.29544	62767.97806	47989.55857	62131.81418	103816.5445	76579.49733	91108.18938	80791.20065	127003.9487	138581.5398	13540.84713	85248.09223	67093.89895	136636.0681	72261.78326	68173.01554	68270.06643	53758.08497	79209.8697	131845.8044
23	19556.16115	9503.17662	9407.202693	11009.80682	18681.2938	52680.0509	57204.02755	36852.35802	79823.15451	47357.18095	0	0	0	0	4550.717536	6505.326297	0	20876.66995	11595.12877	2592.547998
24	0	631.9606146	0	1742.118783	2947.112897	0	2234.327761	2137.729768	7766.732966	2915.132102	0	0	2452.99522	3036.770134	4015.985455	793.3227594	3774.793381	2143.229996	2860.499377	4051.78407
25	0	0	0	0	0	0	0	0	0	0	0	0	0	0	0	0	0	0	0	0
26	59744.26711	63174.98903	77910.87953	96646.31807	115470.2725	122668.171	140428.8209	155551.9573	190742.504	206168.239	0	2900.7	37636.86601	25477.01821	91785.84254	82130.13968	7096.469678	79915.46679	100117.679	117603.5482
27	23922.553	26687.94054	54940.94889	63284.39262	62754.36378	64356.43815	66988.20352	92233.29045	80296.63683	156027.7299	1807.363674	67518.01496	43077.92071	96594.61063	35715.87878	33409.84666	123997.2959	21681.3066	119646.8505	107976.5271
28	61603.99278	38424.50988	52986.43372	101280.376	77874.3935	204678.374	167016.06	253991.482	145609.8229	272977.606	181948.8152	191310.3173	76503.10397	334606.6868	227975.1144	213349.7294	231094.4274	177910.2312	146101.4722	342031.9231
29	16941.14785	63661.44268	75202.88904	40060.96406	92102.57279	109380.9553	106473.7799	137522.8384	67523.95376	8875.558052	11125.30507	6302.57625	231433.2108	111643.8128	73324.56281	69537.65192	163502.5976	45834.92036	143497.9596	140383.0639
30	12244.51421	59276.88408	66641.16505	23781.57793	50227.23635	50866.09539	31395.17796	118512.7521	21901.34686	22017.6039	26079.75612	22540.54995	158284.4568	142765.506	61006.71547	63276.40028	132156.5808	4374.356085	34155.4286	199725.0342
31	8299.66593	29240.76984	9808.904659	10489.14854	19577.27487	11372.26792	50886.35493	62695.11923	42707.26225	27905.11634	27134.73001	31754.34504	65461.89242	175262.7739	40389.49756	21065.20654	93551.93418	5957.977826	155211.3451	180153.6148
32	17804.73095	19234.68842	30255.10091	47066.61656	22894.95823	49235.82235	54587.35084	69356.0515	196287.0121	55118.74011	18976.75748	19887.50503	37736.25806	238927.7399	5924.723547	29097.3183	244299.9248	35392.0371	25116.40809	143514.9395
33	13847.79116	9802.905754	30844.85057	15276.8678	5804.019404	37970.44296	6676.092495	25128.27651	97556.66717	32723.08834	0	35465.66334	85711.76137	73014.51734	14578.55652	23447.68156	93247.28821	25791.64337	36368.05598	138319.8993
34	60022.65991	8373.148601	9322.216121	10719.8897	42462.69707	51041.38097	61102.61164	13921.59943	196513.846	190328.2221	0	110418.3668	335989.9619	215685.8359	2491.257755	50020.15343	20794.52678	78543.43439	63836.05757	256871.1145
35	32594.43239	14034.71259	25101.70198	30001.67798	68363.73771	163464.7144	9939.108435	88918.75278	72912.49755	145286.0713	3902.079924	91329.90929	421461.733	27523.19507	28992.99555	29743.21002	46683.06769	28052.97027	178490.7552	315182.763
36	12046.40436	10024.96788	30571.49934	4495.392173	14327.9641	9420.354741	15308.53857	5899.22989	8710.95082	5629.121931	69659.6082	26443.3173	27468.58856	30579.57808	17585.28667	22340.28909	60243.47689	13671.42191	12443.9716	33274.55511
37	41187.07179	119454.5811	87265.61738	92591.88643	168359.4213	88539.30015	175994.0735	141082.536	239282.6386	137913.6252	17473.6276	173295.049	31387.97328	70235.60386	30104.3101	56860.07752	166553.239	41390.67001	128875.5936	187822.9962
38	6150.930758	41373.10241	53683.38342	15736.94455	19244.01188	27227.7959	88132.49395	39218.99328	115716.6669	103138.1036	15493.93969	256567.3352	169248.3733	120107.4459	9532.364854	5669.108738	91077.39185	5406.262383	150930.5757	127450.4929
39	5999.6579	61729.18374	144057.0517	23589.13275	20045.79615	20818.86418	8513.053132	81093.28537	54090.59215	46957.78915	435338.6042	103418.534	73715.62312	93932.28181	6646.2812	57003.38	66581.69338	8850.801215	56977.68767	107338.4328
40	18073.13509	12743.70101	9295.47665	294840.597	89046.68494	68236.68809	64859.99172	91917.06472	328783.1711	99826.59478	19347.89323	16485.05944	205212.7469	330014.2536	39688.00586	216377.775	71222.359	40045.49194	173614.6057	361063.267
41	11731.85195	37253.28571	56003.4276	66045.44848	42257.53014	58773.38426	43738.68098	65824.73399	85358.61366	209305.5566	0	0	12730.89582	167527.9256	48750.09017	55934.0297	22558.32699	36721.51047	61147.85114	76372.73714
42	6454.265363	6384.510981	5266.186956	26234.58195	9505.944119	35755.91158	29701.3426	83392.85407	16230.68264	65118.64714	271056.647	26251.45482	29840.01697	60209.51802	5353.339226	13632.90601	78887.76092	3700.665399	136005.0443	51167.1096
43	19024.96909	26241.13744	31472.17357	73753.84136	18723.61368	41676.7142	55572.5456	66281.36805	61417.96629	106695.0784	0	168299.9672	91454.68055	35318.15925	21751.63413	13232.5538	229794.251	56029.20135	258087.5811	13636.18339
44	11258.64372	91933.78755	90363.90551	120046.7785	107495.2287	59614.59095	97887.54457	91216.2411	171554.4299	150012.2781	970639.7685	713955.4139	859366.1918	842987.0419	415545.1857	99885.90777	826422.7567	130986.1603	738281.4203	833729.0425
45	2462.526818	24774.32469	90107.36484	16111.56961	108938.5121	171067.0492	205433.1572	79523.81278	17977.27431	271512.9375	13145.22193	24687.32547	0	185006.6816	65234.19243	29123.75049	110471.3209	20535.4872	159532.592	88707.67133
46	9341.930911	5046.173965	7831.464353	83608.76744	28432.04999	70534.83763	66943.61513	46809.21064	106871.1679	20989.74234	3788.455063	29987.5165	70624.42376	48640.1928	18716.67778	44359.82117	31101.22297	35314.04307	64638.84715	176960.245
47	13904.84513	16981.49701	181405.8194	200548.197	213506.6502	182639.8028	228743.0586	193904.4383	244963.4344	144297.0106	13913.84914	129888.2725	114564.8869	54710.9568	15406.48998	63489.42954	82367.53025	49651.03355	112693.2886	122142.4621
48	23056.65064	15913.05778	47277.30961	84532.14132	105955.4892	98725.72086	89447.07067	48872.42126	76743.54891	120939.7399	20139.13953	95035.15701	82606.82747	36110.02124	72437.32898	22950.48979	57606.07933	61158.87724	120734.5271	97318.26447
49	57680.29302	35716.78118	78202.90072	71417.99988	80800.42458	69642.87847	68490.21919	104029.7307	117832.874	103054.7558	0	124536.6983	77685.31052	128048.5037	36417.43333	34593.32852	108957.1097	47279.5506	120327.698	129231.0864
50	10911.73	33797.24377	40591.67527	19818.67302	13285.25707	21659.23776	11288.15977	42887.60023	46300.60633	49787.85181	0	0	23031.72842	139456.5045	87034.60496	54342.65989	55035.81753	20595.01229	40178.56991	31420.0017
51	16117.11593	39445.85441	61624.24911	47691.07405	54259.39612	80101.26257	37244.17184	62363.16816	70708.2981	111744.599	0	40161.1679	21757.85213	33209.34891	61947.18261	37421.38859	100283.6127	72554.59381	71901.74206	74884.06604
52	18589.22361	79089.3277	87037.25528	169276.3182	124022.7947	42161.26368	84453.45272	262750.1179	265454.6348	293432.8077	299578.2409	0	222445.1539	346307.48	197160.2137	187359.1218	313568.5	37141.00889	345431.9924	396918.1754
53	29164.80004	71350.64243	47389.83888	88430.10158	18251.05406	40907.67795	24619.8724	108748.6238	56401.98398	126411.3777	42742.38919	58189.94615	8268.274768	79276.43057	14771.14416	23509.99925	98477.85071	62478.94515	81601.2881	340809.0942
54	113097.7752	1834.319542	1862.754368	36508.94231	3360.893881	5863.543037	4946.677059	4104.263447	4186.274396	4955.710972	0	1578.533851	3504.48193	5414.878839	6319.805911	3917.753124	9243.018501	9594.912933	13332.82101	6294.10337
55	32131.78927	10611.89169	9006.178418	15816.96554	33426.4051	17683.26508	34469.06259	41193.9599	273720.8722	249032.1546	0	39233.52699	119867.4994	197858.787	163275.4998	68687.82791	193812.1282	8480.250106	247907.9044	292867.1155
56	17264.45628	119936.1005	23064.19	89277.8547	156852.3804	38940.12171	60691.28859	49551.50873	140095.3777	127607.6702	205672.8813	54019.33618	155353.3133	107825.0712	26279.64694	31360.44886	111843.9911	43373.89003	405067.4053	257279.2224
57	13317.16222	138505.0841	107624.5928	123365.037	129789.8398	13978.15423	187377.5865	131808.9053	118470.8527	140026.8762	0	185618.3753	239198.5341	222205.9264	111666.217	113835.7192	330112.3482	86406.77831	183342.8499	172973.6741
58	48596.80841	116120.4719	114060.9873	111369.895	163029.3682	122292.4174	144781.111	194911.986	199206.3839	211160.3576	0	42445.11897	75076.57411	98551.88394	228829.2341	151674.4141	104707.017	210793.5062	118276.4235	142584.925
59	23799.69394	17110.26515	18545.68487	39243.80336	28683.26167	48099.37596	98334.881	56670.73749	23011.01368	99480.23808	8781.448491	58121.75481	36418.33753	106456.1842	76947.80229	19517.04163	95853.16159	27993.67365	152904.328	60112.59138
60	24995.36947	116948.6389	125728.5752	259030.3396	26309.87063	39791.46323	61573.73373	297270.2796	74623.43788	323422.4139	146529.3338	101965.9549	114702.3592	231197.9608	45382.74127	42149.75737	331947.6106	185638.8685	340483.9938	334692.1816
61	35952.78804	20476.88996	161728.9279	85516.50857	32763.23371	47299.34993	72758.30363	65249.59887	269096.8039	162923.7959	238082.2801	0	19358.18011	79356.90853	96610.51446	62368.6234	42270.62662	39441.7907	77310.8746	49643.30647
62	3010.000508	0	0	2216.351865	0	25146.67014	4830.212095	13982.25364	12269.61189	8443.255485	0	0	0	0	0	0	0	6576.604204	0	0
63	0	0	0	0	0	0	0	0	0	0	0	362858.3416	486196.6001	519946.7598	0	0	626227.5071	0	0	0
64	20455.63047	296159.5705	229676.0682	169835.3875	220667.0926	30556.01425	214133.6395	223609.8284	260250.5623	234927.9707	38775.23372	246208.0484	238200.5615	215808.3785	175614.7224	162804.5337	295057.7837	140546.7039	197830.0717	228145.9576
65	6690.952921	6897.844746	22169.43521	39010.55941	13160.79227	8291.649646	41621.6407	113128.2577	111122.8922	91009.61444	3348.194019	14953.27614	24938.67083	99185.41718	28625.49952	22966.51811	56841.64383	23502.9411	11828.91397	78770.62346
66	8384.273044	12139.87731	7527.25745	9617.049763	14378.09146	31956.45329	24738.08135	33297.48827	19650.35539	24881.12466	0	8222.24874	23691.35464	22568.45378	14657.24879	21132.36201	9773.505022	19058.22661	25445.13194	19018.19979
67	11095.43034	11917.48654	9883.758413	33308.14411	91187.32379	21713.85599	98530.83693	87835.9147	67551.36986	107165.0594	56469.11079	124421.8287	94882.669	102087.0144	41435.86319	34780.79043	179916.7774	12216.67666	17709.81442	118324.8654
68	4052.583644	6888.564434	13871.7276	26588.88265	7615.964458	11761.25087	32792.26704	44254.86978	79006.33879	43796.89604	226257.197	107712.2406	74611.16199	25115.86246	13239.35131	10915.97093	55630.39465	11650.41368	46079.49268	38924.9782
69	4758.166555	11275.10834	11552.06074	18273.25451	9061.146486	29968.67863	16591.84236	11135.39717	13463.69424	56692.25626	0	0	11865.975	21508.31175	10090.84644	3967.543206	165009.8297	19934.44911	185476.7053	101632.8147
70	37176.2487	41265.46222	46084.14921	51444.17311	65558.22314	86513.5572	96464.03083	84154.25669	99308.38357	117971.667	0	53684.37782	68577.47116	75922.93482	44291.68844	19815.15896	26641.33502	41837.67476	66987.71708	75427.70606
71	93533.75149	17769.28118	36803.73356	45321.62	5776.150305	196713.6223	24623.44937	127902.0422	13967.51192	282585.6351	19552.13866	188886.7274	227898.2175	243899.1306	132245.1294	124056.2676	240602.9478	104319.6396	280632.1909	274054.6853
72	5714.655743	14737.80224	42999.03608	99596.35104	185197.4298	18107.95337	78232.4414	79218.12873	181666.7172	8962.269631	3069.198677	2838.261116	3257.349675	10465.63031	18465.25228	3394.464998	252606.4031	144780.8675	85031.02098	284973.9648
73	1166.446653	42834.1011	1509.791814	9661.523167	3561.413672	1352.265315	6312.313235	8905.934498	8304.47566	4380.317051	2465.911022	0	8672.997323	9970.180269	1102.995639	1356.451968	6935.505425	1555.658926	2349.718835	13124.76494
74	14036.37643	145719.8363	13210.1489	294255.1752	57031.02595	35774.92677	134511.0776	106376.5258	125338.5723	56099.48601	211331.8279	39109.17535	186839.96	370054.0761	190922.9049	186123.9783	330337.7461	189769.9997	335374.9095	45953.60687
75	48187.78586	109402.2502	138188.1817	148415.9072	155602.3649	95313.99304	161417.5461	61125.35633	212850.6282	177666.4266	0	82719.48561	35310.2505	51369.83021	66587.74196	49888.43539	206939.3373	2751.665063	17224.49719	135282.2804
76	64721.88945	22095.76772	16735.43721	36964.44836	67139.27874	160648.5596	213505.7588	238611.3821	251412.5504	231660.5453	47436.24501	83093.40163	65245.78672	13194.48845	97873.13827	45984.46224	153034.5708	61417.74594	108668.6782	230374.0985
77	48825.64667	436920.7104	271989.1978	279719.2245	329656.1744	88338.12375	347412.6222	333274.614	374705.6091	390447.2225	359409.2053	383171.7013	385330.7869	409682.1677	443203.3266	413127.4686	463415.6036	324620.3243	334718.0616	422774.5686
78	12066.93966	561443.6891	590445.4543	564947.0536	570750.3541	15493.53574	562573.4607	625781.3666	646993.5121	609104.3543	0	587106.0551	592415.4358	629845.7727	425717.5537	568229.1704	695434.1815	448052.4342	718288.3464	772513.1915
79	10616.74567	216115.3187	203285.1007	184385.9014	212083.6684	20947.23551	218876.5184	324011.8897	473919.0377	244436.6507	3958.66292	351383.6084	328330.7896	407458.9991	245173.4549	247711.6039	381735.2384	174572.8314	267294.0227	130315.2158
80	21028.65798	25672.85728	70043.68548	14753.94135	69430.87203	44361.13626	86378.57317	344540.2266	79831.25038	131391.8392	55822.68132	117195.4555	58465.19837	134954.1364	16436.1662	67326.26375	95227.14293	23654.33075	159968.8404	68885.0142
81	61536.86433	82532.52817	65379.51435	88017.46957	146343.1031	37496.27139	136439.9215	45498.4785	78196.16684	155748.3569	54642.12566	12202.71752	78856.44168	7429.426963	72975.3342	97795.04217	42480.9192	66685.77257	40721.1611	67131.30595
82	7534.491191	93457.56039	120209.7245	88151.53585	153808.6456	50002.84777	191811.5868	234391.5914	204587.9862	245399.7036	89786.20118	148219.7533	186806.3755	199865.1199	126783.7879	92829.57811	244658.8595	66096.14417	50034.34187	223448.4561
83	431.2170868	570.8626172	869.6378375	1246.41145	1526.117146	1351.504325	14592.17108	4868.791963	2560.667871	14920.70935	0	1525.677133	0	2733.659978	868.2219031	1429.757589	2823.778015	604.0937823	2975.788696	2838.178696
84	0	0	0	0	0	63413.56147	0	0	0	0	0	532840.821	0	0	0	0	0	0	0	0
85	26013.62458	53348.0479	69643.28509	75808.63239	106455.285	8202.966848	41408.59496	92219.93294	123097.1776	31320.94228	17491.03034	60676.98622	18473.68477	17814.85679	930.7777698	0	47762.88149	694.1736914	67849.79131	103117.8063
86	10155.15255	113488.7626	45078.91522	198226.4146	195794.2222	61041.93029	234500.1898	280376.4886	26563.15062	299700.4612	6475.349026	2954.945764	38177.86567	107310.7161	166720.2659	160908.6228	259954.6031	166553.1484	290129.8986	400801.7774
87	20482.74086	14140.47004	13854.97463	170852.0378	15349.39848	21466.11543	76943.48049	36293.82078	43481.68912	46539.62383	3240.313022	5269.916711	30877.62456	33837.41085	22898.78224	155224.5213	191378.6104	4434.013275	290861.1946	146333.2171
88	4176.786797	43226.16327	1456.879746	20472.26881	52120.79847	1762.51868	28244.84802	2650.868086	17585.12492	7897.14468	0	0	0	0	13981.18704	12659.66622	0	0	3078.104084	0
89	10434.10246	56595.86617	91002.53216	77335.14521	169471.4223	10996.60306	234896.0156	209813.0234	182111.8866	270068.5052	0	0	101974.9255	175161.517	159840.1527	156715.0188	106401.6935	162800.1371	139127.6148	110681.2048
90	4847.533002	18248.85647	5716.741729	7354.805911	4582.324233	22398.77849	37193.94258	36305.2388	39197.52937	298084.0063	4304.098682	23297.1786	164930.4794	20965.46683	19611.14774	11817.35318	36422.38756	9633.27743	48573.2634	71272.24181
91	3050.26908	9063.463066	6301.60277	17569.9006	12497.42755	10388.15651	67866.00462	62994.3648	11482.26777	83091.27545	0	18546.75635	22707.02736	85839.82834	34529.75406	25763.97658	187906.9032	23809.61643	303311.7572	172390.6278
92	18184.49845	7127.185638	31135.88001	47299.3983	45181.79363	27929.8301	37291.03958	68245.0611	16943.01491	27786.68651	36550.49667	2626.76729	98243.789	41707.75827	16899.38072	28384.5473	180558.1291	23324.0412	8267.036331	48537.49844
93	8484.593947	11700.86499	27131.38104	15792.82735	9110.522585	29562.13105	42799.84368	115504.9794	53157.05139	36755.4722	6952.848069	2938.299697	27817.16123	256452.6339	170189.197	23435.00751	274305.386	13880.436	306164.6842	46185.77314
94	95026.72304	47487.97492	60658.90646	113630.8459	139535.9601	15017.92583	18339.01096	38680.18857	120993.2069	141306.0417	0	0	0	0	4988.577733	3426.622463	0	3573.045835	10209.42479	5984.805959
95	9083.91223	120647.6928	124925.8814	213750.4604	213131.3927	96996.89019	261304.1551	376066.6741	304249.7406	322415.521	0	2755.078396	3374.482434	119899.3708	189995.5562	182241.4865	311209.3904	190558.7596	323726.2672	329098.4105
96	9173.799983	530355.8858	557637.249	479097.5741	610771.6308	53080.83293	749568.0569	663060.0994	574903.6394	538850.4427	0	545901.9164	473546.8496	541231.301	466773.2945	520772.5626	559218.9823	442332.4401	578648.937	598503.4088
97	59500.78242	21662.84058	22468.75515	194636.9609	218770.9921	42893.54763	264014.9814	268576.1754	42073.0152	248274.2237	15262.40993	45616.60227	28877.04376	78035.39937	57698.57032	57564.50201	93190.40921	58037.1986	108702.3448	83767.14516
98	30990.63815	30281.51721	16439.74926	47837.70135	61653.72917	62214.90494	49627.35318	68032.90368	82225.72455	107851.7256	0	51955.45842	62086.57792	64554.48004	33543.13648	26630.67615	102999.7393	40352.32648	61071.29219	93735.07989
99	26100.51518	44710.63273	18265.48931	48953.83299	70698.5285	31745.72847	48070.78221	74585.62667	205997.4819	211652.3119	0	43137.83219	37421.59779	62968.69467	32624.3049	57421.73515	164340.6056	54995.69893	70859.71798	76757.36262
100	103719.012	135764.5776	124546.42	16325.47673	17170.42515	2307.543772	38079.2857	25496.195	41312.91516	17981.4225	78895.61736	215294.8568	269632.1089	96114.62999	196458.472	18026.2268	238161.6796	156727.1847	255780.6566	258071.4594
101	20177.37356	29963.54336	3130.18225	12552.30997	128290.6725	47308.5728	40791.7227	18073.63528	99833.08371	257111.0486	6513.700166	5318.761707	22883.17189	183774.1163	28304.32106	18170.3487	253718.3475	10143.21023	56478.68112	68902.81655
102	12872.31633	9323.705581	8782.543612	19751.00515	118928.1013	19901.16816	53840.76948	56972.51448	17397.45877	63556.93597	3401.807256	2673.114324	9305.33001	3462.919211	7956.377249	22591.14212	46319.72596	27226.20106	0	44835.74473
103	7465.910918	116997.1233	135464.2367	53885.75919	137707.6565	24792.84992	213133.2018	243296.8863	89215.4982	82961.69417	3196.534526	5352.503643	3194.828613	105903.5778	144446.5034	20522.69278	221377.1206	40506.74693	297758.2842	296424.195
104	62511.54691	8250.159012	13204.25787	166387.1441	13499.48125	140218.2983	187047.6058	96716.34421	252845.3217	238212.646	8767.455952	100843.5307	17546.80278	60277.71464	105749.9974	103813.0306	262713.2618	12014.48165	109887.8961	231578.6847
105	2304.038369	4579.40085	1429.833334	40716.23535	2669.485089	2973.02547	4461.460573	4132.181082	8901.630439	19417.19944	4234.873887	2489.274514	0	2941.81207	4028.609333	916.6195734	0	1218.12286	14090.00243	3039.604541
106	8692.559725	69853.04284	105068.9492	186615.164	216621.149	34286.92305	46380.94255	269129.9457	263024.127	288950.8488	3306.203613	15783.69327	108228.5389	266369.3671	32603.81375	156495.3276	116332.2292	167190.79	288141.9965	231371.176
107	74335.30327	16005.44557	54394.92697	54237.80614	204755.1264	188200.6726	226170.7571	218797.4824	307149.5585	237497.741	7284.341455	54218.06639	81208.30924	125315.1178	5854.873356	21244.04856	152860.3103	59375.19673	124400.4999	197730.5026
108	100279.6906	79240.74327	129376.8677	108556.3087	121058.6155	24622.87	312317.0459	155678.5805	187744.9482	234005.3417	0	224805.3087	42228.21381	263130.4958	187695.7464	12369.06456	212079.5884	106966.4687	29450.39493	264048.6137
109	66834.34155	58674.76002	112954.9146	136383.0347	19722.37085	204828.1611	191389.6215	185127.278	264470.5828	282173.9287	0	0	0	0	3139.763126	1011.796254	0	1145.607166	0	0
110	11862.15295	12864.10024	20452.57691	128999.2496	140366.7239	6246.819547	145509.614	198247.2811	206529.5628	155671.6265	0	19227.99176	39423.8313	28242.24048	76316.30223	23061.3149	88568.04254	3539.221968	28228.94973	181054.3607
111	30669.94557	35704.60661	42722.90945	49941.10275	37736.43973	11633.41212	33369.74539	63544.15113	84556.20545	83033.04916	0	50912.78679	71796.13707	36440.9765	39842.77622	30862.91935	51049.01626	45905.23084	41291.6901	49044.08663
112	42938.84059	125512.0733	151867.5518	271003.2695	217559.4143	15651.37334	265527.1752	386438.7339	303606.4287	333470.8725	21261.64521	245825.5755	9759.860134	273101.8882	13932.30257	168786.8829	292112.5534	173864.2522	319301.5627	312643.477
113	2315.473041	19506.09235	25016.334	28372.37614	48321.40775	17153.23686	68442.28412	59974.31219	57277.20596	130082.5463	0	0	42131.68299	0	25569.22038	20881.27608	160577.8321	0	3954.8651	55020.83483
114	6285.92224	40541.7423	150786.5151	7716.057048	32362.27644	9018.894558	38672.34584	385132.398	115205.8632	323094.494	6957.445671	23782.38745	127930.6126	199268.3911	24446.45764	171022.0798	122131.3511	174825.5831	222553.4462	130251.1632
115	6425.605155	8253.710123	5368.810144	48056.01752	59876.04158	6137.265146	29329.94979	12014.28688	86955.18212	83591.94627	11237.30619	66897.31958	163966.0151	121707.9637	1020.618336	1190.41158	92275.88782	3637.587321	0	105672.0204
116	11059.39915	19421.93889	32052.11601	68567.20123	32814.76334	30593.9665	94637.14723	59420.1251	76589.24975	66141.49913	223470.1184	0	0	3203.420054	26305.26452	24318.87821	11975.58068	36974.68408	12922.97298	79761.00239
117	29258.37337	11220.72448	23094.71489	33375.51445	58272.52532	67934.77646	40948.17929	107337.6297	80143.53443	107039.3337	4935.202449	38806.33106	28003.39937	18146.13286	13342.55426	6222.339126	49765.02829	11517.23911	36961.93119	101227.9128
118	79621.81691	2490.211518	20953.85507	85655.22095	13343.84085	148021.2111	5078.087534	167731.8955	151992.4498	6856.349414	3361.292062	0	10672.4664	29992.90707	790.8535602	1558.817056	21009.22759	729.6359216	2341.305044	2744.820747
119	19150.14407	79116.80529	81143.87498	105246.5385	121657.994	10392.14457	87380.68969	119070.8733	76974.60419	98255.22001	0	33827.68975	19484.96513	76941.76926	46096.80975	7741.02828	130724.041	10792.67975	32994.67027	83675.18973
120	27051.32252	36758.80209	46291.11136	60017.15137	44915.85642	85878.72065	81451.61231	80420.72128	98770.95682	94317.68101	354217.6279	2437.307007	26247.85642	2988.862932	5886.387675	9854.374825	50230.2667	7656.197342	23295.63245	17744.37078
121	26307.21778	32250.44031	37642.88006	39111.36174	46248.77442	52340.1005	48487.64658	61307.38421	64088.26757	135004.1696	141330.6974	60093.17895	70476.1525	85180.45044	76988.80218	9198.332108	28414.41681	70592.41086	10918.92769	81094.24534
122	6511.134558	121979.0659	138628.3822	48428.04398	19268.32982	92961.00168	125318.2845	74664.12628	125407.8087	125746.6546	1901931.501	73012.96142	71084.13387	90766.74869	114770.1319	83107.12948	147707.8671	29846.84556	3304.255386	61736.76088
123	594.1114838	56812.98688	74995.68177	71228.52713	100204.8495	4745.218282	120467.5326	104896.8603	122532.3511	111521.6309	0	0	2575.628569	18398.36424	6625.091239	2722.523622	5847.583403	4657.833058	6380.570786	27435.67785
124	849.184585	5080.513722	94014.56904	63578.23989	114404.9469	7843.236328	146827.617	146809.5953	83267.2017	108643.2981	0	2676.984895	11176.47642	3285.083936	10164.44877	24730.01258	36216.48672	18284.12321	7963.998142	74263.35229
125	43874.97442	5223.369342	1442.648013	10935.92962	146657.6889	127334.6599	68770.79598	122591.9775	143704.5049	7900.803977	0	37823.36678	107100.6031	184539.6302	71430.26447	75854.60084	202758.7445	1127.245155	258237.4156	206755.9926
126	20798.11989	41603.66702	48940.82179	4197.118052	2679.485515	0	3013.232014	0	0	0	0	62171.08675	57146.7102	40924.33794	53028.54653	131793.3218	14065.17073	93679.1624	11917.97481	34067.5019
127	22631.79254	17195.25215	13030.05884	12092.32039	84319.47532	32944.61947	76097.09889	158996.6577	134578.9897	83838.08177	108093.3141	69662.83838	100026.8583	110344.9582	104582.8437	9259.65952	127678.0305	10372.19721	178294.7208	277050.3897
128	10946.91929	78937.04538	13404.0095	23066.11388	35225.75875	12486.24503	100188.5807	42637.17836	127667.6337	9267.840527	70990.3685	45515.22407	19836.00932	114150.4415	5597.263773	6732.947739	35288.02296	65170.5914	53838.12675	123356.2571
129	11489.24364	4674.074601	1048.534958	7578.859741	5873.946262	2992.946803	3521.319906	2084.195566	4535.620225	6929.997825	847375.1579	0	0	0	901.9090338	0	2548.10918	660.3794879	7161.001611	2647.732522
130	4432.17752	36195.24587	33607.12334	63220.30474	56615.19393	28861.10002	5716.608618	19086.92003	79376.69687	55945.56101	1543.53375	4828.154227	4205.940945	2291.543042	3004.418291	5907.904321	6803.529675	3333.092943	9293.909238	7477.129373
131	86489.70567	72883.95776	47824.88478	51166.54968	8617.15823	60758.09423	17542.07947	20528.61635	21853.16656	40339.14435	3500.326395	13010.03436	10632.44895	29765.71857	40757.22751	43176.60093	32008.55195	64268.09226	11310.59966	12983.15204
132	17821.5343	19422.03827	14335.11437	20314.15677	19622.86126	14796.14167	186948.1319	108570.4867	74106.46188	51316.38275	51134.19105	62918.98971	20538.8042	123004.6069	37449.47336	19829.11028	62290.02806	48837.46424	70837.53441	431965.6831
133	3700.246055	886592.9286	760990.6457	332884.098	542891.5073	12699.44845	502463.3449	497260.9304	585224.6098	508122.7618	98715.34359	812986.71	486768.7463	525395.4947	652746.0778	506108.1504	787416.7588	303799.0165	74744.0448	622430.4448
134	0	79791.7837	72273.33936	10260.57101	72958.2602	3278.963386	99165.72885	131934.693	122183.7485	124847.9407	0	0	8266.04198	14616.55074	10813.92174	15583.24078	23328.64086	3701.517008	28281.30293	53569.00175
135	42547.35823	3991.552097	4819.542554	11950.04907	1548.91047	12236.01023	13795.06569	84445.81087	5199.569187	7054.913723	0	3821.756023	0	8830.873235	2707.890439	7206.140623	7234.342822	1773.754347	4884.716558	17964.34253
136	204778.1837	102727.1632	78979.81771	26461.34414	23710.85658	141319.7547	77911.06071	226591.308	145493.8143	165977.0873	13780.3708	178303.0401	50088.0023	9198.718938	41335.18102	10256.33692	288015.2121	8203.369395	35927.04634	274469.4373
137	27656.3201	96905.23554	114854.1461	107653.7119	158600.9161	82394.11527	151866.0932	198693.183	182101.3718	186339.5816	0	2550.100298	15637.5699	50705.47819	65066.84793	23249.08093	110782.4944	16957.58937	9568.007029	123367.2229
138	457.1173334	584.595	920.9487085	0	0	3110.758011	0	2150.324714	2616.671755	2661.131118	0	1933.961012	2501.494102	2643.845515	2095.120854	1144.276007	2808.059832	4677.306784	2783.943325	2942.827207
139	3701.710426	43105.69811	67402.73558	47901.24814	24468.23425	7095.727112	111750.5457	62733.9232	189641	131901.1457	497552.8577	0	0	0	6015.997132	2107.428723	0	1035.895298	0	0
140	64576.69866	99932.57146	36353.75494	96662.59376	58801.30759	66690.72481	87996.82637	91422.20051	93996.56202	174258.2964	135402.1247	43245.8454	25520.05112	90612.72027	46397.25695	49814.80018	42653.10253	69068.66082	98066.06418	139420.1397
141	68662.62504	22712.8225	28189.8492	29519.97716	15380.61402	4781.262521	2307.026777	16166.80538	15427.6053	5464.873477	4418.661489	2198.891514	2448.809956	5649.629084	2242.141897	2220.099291	10777.67899	1022.736105	8131.423733	2992.394121
142	0	0	0	0	0	0	0	0	0	0	0	0	0	0	0	0	0	0	0	0
143	0	0	5687.616941	11168.15495	12252.41523	2601.02584	5084.179307	7926.573977	6211.433057	3088.802417	0	0	0	0	6891.894426	1153.949535	0	0	0	0
144	16528.83089	11202.10889	6354.259406	44024.00947	175524.7866	47044.82011	147601.5445	98820.75773	65498.68649	247092.2844	3289.666553	5574.520543	17981.66197	72931.2991	34452.64763	24035.98188	83212.37657	17900.30965	13926.54592	112322.1831
145	15422.18341	83818.81875	88089.0059	56913.58446	76889.59942	11235.45495	37816.35948	80321.29123	9586.106543	45037.77343	0	6546.190825	2489.81592	25052.16777	23315.0016	6014.921889	70487.54281	6558.352412	3301.676345	9339.152673
146	0	64129.46112	89777.01591	0	102355.6356	0	132356.1701	141261.7118	107027.4671	0	0	0	0	0	0	0	0	0	0	0
147	19000.94715	74789.03339	86575.65605	67432.42329	124174.1068	139173.2666	171421.4922	216658.3816	180947.7293	94556.95403	0	185241.8353	230810.0393	298073.9862	19012.26697	15450.15284	13456.70089	11984.26761	242430.8065	101758.7136
148	0	53335.94004	44152.9014	15815.08869	61770.26823	1578.404905	25930.39853	11270.95028	143926.1007	8028.347842	134630.6764	0	0	0	2805.37322	1114.857224	2796.472046	0	2971.286323	3100.337512
149	58515.89008	87954.05721	4275.554566	112598.4538	29995.30719	129235.1915	187700.6641	183336.2337	114918.8062	147056.1092	11810.11641	24606.99467	82588.79432	4199.228284	69568.08347	54818.31247	174315.2026	61847.61628	128468.4498	171250.7306
150	4739.530459	108227.8193	10822.92134	138635.0326	175528.2817	176404.8238	182637.8945	233032.6536	285980.5557	246566.2286	10524.64115	170465.0908	127617.6614	247646.8454	106383.2608	110609.6451	70808.69398	97337.88919	261976.4673	305264.5837
151	14088.37063	41129.7022	55230.6744	77239.66648	57087.29675	47627.79173	51501.35402	64037.2653	112985.9955	176507.6272	0	63576.27861	0	77778.70515	55850.45406	63144.93732	121277.6512	28051.08715	79836.95837	154732.9868
152	0	0	0	0	0	0	0	0	0	0	0	0	0	0	0	0	0	0	0	0
153	1442.212795	467.7142126	1360.85458	2758.662312	1170.250214	8700.279884	6134.090515	1902.627367	12079.3343	4294.285005	1485.425511	0	7393.510096	8189.350939	1528.846042	740.7052625	11148.94929	629.8763818	8000.207446	7337.011333
154	8676.723805	28286.96578	15165.58544	6194.346984	85848.54712	11715.70701	51084.31623	110928.623	98185.22278	112046.4253	0	22319.0544	8780.61575	166583.2837	1051.83234	751.2559772	79874.25425	879.8090845	195208.927	117208.2548
155	43002.79902	74719.43856	98552.48467	101570.5853	149579.1926	80008.61962	112890.3479	133569.5383	124330.5684	139446.3569	35494.98136	22951.15308	3977.430352	40624.04431	69599.36651	12966.69906	99573.85583	23539.96543	30794.87638	89904.36656
156	4876.45975	109581.6462	53320.97517	36159.47571	68461.36367	129122.007	13400.30184	200784.8243	86945.87889	268676.5858	0	0	2735.461846	3092.367722	5155.100942	5171.437211	25577.85985	4103.519667	3318.422717	234358.056
157	37401.91707	6651.262756	50218.48955	6697.58748	62659.66385	84387.18666	84048.74466	31571.42889	15419.97538	75039.87676	1823.655289	9420.195403	2002.880215	2272.858242	1644.743304	744.7627881	11093.27557	1385.236049	7248.062395	2548.262175
158	1244.407008	642.7982867	2309.210046	2087.741596	1449.115763	3110.375757	21251.56568	270049.2924	209974.1331	16440.56963	1341.655444	0	0	7081.209207	0	0	25366.50886	0	282475.8291	303139.8029
159	14018.22796	17369.75526	126606.725	129226.1065	160190.9241	86599.54413	189560.6357	162192.2114	171082.1305	177414.2531	28868.7419	4321.717134	22962.78271	89671.95522	41385.83539	29126.21121	97087.44745	37234.66645	156119.4403	120816.2656
160	22536.89006	174204.5031	177488.592	26240.72593	279588.1497	31694.03642	27760.37435	17712.70617	80720.98818	39644.69396	0	45506.64924	91047.48369	111314.8348	12301.28507	9034.231143	133608.6292	4921.603074	325406.2042	79442.6775
161	4196.581545	50002.18745	92666.19928	88954.611	16811.41887	6987.119568	127311.9882	116985.0169	7295.633635	2414.175183	0	0	0	9241.497246	4031.074561	5681.710177	14585.63616	8179.923856	34488.11531	157863.0846
162	96685.08882	39789.89259	54443.14683	363045.094	609093.4169	547789.6784	354962.5234	771726.2127	316960.5665	661218.1845	0	149559.2579	148775.4304	203515.8141	84440.70598	72164.80871	170182.9076	80178.42381	164414.9893	244890.5176
163	0	0	0	0	0	0	0	0	0	0	0	0	0	0	0	0	0	0	0	0
164	4183.770958	41527.00187	46685.30999	0	19084.78399	5765.206509	9073.170901	29852.96606	18105.59977	8561.63384	32222.98498	3837.028151	7947.127332	5337.641814	3341.354535	5355.938013	7988.585779	1077.627568	16895.21732	41384.97823
165	7857.918619	5218.579656	1302.617516	4528.819171	15750.29914	1914.660242	15021.5306	31458.54463	10042.47879	3995.297417	0	0	0	0	2011.307723	2488.033497	2755.002502	878.8329822	5779.2473	5771.863872
166	27391.65029	31119.45006	55115.68464	139774.03	55015.81373	101400.4247	57737.21794	53129.034	139434.9765	330883.3862	0	142645.72	173215.7531	147244.4865	88152.51755	24918.3245	103987.8754	49162.31264	221870.3571	288950.5788
167	2273.732051	2405.158835	2908.686709	1043.374559	3676.468206	1507.404309	3454.724279	9459.489247	2318.660728	8614.822072	0	0	5889.901311	0	1591.44488	1560.97966	6707.799866	0	2421.434619	11718.68994
168	66801.162	6268.385244	116061.281	159362.153	55060.81459	39413.84375	219734.9318	186400.6523	274714.6975	241781.3124	0	111295.93	142999.8204	152223.4112	109398.9927	116133.0219	101093.8883	83210.9524	148325.7544	280400.9316
169	6711.844319	6091.847944	5223.655624	28073.5372	80723.09969	86952.59283	23632.64942	82063.34188	72415.3643	67636.39936	3339.912799	3521.407764	10976.43049	18878.69865	32518.56716	3534.646066	7449.580085	1493.769814	13070.22339	151234.2187
170	57778.70577	79784.24155	10927.83814	42497.1674	124499.966	105522.4932	53535.66422	45176.88755	63206.81702	77986.98362	0	24150.16643	3959.091573	11379.90595	5668.751118	5308.216833	4855.208467	717.4747046	2619.111467	5144.197346
171	31720.99254	39556.35113	48577.12339	56669.95398	69539.02232	87809.38258	96236.13216	85470.99573	111258.0083	52671.54231	1634.245763	13556.38131	8474.23927	20914.3412	1791.665779	2954.425549	86385.58821	2608.21689	17749.65924	42262.34625
172	5571.45252	10077.67538	10380.94485	146710.9913	200930.7623	24070.32024	250002.138	25439.97863	254616.0322	236772.7117	95898.11486	86156.33418	263699.7085	184024.5952	119206.0341	20341.15792	35006.17509	99878.92133	156808.6441	0
173	26801.62085	73538.86783	4364.774344	2848.731163	7072.77149	16168.66218	26209.26656	8852.243796	18315.08361	21370.38749	135135.4797	1635.745869	4091.997865	2711.987776	849.4988544	666.6873541	7866.086587	706.3109802	2691.615674	17900.86464
174	58327.13163	82641.89121	82429.39633	65679.16578	97920.51026	160040.326	151006.679	120650.9161	101026.5435	112430.0781	6599.366924	142348.2056	87494.93934	11721.98764	31808.63882	46365.90181	68707.29248	36518.94241	32546.07609	17170.56018
175	36594.72508	3028.824635	30522.52118	5031.559655	19159.25139	22833.93346	110228.0297	18200.38698	319877.7418	134466.895	0	122256.9146	167738.8626	110679.7569	7735.516681	11200.0402	69433.24002	6562.452517	3427.761885	186130.2817
176	13508.56036	17760.36398	7988.298431	2520.713798	11532.61292	2688.665131	3222.178693	3830.394232	4416.891284	23777.43219	1682.807003	4748.004349	6271.612017	2368.57645	17131.52958	5457.247284	2562.268403	3937.544138	9364.501362	7644.809971
177	4830.639754	2885.816434	30408.54503	8867.927721	7849.226422	52452.65788	18979.85283	20654.44313	43473.14938	2508.24041	0	65496.26594	2220.671755	2409.260955	864.3012396	73725.0193	7045.796646	118799.4565	18555.18806	8172.666079
178	38025.89821	49866.32357	51930.79516	66418.92314	62116.595	74078.57136	78514.86907	81298.73401	95506.87389	92845.77697	122857.8014	56463.09647	12594.87341	30949.14096	38837.29603	59167.06505	42909.65027	31728.17209	46898.18493	13145.32466
179	492.8032864	1497.377	5655.446966	1084.3288	1220.261407	2872.595336	1563.009148	1871.165863	10228.18159	6618.085466	0	0	0	0	0	0	2179.425542	0	0	0
180	30888.07156	48387.16101	50291.21256	32965.92802	65441.1244	50910.45074	64041.61415	67214.15817	58019.04185	117423.777	0	3731.109027	19052.51085	12743.27686	6482.769756	7255.802811	18520.15272	4633.142173	39390.04169	29936.61602
181	153813.2354	35551.67157	75817.00109	56107.62999	351465.1256	43335.01032	386086.4272	412696.8541	451788.7666	451679.8081	18821.53473	710132.6727	157388.0175	659146.9877	389228.4346	67452.73758	652376.0491	363199.7193	656709.925	637706.8854
182	12512.45645	30898.03646	29231.05263	0	42826.97234	0	68738.92203	0	0	94972.82253	0	0	0	0	34226.00096	41693.58909	0	33480.47583	0	0
183	23537.0975	4104.410314	6813.680422	1437.1102	2917.402262	5542.671694	4741.109604	20609.11683	17305.40781	9034.153315	0	0	0	0	1322.988832	746.0754565	2364.405447	729.7265588	0	5207.617771
184	0	0	0	0	0	0	0	0	0	0	0	0	0	0	0	0	0	0	0	0
185	0	489.512189	683.22375	0	1070.493091	0	1718.472382	3768.200955	0	0	0	0	3856.705851	2411.640483	0	0	0	0	0	2488.678967
186	1919.154174	34157.80113	90325.77555	73720.54614	114364.3342	5258.163241	111444.4144	94419.19203	147690.3779	171685.2424	1566725.673	89169.93385	148407.3537	107777.9966	91690.42983	95118.66414	158064.9791	88131.57991	98025.36807	196888.7211
187	17619.01168	68657.08833	9822.344456	2729.410785	4100.019792	8521.861403	90827.10679	85818.70644	7641.916831	5336.911868	3453.35469	198066.8404	16734.24022	194678.0746	14084.83729	7914.570824	216470.8021	7185.917732	223362.8213	255998.3843
188	54812.91033	18813.36025	17917.62959	3769.55736	28750.42845	195899.4354	7377.067251	30018.96824	33083.66079	48359.66744	106948.2861	211633.3965	239428.8868	243308.1644	16252.5259	104930.6316	71142.47835	92949.79818	279337.8325	251106.9939
189	320.4202917	451.7700101	1296.74211	940.738678	6448.695635	3744.827175	3335.575869	5807.337825	2158.29958	2166.167615	1326.175576	0	3795.026748	2242.997996	2978.545457	675.6689575	16355.01004	938.992478	2421.405374	5071.838159
190	20474.96372	1721.426058	5545.322457	16358.94472	16707.19804	94687.52898	62018.80928	53630.04424	137223.0249	129413.6878	2351.01583	30822.59154	17073.86992	4843.531252	2643.402783	815.9906616	14387.52039	2206.661721	18015.52896	8495.790381
191	0	40809.15873	40475.65181	41869.00242	67370.92977	1443.183014	90877.48433	113366.4045	117571.4195	109159.8911	0	0	0	2963.655879	4598.935329	3832.597321	2821.273528	817.4881494	5972.34999	20117.79725
192	29341.3149	3899.016112	37219.92454	11782.59984	52238.06053	28394.23873	10102.95403	35082.36026	32508.20725	2511.670364	14088.75074	9765.260782	15284.62449	2592.725647	9135.421368	3531.667722	33087.63168	4603.862902	12067.10952	7812.156226
193	50560.1128	73310.93132	75567.50336	2917.823529	13881.62797	15859.96422	45436.0399	31402.38404	66602.62913	4731.818115	1810.732478	0	0	13015.86826	0	2492.786984	2477.641772	684.60633	2519.839526	0
194	0	407.2561743	0	0	0	1464.257252	3052.678656	1851.894701	2466.09	2065.541462	0	0	0	0	0	800.7887878	2319.901853	631.1536414	0	2534.376797
195	0	0	0	0	0	0	0	0	0	0	0	0	0	0	0	0	0	0	0	0
196	3722.2705	8269.961924	3088.171597	74012.69904	22461.48425	19325.29756	22031.2648	25070.76907	44864.36875	221265.9015	9679.443662	247336.7698	173318.7953	85444.89053	33965.65269	11433.84867	33089.29384	40189.06322	227910.4712	258126.3851
197	900.9576045	3499.252865	5866.32952	2784.063208	2306.816257	7692.761367	6334.938094	16258.8896	10393.13843	6216.645059	1303.917858	1432.782334	3858.439259	7217.189011	720.72	2151.606947	2315.694836	1489.19614	6723.346201	4923.249214
198	475.8033719	1328.300526	2270.541313	1106.07327	2693.850645	2994.635918	89824.21118	72993.92015	259149.6722	124099.8852	0	0	3796.478152	6556.966985	830.1478107	3051.42808	25716.49801	0	22741.15444	139423.7637
199	56418.13426	7673.213996	65031.24919	33669.0376	56925.34817	17136.58327	5510.721324	12845.25062	33350.6764	2368.87229	4102.80472	3107.423892	6723.619611	26149.8784	2106.681932	2408.460987	9589.587319	3281.658054	6790.689163	2471.32738
200	1645.669223	857.3778323	784.8379083	2123.08346	1256.963796	1395.901934	1504.971365	1974.391249	2232.340269	4349.180889	0	0	0	0	0	0	2132.482961	0	0	0
201	28219.79304	36741.81556	89752.29616	101173.2072	117792.573	65736.72533	132048.6779	191356.1467	231976.8855	159055.3779	320809.8816	9443.729092	76158.21405	232132.287	52841.75933	43641.0421	105447.8571	45291.7155	138507.6539	153140.7887
202	52795.16769	74881.14812	92516.55519	110008.183	110907.438	7126.054951	147102.1577	51090.81705	213387.0618	65787.26927	1910.685256	26045.06886	102165.8584	6906.767422	57811.91681	43568.36757	141958.6186	39585.57123	18659.16364	89184.42524
203	34761.91957	61045.57923	65222.76115	78888.61197	99077.89479	124999.1554	138056.7107	151879.2549	210288.7675	167409.0193	0	25321.42724	66310.0674	81566.02458	69433.21698	46307.02004	60226.557	66396.49848	113795.2219	115060.8384
204	67518.64417	204014.8127	177463.0972	492833.9273	144312.0551	27988.48014	18553.5588	69246.53177	113394.1083	324121.1247	130710.3384	45600.33194	86265.29253	82070.03387	72546.67086	13278.42882	199891.1321	7708.45118	106734.0818	90893.97143
205	68438.41725	93472.05019	121042.1952	250503.1128	54081.87272	25973.92393	129052.429	66218.54747	99642.24343	83955.26041	86389.55653	4862.68634	185235.1165	96872.29161	102415.7236	127700.7528	226893.8628	107884.111	177074.0438	72818.5304
206	22374.38056	21427.01349	3130.195512	12606.23652	14207.48667	13407.57617	18413.08237	44050.28	26960.71575	56956.3034	61012.57114	54605.70913	4212.866931	2339.950803	886.8518976	1472.081298	33580.48441	734.1827069	2591.873416	5268.503738
207	451.8463266	2816.176127	25001.42903	3971.981876	16858.84574	4145.611897	65441.71066	73974.27501	15877.43663	118929.3825	0	75688.79492	78606.24465	2976.08937	26230.25499	12989.38157	76798.43837	14332.69199	87824.95399	130140.5938
208	3695.497009	65983.64662	25211.45385	18174.86143	20020.64676	12002.71207	34583.03247	14745.27052	4728.89283	53562.28572	0	0	44682.71223	44984.96491	40233.73496	41958.13474	29971.77525	24915.64026	53352.16252	70373.80914
209	18913.85051	36073.22358	10367.82176	1294.618964	1521.830369	9533.985809	63937.45666	4124.712579	2388.901904	9970.953464	3932.874452	1972.982747	4569.724951	5170.354277	884.1389447	941.8466876	2772.985166	1438.406071	5333.316833	4263.647432
210	0	0	0	0	0	0	0	0	0	0	0	0	0	0	0	0	0	0	0	0
211	3706.020674	7049.936191	7420.859092	1557.011019	35408.46689	70806.34557	15188.01732	13117.95246	19679.81851	23005.57211	0	1845.182834	2050.272598	5181.623987	839.5285199	869.1558893	2485.75199	810.07034	2689.856829	5300.839709
212	30741.13563	3759.29718	47656.33107	38458.63943	101752.2477	36885.07377	78126.22854	64469.62084	67971.17566	106664.8989	72843.53377	93185.71882	98868.34866	2802.71562	28118.66173	30005.81433	86479.93353	27597.3308	56252.98504	100708.3243
213	1932.816511	2556.061386	7168.577789	1360.6327	11781.62454	2951.741558	5423.41058	2318.622056	4860.509656	16856.84821	3045.47324	1829.752273	4387.64157	2521.631997	1024.704866	788.9406921	5320.26991	1491.435665	2759.365173	28206.83951
214	1859.100381	8845.57653	11380.47075	16020.20747	6703.327994	7243.251251	3577.397025	2065.452034	7308.57616	11832.19548	0	26115.88671	37561.58846	21693.55531	65911.06668	51978.24693	57378.12724	27829.77705	89728.03427	44617.83325
215	20896.11957	3539.638353	3772.279354	6919.792256	5816.096038	17434.38216	13800.95603	3843.0264	2162.405083	10955.21552	79532.94075	7542.856344	5826.159668	6063.638698	1402.086594	683.4114551	15172.65565	3689.895436	6859.62033	11476.90347
216	61698.48294	76195.10913	72304.57734	135026.2846	39912.9396	18325.91503	99835.12389	42720.5993	102118.7163	157874.7673	0	27328.45083	41708.15234	108341.1706	3512.675533	3301.210228	32550.77439	2295.428538	78229.05245	133272.6972
217	62900.45658	3453.567748	15354.24002	135208.1574	17799.77451	130882.166	62723.73983	231794.3923	254786.1724	238910.2385	15281.14089	133084.4705	164609.5031	270366.1345	121877.5762	91815.46156	277626.072	88021.93834	145336.1643	263263.3763
218	862.2591682	461.3426587	680.5777478	6390.628145	1120.740667	1326.738977	6148.238621	4813.992206	4016.876056	5244.859072	1288.557631	0	13171.00839	28880.19831	747.016875	2791.323822	6849.405879	568.9657013	6904.20175	2491.199648
219	25185.30801	32731.12855	42062.88078	38948.35246	69223.5874	89557.70364	86623.24703	93074.01457	83091.88436	40171.52519	0	1805.893901	2235.412024	5993.814456	6959.581736	994.6093854	106073.5205	5767.949313	36879.13063	10417.56987
220	13065.51133	7889.427717	24869.96589	99232.29989	96898.5738	53425.81187	112028.7344	146088.1593	144585.9588	136699.5403	17005.381	6514.832937	2440.516772	3013.217512	31805.80026	36803.26585	16388.52381	23550.85228	9026.787129	39815.53529
221	2696.224075	22555.21464	7016.590344	11727.2833	11530.18038	6185.954092	74439.47079	64668.60278	20144.208	16826.09418	4313.826508	1661.254926	51068.52399	48663.88965	12751.64377	7103.182808	22046.66578	4633.103139	26517.83798	61240.17754
222	3324.591478	0	1106.867977	1651.249182	1444.853035	2047.471545	1822.246545	2228.161772	2304.379929	4741.897698	1495.460742	1662.146312	2047.552998	15195.54384	817.6111743	986.6272083	2364.870476	826.2359088	2426.089263	2456.471338
223	21592.60361	20661.65746	1026.126178	0	37972.6687	5789.206154	1785.408201	16683.79193	2498.063423	2441.904851	289101.203	0	0	0	0	29859.52706	0	0	0	0
224	731.3223175	16689.8156	70038.47817	59178.46744	101291.0638	44004.86601	112879.1425	146653.8697	133772.1666	92208.88512	15638.67519	22550.77592	2431.070442	2871.049065	26777.90202	2236.224692	39471.34291	1746.831991	3021.498611	24411.82332
225	4178.242068	35597.69236	9328.95208	5627.799174	10789.87114	3058.597991	4257.681533	14266.80955	15455.88768	4875.46842	8139.339456	63163.94226	141425.9477	42107.51088	46695.71094	61938.95273	34776.95517	43026.87243	19189.11404	49982.77207
226	1121.686181	687.8851611	1599.890757	1035.936024	2519.223464	1466.27254	1763.229276	2026.126121	2385.620354	9203.072988	270831.1152	1571.88241	0	6707.00499	0	718.3379938	4626.176946	0	2456.106372	2603.983271
227	1031.821518	42141.10686	35364.46024	12634.90365	27227.48253	7107.298945	30890.86841	34989.28637	48206.41926	47124.25611	26399.81325	61498.59629	29529.19189	51558.60155	40219.17902	28263.16309	68116.23263	16157.57254	35893.86926	58821.51625
228	1838.218033	506.3079584	667.7601361	954.0210773	1232.580817	1365.339913	10316.88297	3747.132598	4198.51314	6693.243289	5773.78088	0	0	11044.05376	1521.044061	0	4662.661685	0	2466.060754	10074.80437
229	310.655462	539.6067389	751.7173206	1220.697916	1298.784771	1325.799492	3059.773857	1788.93	4117.828623	4276.542349	963.3516943	0	0	2176.260249	0	0	2204.368418	0	0	0
230	0	0	0	0	0	0	0	0	0	0	0	0	0	0	0	0	0	0	0	0
231	1378.885455	2147.366722	5959.293398	4674.144814	2538.873093	4886.258236	4469.13022	1901.963057	24824.04091	10318.24032	1200.900333	0	3628.524869	4181.951426	2625.07606	1760.653367	2271.262061	1289.207441	4505.302441	4800.333801
232	372.5113678	1513.477546	1399.286146	1042.354589	1187.249766	4113.92506	1812.007683	3825.409911	2381.279648	10409.45483	1472.246499	1398.951332	5755.267595	7004.281904	794.0284003	3091.870668	4696.763511	1295.472585	7059.038137	2591.0775
233	29240.43094	52420.80716	40146.94291	54198.29726	61180.32837	53456.86146	89060.21316	72190.47452	99723.32503	29858.10182	3025.500425	5096.218601	6574.515073	6948.475334	3020.367147	3489.326074	37027.74743	9319.82603	27911.95789	10780.14118
234	893.4032281	812.0892041	777.7966663	2987.415507	1189.634854	1375.170787	0	7363.785685	2377.453579	4488.218416	0	0	0	0	0	4973.568001	4881.126599	32424.35867	0	0
235	43678.70072	82415.5344	83640.18024	14737.38836	42311.02305	92866.07912	11550.59637	146945.0299	10128.48209	116560.7046	0	5798.418695	31935.44942	43568.30133	75669.88901	67343.56423	169997.7155	61048.42679	24284.90786	3034.350242
236	42613.93641	74376.28156	85027.11598	84911.73587	113889.442	70239.55257	140839.9934	6121.200359	160176.8989	92639.16371	7889.631116	94579.20025	81014.57635	124228.8093	73405.28936	74023.82922	15600.76479	69507.26861	36777.4022	147496.1878
237	37189.27861	16686.7528	6744.969723	50890.58327	11301.08906	37016.16866	14656.22381	9416.859335	14734.6129	25156.31766	4505.636953	21869.9376	8357.374211	51460.37589	746.0387329	2760.099516	24814.35121	5663.126536	5009.317822	5401.527253
238	20085.09301	70564.42944	20668.76535	65316.3831	122573.2386	63694.59769	144600.0031	89762.51536	159486.4462	107195.7449	0	0	316263.3283	0	166473.1223	16446.33084	0	157912.8137	108102.2153	253965.0414
239	0	49989.80863	59568.35815	49972.66379	82362.17615	1684.582646	17410.70852	120228.5725	138168.2815	103176.1409	0	2741.272295	2587.315452	6100.906421	12072.80703	3604.380696	11885.34566	1114.074965	3127.380271	14961.09221
240	14459.75474	42781.5542	112463.2816	110524.2275	12274.73756	15415.24225	18063.12863	12793.14104	18405.22306	6935.088267	31568.40742	6312.906471	2223.697346	4850.859814	925.1612292	851.2717786	5080.114907	724.8907013	2770.816304	2738.823157
241	0	0	0	0	0	0	0	0	0	0	0	0	0	0	0	0	0	0	0	0
242	2082.871991	6004.9399	5365.550627	0	0	0	0	0	0	0	1341.52964	2160.855791	2385.28125	3199.221255	8561.703413	8015.595524	2893.174453	4109.433563	5894.304587	3345.624756
243	251.6982701	380.9519879	1232.37652	929.8533307	1104.71625	1264.548318	1646.887493	5287.623475	6017.109543	4276.698245	2488.060822	1633.309178	2142.299575	2164.463635	948.8737299	654.9000458	2281.963777	459.4505164	2490.499446	2566.525452
244	85177.78855	141255.9061	45783.11965	70283.35188	106505.7342	300964.3769	58397.17293	200769.2129	108777.8526	3056.721196	4606.648616	81525.73059	7696.540613	79717.41343	8906.286394	16140.24169	159196.8683	8997.838846	9450.150417	29829.45379
245	25531.62446	34644.15012	58124.98514	53355.3619	69114.38317	54079.0852	109034.7568	81969.60576	51535.71376	71112.33615	0	4367.175919	16133.42554	44209.55347	28531.27488	31729.17713	14401.91237	45660.71023	8989.686885	71744.3041
246	67804.81774	9438.387003	7236.001683	9389.337285	3951.710841	10075.05344	12075.71497	8971.959965	6197.865875	8749.500403	9072.556381	25705.53575	6563.81239	15231.35061	3664.723627	5038.564336	9584.023118	7199.837182	7368.329897	5156.563887
247	873.0529266	43748.89647	41740.24902	1405.398417	1554.307734	1674.899451	5470.498663	2145.361904	7094.526592	7183.624417	4959.770208	0	0	2163.151934	1048.174585	785.2522412	11326.44401	0	2497.189438	2634.83231
248	0	50736.25342	52602.46721	8232.923024	88849.96488	4365.402583	79876.84451	108398.8744	129890.2449	127964.6073	0	0	0	2971.619385	4033.901479	3057.030209	2870.085894	0	3043.393418	8878.514568
249	53192.00029	15780.1186	17016.64423	131252.63	64682.94746	65224.46842	60838.43922	88906.86756	220702.0875	129063.9548	0	64677.49176	42050.96502	16652.45163	55471.77484	57658.96437	240138.1229	61998.9828	80384.16851	85516.18504
250	42582.79907	58302.39641	79032.71724	82800.72926	110783.3273	91645.69007	142241.4605	67161.81212	156537.754	158539.8751	24338.56592	84454.24317	80747.32545	80378.32644	78427.26012	70277.79805	103105.7735	67078.27345	178612.5617	138784.3388
251	5786.335016	11692.45301	14538.40651	48473.93439	39266.1244	119475.5311	22440.22137	78784.05836	190852.785	81067.48759	50383.01926	36945.1743	170827.2696	443572.2348	60108.87725	33687.70761	283973.2531	1694.068616	413737.0516	62253.29275
252	14378.23932	2089.13469	2996.178019	1358.126038	1427.799463	13623.213	4919.43665	2174.251487	23201.33574	12759.50938	12825.50474	1722.487731	6519.471943	11330.93261	3438.64125	837.4091199	5005.73584	3028.97328	7929.805496	5740.422913
253	695.0588846	37936.02926	34195.09617	1222.700636	37000.79976	4197.419451	3427.690825	6150.430228	4606.431812	32114.14221	398062.6303	1874.519681	2195.994265	2794.281526	5110.082128	2618.487188	103322.4607	23853.36151	156895.1101	15465.62169
254	2462.542251	54693.02268	96854.82456	126414.1864	139428.1487	27791.6433	227872.8531	92964.74078	273536.1278	293615.199	0	0	13742.67992	37710.42277	51190.8707	59405.3079	210422.9558	69555.7973	213917.6555	273317.7495
255	0	0	0	0	0	0	0	0	0	0	0	0	0	0	0	0	0	0	0	0
256	1050.657803	48958.44629	38943.81955	5896.388639	11565.79519	4653.549745	111275.4115	3700.38479	19787.92176	26070.75027	0	1855.055643	2975.166985	5549.006799	1232.863242	3883.665241	2884.969006	2105.154966	8545.560754	15158.66252
257	49373.3185	36126.64892	63180.90636	12616.85202	57436.2501	54092.19615	50305.86812	84316.53148	81044.94016	69918.12103	18444.44302	44615.30257	63990.33522	87181.57859	7045.564028	9411.336892	46700.51892	5959.606507	84364.44318	30430.00096
258	15542.55953	19506.87882	1059.673788	4481.204608	1481.850659	11216.99221	6808.259487	3977.070853	2383.281431	2508.136479	0	0	0	2157.437197	1783.762108	6624.233329	8856.229658	7974.507245	0	2601.984419
259	369.4081311	1039.348696	3988.632596	1993.812325	1125.676406	1369.251453	4505.552358	7143.948523	2215.84043	8579.675208	2979.004625	0	3814.57786	2313.915205	678.7439758	1320.153278	2334.6675	601.3656024	2290.961272	2490.142698
260	43521.37256	73639.36036	84608.49231	90738.50171	94335.99067	104651.6309	99561.36646	144971.2125	125115.7387	154058.9134	18491.17733	87736.9089	96356.24165	177537.3248	83668.53481	79053.64108	136677.5145	67809.63868	91023.48869	191783.2392
261	32007.40403	46253.49315	55418.24424	71747.06873	76443.11314	101973.9286	99183.83864	103961.2677	108265.0188	131769.2893	13926.97485	79888.58797	107659.3137	89305.08647	58786.72393	58900.98998	79168.23377	54857.81566	85083.83356	122729.101
262	37890.09056	17293.36189	62433.33926	82162.90466	77894.09874	96973.23831	68140.09317	88242.62661	50531.63752	292005.9115	0	76945.45354	43207.54239	78625.35158	56636.94665	38798.02591	41625.89941	36614.42861	136978.2989	108159.9704
263	0	0	0	0	0	38671.59427	0	0	0	0	0	0	0	0	0	0	0	0	0	0
264	477.8180557	682.1190033	3292.488391	2065.257708	1140.005061	2657.026461	1640.9221	2020.837017	10595.11779	6292.14416	2805.980522	0	3740.686238	2420.276155	2204.923661	681.3243567	4500.130803	1949.317557	2323.028232	7424.190066
265	3373.412779	2156.967636	3158.181271	1165.314111	1269.864009	1595.828156	3061.410645	2088.100217	2493.05759	4163.168134	2824.086786	6687.177726	8805.853257	16714.14027	4597.335099	4084.745229	7290.156306	5758.970896	5162.936287	3212.101406
266	28286.51258	69349.31482	40245.9262	4251.512703	1645.169238	5193.913304	65213.72444	22767.19846	9182.861982	13094.83031	0	157055.2122	0	129066.6929	10880.49006	21013.07036	128651.6636	4162.019681	57466.96174	199762.5566
267	0	0	0	0	0	0	0	0	0	0	0	0	0	0	0	0	0	0	0	0
268	71542.23378	88236.85565	103954.5661	115478.5486	21602.45998	52865.12762	10210.3969	38550.1821	303333.1177	2659.574333	184983.7144	142418.8018	107320.491	112207.7509	863.7140314	7461.172729	158544.5456	1413.336363	71805.09367	83036.24127
269	2124.540672	16974.08362	10607.1883	32452.14337	44465.7875	23777.72732	79394.18831	105212.563	101551.1658	48547.55115	167879.8822	87651.72168	34916.3745	34677.88562	9569.902544	4222.851105	85365.60097	5064.443591	79968.64421	93059.46646
270	3037.434442	68301.41389	55220.90295	61344.1029	80573.36259	29035.34273	88659.38353	110031.1863	132187.529	148073.2481	10047.60716	103175.2322	129804.1531	167257.4531	54506.87837	72254.80198	149791.5398	55204.78331	162493.866	123508.7783
271	5008.872242	43000.34635	9057.8286	8961.892874	59324.70357	11841.66189	37463.63491	105418.3844	111228.754	231396.3441	24157.09526	86748.68967	275205.7585	164821.4925	50443.26064	18582.54784	391957.6397	33454.08404	111287.8292	163119.4584
272	838.2789349	1399.775565	4242.146752	4109.984577	8364.854938	13714.86252	6628.937036	2124.037507	2267.14689	4496.509182	0	1657.342057	30520.03871	2406.485039	4235.907634	7265.082231	7073.816353	3231.287307	4955.737712	25413.58101
273	11398.54619	1376.526482	7678.896914	1395.255388	36616.64175	24095.92143	3951.163279	10337.65239	16100.29121	20838.94603	0	3242.563	3764.740748	0	2468.718358	1537.392208	6851.545884	735.3591174	0	2546.380305
274	31402.95556	64480.12508	64250.78701	26134.01527	96662.04779	155097.7256	140905.7176	199654.0786	138565.4609	155539.8036	0	61569.76507	33756.51129	128948.25	59487.00631	68229.27075	160630.3308	65014.46309	132365.6184	114445.5684
275	18823.21001	8792.803837	55566.54636	45196.05673	25660.34316	114582.8253	155245.1065	85011.93066	166529.9545	233236.417	3194.979917	172799.4094	25449.09671	92139.63643	34565.39265	53090.14678	49404.85437	10972.10043	325383.6932	197314.025
276	129942.6581	156434.5561	32163.01935	120134.8198	100789.6376	30153.05818	127358.8228	269185.1547	110666.5516	83310.67906	54004.64487	101453.9243	120880.493	88773.16704	27411.32878	11549.17236	171453.0704	103797.5364	128886.9591	133340.1201
277	0	669.6890771	841.6192181	0	0	1575.346926	1768.544363	0	0	0	0	0	0	0	0	824.7842029	0	749.1487225	0	0
278	53735.93903	76021.65968	7727.666852	82341.36274	117497.6564	140222.2714	103951.5059	127299.1453	224195.2311	97405.08186	4437.018585	96325.34154	192358.2128	138161.5974	9137.320192	110391.373	217030.6625	105454.0152	143765.885	269337.363
279	55144.4458	75695.55327	39141.16721	116191.4308	109593.5488	98078.66891	169815.4593	150602.7273	166817.9918	80732.37946	8446.574136	92849.96037	59379.74967	90257.08968	33278.79187	28375.81965	117715.2539	34715.52903	134746.0919	104521.8878
280	16771.52379	2467.159216	872.2958569	6020.576719	2209.119379	1440.214222	1618.853632	2011.72121	8052.835942	28024.54214	4771.270558	2984.718999	1994.152214	2285.935378	688.4955121	645.5167987	16119.97799	555.2702985	2332.880134	12369.83827
281	42724.27691	52557.77831	46857.76749	5324.437288	8575.802672	4753.088976	12122.8008	31267.94375	10133.67239	24422.83891	2199.481787	11801.92254	9784.43729	3305.312534	3226.650775	1638.150906	55567.05897	3438.282656	15787.68275	7192.751741
282	497.1931485	673.8348834	776.1464648	1042.029745	3363.574039	1333.227393	1674.839147	1904.174121	6250.408264	2172.358257	1360.485022	2942.484598	1917.204972	2098.366392	743.6791296	643.3805402	2327.653147	1080.125832	8902.292937	2475.767395
283	26240.75628	1291.895186	1484.693284	3946.111036	8569.466444	14799.24028	1604.386	24345.8163	4516.990334	10710.68552	0	0	0	2227.650337	1036.088408	2010.096991	2280.96	676.4103699	10788.64749	2531.100081
284	41197.08006	65003.78843	65150.00418	73544.52993	65132.15082	77248.85763	23613.77554	246123.9831	99890.08203	111445.354	1549.345891	9161.04375	17515.89283	15436.55929	3538.514663	3670.268467	7101.450791	54972.14102	12666.38049	40313.27718
285	14273.01795	31283.00938	46580.19172	62706.02576	23418.64995	76396.09478	111684.7834	18019.26073	9497.196409	20155.5004	12862.64352	3339.559797	29968.84176	52090.58142	13345.51374	35390.44763	8157.518701	26401.34818	12017.42534	63600.35718
286	0	0	0	0	0	0	0	0	0	0	0	0	0	0	0	0	0	0	0	0
287	11456.84995	844.4569354	2402.877111	6777.465727	44191.25824	98138.58021	21396.5134	73694.14493	69081.14313	77119.03341	4246.270228	1738.945151	2262.679563	5827.167349	25089.68792	47757.37774	2598.856106	23121.1561	108186.0888	13044.7205
288	41770.95167	71265.75393	15874.02289	75897.92759	81080.61744	5582.338542	78226.56095	38738.70794	50098.52849	57958.36286	4634.630457	94514.85284	131690.7933	63398.49261	113581.5277	74074.35986	88084.43116	98139.03376	184586.5216	187628.2038
289	34210.03539	20547.91703	4029.63427	33104.36453	45432.20208	42217.50072	58714.48853	76262.44639	116201.0772	88141.60454	0	1667.465266	9347.260111	6695.18866	2339.358821	3920.524173	4538.081689	748.4932947	0	9683.89842
290	29869.69553	56878.01013	64405.3791	78618.86236	87992.03561	140997.9122	129242.7063	192889.5782	220304.8479	216456.2188	0	8604.427896	63351.87641	6923.870076	48088.56831	56032.64767	98131.59152	46008.20716	106790.532	113181.1733
291	2599.341385	6247.241949	22097.3796	152440.088	120533.8413	117055.6707	140637.0474	275097.1712	121592.2532	206187.1115	0	138235.7168	78730.17361	119215.2748	76476.33797	114940.6699	221239.147	109703.6358	135102.0772	118698.7804
292	39828.58651	40345.67972	2631.652388	77489.52191	54693.42193	14765.62945	12299.74828	22082.19572	100143.001	105724.0512	15551.07835	56778.19772	72323.57652	2745.501548	55612.48943	46667.73589	22412.97909	20626.11648	17328.76084	2869.89906
293	42007.13683	98494.64557	135908.0885	70835.40328	64873.47138	15049.79123	74766.68022	152849.6545	82512.01931	399853.8514	178891.3131	129679.9469	21567.62375	143027.8904	81547.28586	88685.36254	190320.077	75958.96651	34707.1002	71203.60583
294	0	2095.037227	676.6775684	1795.014294	1100.154902	1255.29293	1647.367493	1809.538484	2080.457446	2145.073799	0	0	1839.522722	4736.056794	730.8073169	792.4472644	2214.6955	1083.622736	6502.800498	4769.233184
295	940.7858981	11108.1335	1714.284269	8512.272878	2093.557061	7166.005796	8914.739081	5300.68333	1976.074926	2046.370364	10101.40787	1455.961772	10741.03425	6074.870596	4415.592876	3661.758747	7753.973855	1067.621039	4604.418699	2321.230957
296	50081.30114	3692.645132	12336.01138	128067.1009	15027.76434	133877.4475	200593.7687	6883.688254	29019.87301	271512.4188	13980.94653	108626.1003	101946.4418	249004.1547	94750.47964	77084.17344	296824.8395	72519.21574	107198.2458	210917.6441
297	541.491026	6309.292077	7118.807194	3536.160172	11462.28526	1478.519561	12905.07023	31507.9052	16456.27089	4843.573792	0	1877.451855	2250.095977	4541.18269	1841.829802	678.5816748	7559.241438	0	4979.602354	12841.83842
298	15234.66848	466.5712473	8394.876995	5232.209465	1397.503191	10324.53509	1518.931066	25291.10368	30995.96251	8835.404854	3727.249937	0	0	2190.970547	0	0	2185.718181	0	0	2528.704116
299	1874.46785	24015.50643	18553.36663	10302.15236	62735.88426	1628.753632	55290.11169	41210.80564	266442.3732	186408.698	1545.157123	1947.013495	70290.76921	9784.132932	101438.2846	99240.49872	261571.2066	32790.82879	288443.223	245278.8761
300	28135.84141	891.1897943	4340.282292	2254.700782	1787.718539	43137.04364	8651.279172	66337.29887	27353.47915	32129.90802	3013.343075	7608.786636	98769.35158	22638.52581	6732.923846	5142.022099	33472.98507	5510.849293	41534.49891	4302.74577
301	629.3939502	2887.65603	13106.60818	3288.021632	11704.50257	3770.156261	9618.041305	2269.901294	7574.833455	5294.107419	0	1888.234178	2194.584675	4902.171108	1072.40759	913.5487848	2728.761218	2616.941794	12855.9215	8154.928015
302	54383.6785	116435.0408	104114.1206	61665.57148	108795.9073	74572.93342	97310.78032	24426.14432	114001.6752	99806.81832	9020.294484	14172.30493	42533.24673	35184.44643	60451.69694	51514.49417	104526.1371	45016.60281	36934.75053	52339.2957
303	0	0	0	0	0	0	0	0	0	0	0	0	0	0	0	0	0	0	0	0
304	0	0	0	0	0	0	0	0	0	0	0	0	0	0	0	0	0	0	0	0
305	24180.98192	27025.36702	7732.176021	73778.18768	13142.0629	62941.15641	75329.75309	66248.79359	140778.2948	31062.21429	139179.8902	10478.44847	70891.04997	10845.0888	34914.59237	5165.054485	17252.98488	50165.88646	10724.11682	38850.69627
306	0	544.2121362	719.7579163	0	1234.213374	3817.939351	1640.952795	12430.32882	2208.832361	4315.129871	726188.3711	0	0	0	0	0	2323.294585	0	0	0
307	16564.80576	172946.542	197780.3203	318019.116	254772.1145	18455.38211	367116.7754	426336.4532	348778.7487	131637.8326	248119.2476	257647.1649	267612.1164	367569.637	288168.8644	238732.4831	403322.97	74025.712	405690.2465	398861.1512
308	1358.220542	5831.596882	2227.608644	4811.787323	7016.141759	5855.561836	20508.53938	25460.183	36915.56763	17333.66516	18388.94531	4115.135006	2189.951455	5891.516345	876.2963489	0	18559.32262	650.2717896	13477.5864	19651.12639
309	19588.96863	30161.16347	75602.50147	52002.20372	87386.13545	114522.5728	145793.2701	123041.8517	93446.93617	89306.7871	0	59262.3949	80913.65126	39644.18406	116494.5359	31812.57535	64926.33303	108488.0002	80423.27186	108065.6568
310	623.7621346	1610.27809	2522.076533	2432.08368	5799.773608	7456.763628	34373.85579	16471.35896	7145.674156	31915.64749	120839.8752	1868.64494	68172.39668	41737.84258	23922.26628	1334.977158	72792.1201	22370.15953	88860.8375	84071.89682
311	0	0	0	0	0	0	0	0	0	0	0	0	0	0	0	0	0	0	0	0
312	378.259519	610.8173712	794.7950098	1076.668989	3415.023369	4022.698953	3273.740508	1939.386434	8333.876678	4436.827361	0	1598.021697	1987.975349	2183.867974	1462.037789	1796.835952	4929.306021	1228.597734	2432.634478	4979.882966
313	382.5502094	945.1983005	1556.49342	1074.668566	1183.261487	4236.801266	6360.653441	1884.988883	2156.792102	6522.901414	1100.40349	0	0	0	732.0793195	0	2282.601379	0	0	0
314	17355.2756	11750.75508	4289.811951	3587.447672	1515.107021	3044.806271	5342.611256	2289.232617	79467.4813	4852.158223	42243.83164	165623.7382	135890.331	152333.0236	34167.14519	36890.59664	75764.04962	24500.03977	97206.81155	247614.7773
315	0	0	0	0	0	0	0	0	0	0	0	0	0	0	0	0	0	0	0	0
316	2802.156125	3572.792926	827.6406042	11510.04669	56353.22135	18417.27833	65625.7295	1974.230035	40506.59515	9506.553633	6844.384094	191466.1167	79917.8591	9818.20054	5914.435618	3709.270074	12412.10953	58636.86905	2557.620615	42280.06895
317	65833.47055	80005.91872	110516.9741	78140.47804	69975.17757	27604.21248	95146.95061	88457.43449	89545.65079	88359.67886	0	15602.65986	2256.619438	18793.51369	72925.26277	33595.50291	2784.313367	35425.19943	2821.03062	93553.59423
318	13431.1332	35443.37001	52101.85915	86717.75073	58834.11569	58389.36253	76441.4544	69984.65778	116898.9025	119736.0733	104770.6226	19301.36612	0	2417.620605	3937.665895	27438.93969	73893.14314	4472.986095	2653.204351	37532.83329
319	0	445.4593039	0	895.401947	1112.681206	1310.78272	1636.483052	1880.491465	4214.669041	4174.44026	0	1267.479888	1786.39663	2141.721914	805.4656073	718.4492963	2248.975459	695.0177051	2305.351077	2456.916064
320	11533.79181	226026.2963	226610.5275	160465.7719	80488.83538	96139.05149	258108.9758	317620.9153	215495.0297	114640.1387	0	96707.83869	127191.7075	165395.1461	17266.71554	62560.04842	131313.228	62190.9285	152975.8322	173116.0417
321	306.9042902	13380.51761	2914.718826	1001.979338	2952.378556	3261.284041	71203.92469	72926.33537	2277.990483	20261.82995	2930.843156	4452.044985	5932.542491	9414.506514	1608.34884	2343.225375	16029.00299	708.3120081	35512.05611	55740.6198
322	0	0	0	0	0	0	0	0	0	0	0	0	0	0	0	0	0	0	0	0
323	14412.08604	33654.61014	7611.961978	68428.01307	70181.58947	59538.55354	6030.607247	96117.52205	84576.17434	157608.5291	7048.231886	3368.137709	12249.02733	67583.6667	8064.488079	9853.834607	21990.03989	26572.28477	78212.81479	18258.58789
324	0	742.4062811	1676.9661	1266.499677	1439.184705	1585.139008	3596.041945	4282.561626	13830.89607	6953.184998	0	0	0	2730.723779	843.5342615	0	2461.494814	0	2639.383022	2704.034905
325	654.1174237	525.8183423	4099.028533	2001.556851	3369.419615	2677.499231	1586.61869	3573.354771	2320.565317	8576.758894	0	1295.123632	1831.616862	2209.685801	689.2875	680.0779138	4636.503135	556.0824683	7014.76875	4963.599932
326	2110.485976	2589.833079	7738.90216	15259.00213	19454.85158	12686.5338	30773.12521	35708.67434	37084.8845	21390.48957	3851.073827	151704.3666	105730.7212	68445.44139	27286.31438	38294.57264	13504.47546	10204.63285	40498.88378	102157.2472
327	1533.981434	1865.230738	2750.022405	2160.372755	2700.619695	1440.331326	1744.059265	7952.001079	4233.070327	2189.086501	0	0	0	2141.55345	620.9330273	718.022818	2293.132214	0	2380.133057	2591.926348
328	16138.31493	64595.90947	45914.16512	67139.69497	95799.10315	127006.4793	123785.7123	158590.5801	16872.95082	81155.26451	1707.195179	3498.163187	38598.9664	80135.14818	32774.74184	40767.1439	67867.64631	40493.27455	48771.96247	106472.9299
329	3220.012918	1984.488423	2517.477852	1156.519644	1425.670386	1599.759514	3285.915018	1987.052421	2316.779824	2315.855566	0	1513.82517	0	0	0	0	2433.79125	0	0	2582.120127
330	15348.86794	39908.55292	37917.81707	57306.86802	40334.61191	55043.61071	35247.72457	52705.47854	11759.30532	77035.73539	0	9891.885795	14269.52017	7161.726951	8647.483727	26917.58049	18358.30555	2761.484921	19641.687	12026.16141
331	0	0	0	0	0	185553.3153	75018.0018	147416.0366	58890.27905	98491.0617	0	44601.77246	4581.364233	6709.228608	3259.359366	0	5563.391287	0	21723.14533	9207.302849
332	285.1206949	432.6308157	673.0630994	874.4303705	2073.22496	1230.487701	1465.536808	1853.634089	1982.941842	2063.215349	1183.058822	1483.764192	1828.541481	2076.161484	767.2853485	1821.637524	2209.124092	567.48336	2256.28396	2464.014045
333	53515.07042	5577.719453	107898.6595	117071.6065	166362.1573	18955.80833	43348.47559	31615.30624	79150.05575	27110.12741	0	95209.05303	187571.1465	284346.0608	9634.732485	15330.08728	300017.3529	15793.04394	286926.2839	279364.7418
334	473.0929211	25927.67001	2338.770643	4090.370024	4590.054276	1378.576813	10279.57485	22716.06896	7427.041897	4676.915413	118462.6882	3499.229443	2094.002271	6448.032664	2095.765375	1496.086924	2518.582478	1423.953726	2389.025654	5085.534045
335	57154.08051	4137.514585	31027.34686	103494.39	143504.64	52836.15312	74105.00456	112363.5614	90156.4954	131165.9144	5045.370425	6002.322173	30335.38447	16797.90597	35400.97387	30361.70101	38702.32695	21466.78686	17710.10734	32686.70905
336	14894.25974	3085.845267	5027.770281	2342.56333	4080.878613	7289.6217	12962.33156	8032.821086	10791.47313	7200.169768	0	1567.684819	2069.102175	2369.418047	948.4218732	708.41896	5074.052366	708.2590759	4989.759521	2618.710005
337	294.7880896	2151.385166	3353.06434	7419.732819	2157.12891	2374.219039	4534.855367	5442.548807	4157.701018	2183.074958	1258.513693	1664.251875	139101.6912	6454.956863	676.792738	1267.407559	25280.14017	555.9573999	2505.373257	22988.25611
338	460.3557101	1295.446129	1555.239485	2004.358508	2310.243794	8218.327042	1662.660044	3757.930269	4230.645117	12731.13606	2595.318333	1525.860703	5684.158356	2381.427839	800.9347742	1337.855026	4590.622991	2042.554975	6941.694397	2481.282729
339	1112.150388	483.2997336	992.7390656	934.2994482	1081.47965	3436.226554	3041.896575	3541.27701	2077.349919	2096.17853	0	0	3721.430786	6592.137832	1388.854951	1195.309891	6693.073616	1645.170652	2284.284089	2437.137576
340	0	0	0	0	0	0	0	0	0	0	0	0	0	0	0	0	0	0	0	0
341	13340.09526	2372.171424	2710.218235	46231.81198	19312.87563	9574.167125	35257.29434	84215.70182	24257.97627	34194.03692	3279.133905	1682.045409	6062.956172	2494.076111	10214.98441	10007.08859	9383.366228	1481.277772	14018.73871	5096.212317
342	1576.999978	3744.588691	3741.118416	14222.69681	4307.539669	19639.29007	32965.74082	16771.51604	25982.28527	5353.996619	5042.249583	5213.557408	5031.417795	13376.98075	1657.42502	736.1082642	2421.004878	654.9542468	4985.605056	5194.940889
343	62714.48675	9270.556293	13303.51954	6528.012667	48358.43106	39917.30017	62582.90199	80500.75775	62197.09802	75492.09374	71569.88073	38324.32289	33306.25329	76118.10329	1588.025621	1398.250948	104409.5083	723.6608643	121489.9604	50254.91945
344	994.3469907	1910.394738	894.2191315	7253.306664	2144.116044	1641.178542	65281.75923	38409.66847	28979.51696	93699.4457	0	83292.4288	21615.69965	4260.431667	14682.37218	11112.85176	83111.35267	5595.205159	71829.91318	28550.59095
345	15002.82366	36496.06063	43271.80178	56889.90642	6734.805531	6927.293452	7676.241691	24010.82651	9266.834539	25521.50553	0	3332.705812	36283.16714	4924.26991	24720.20869	30606.15164	16991.92978	19664.93459	12484.98402	27772.80935
346	990.498252	50784.34125	53038.60717	39912.59752	47923.94145	15972.06226	34800.59517	41133.7356	104524.6644	33236.06733	8213.055732	1955.055553	22935.68652	10476.07317	2093.000316	4451.202081	10846.5681	918.2508014	38013.77052	14110.82675
347	90400.52202	107525.2695	132383.8001	144651.5042	147013.1422	104417.6864	204887.5451	207443.2634	195589.6376	261834.7691	314830.1309	320099.48	211635.5463	203323.9918	103695.543	105992.0725	214211.8832	107137.7763	210902.4837	289688.7839
348	25337.01399	6613.486007	32901.67363	18450.76378	61582.39344	21643.7334	54754.9892	105848.8514	86860.05518	101357.0661	0	78531.48957	92430.73834	87696.34852	60557.76859	60252.44112	175529.2538	50844.0079	79573.77015	294875.455
349	13417.21566	67799.3842	139661.1901	129045.2036	30359.04292	171455.4399	98644.88791	234142.3671	242911.5349	311714.3995	0	117535.6006	254831.5858	331838.1113	143285.8004	54025.05428	319776.2474	107641.2987	336302.8492	288668.7997
350	18667.57461	2495.451566	39842.32456	39107.60858	43188.58601	37847.75628	51327.72445	125795.3215	110430.8592	87710.40206	152836.1631	218148.2189	50153.73531	82492.21076	15910.28976	67380.5312	108143.3394	1617.387799	107126.4609	121248.9098
351	2054.159564	39074.21158	40384.97351	21535.62865	4732.750953	63509.48873	63655.74833	2275.298679	124143.0601	2654.473755	0	2068.245234	6785.409727	280509.5054	2933.228062	10543.87282	20090.49926	36402.79456	103350.7172	16638.41781
352	2139.618492	32120.96386	27049.28996	1296.503976	10785.97567	5479.135664	14137.88389	50682.25935	85778.34086	58188.50769	3050.728427	8324.594824	2160.249126	2661.768479	12154.96797	1277.708238	15436.73248	4546.448666	10236.65414	8140.722869
353	274.3266193	564.6644824	740.7085858	1030.653688	1164.243263	1299.412101	1529.37223	1806.435428	2110.71553	2202.039404	3742.961232	0	0	2171.155562	0	0	4519.641973	0	0	2449.861106
354	18776.4321	26088.68252	27586.82514	15717.80259	22338.30011	26770.71453	21145.84173	6433.23052	27519.14013	21496.34678	0	1756.312086	18290.6205	25737.01506	9449.869702	16496.90259	9923.106907	24383.44477	23111.37226	66570.21142
355	2799.666799	3522.591401	20770.74506	151358.0682	30551.03408	73550.79001	76030.67197	203636.1755	128633.747	151145.7783	193672.1351	92576.25404	71185.12597	236025.3029	11162.49318	27078.57767	275168.2129	28716.05718	313870.3207	214091.9238
356	44034.44641	62774.82922	77145.59993	90572.95388	64103.38807	107872.5336	141293.9308	170430.2764	89634.80141	211548.7573	9713.921451	8695.917455	70032.88453	9086.973779	72550.82876	35949.92271	7487.950562	60583.51867	78342.41235	8346.128049
357	1494.12617	543.5961053	1419.591418	2047.472271	2243.929263	1335.97938	3175.296779	7363.467883	2086.986951	2212.396216	0	0	0	2104.980249	0	0	4578.327026	0	0	4824.944341
358	1373.061055	25246.86093	12699.11225	9096.609873	7140.113954	4934.840918	8392.509595	17338.13461	22196.25963	16002.45429	0	1937.123042	2296.425125	2329.056372	7477.977085	3043.737361	7619.711624	1271.640211	5479.355369	2776.635066
359	620.9684967	543.4176709	688.545	1027.655288	2210.19204	1418.477607	1733.522871	1802.375237	4106.275038	2361.715334	0	0	0	0	753.7289832	0	2185.642288	0	0	2433.19377
360	22996.51736	55796.2239	3781.06947	59265.97084	136347.1737	105148.5653	8198.083323	218994.1814	182310.2937	95295.11936	0	5230.87749	9424.320582	138572.8725	37069.9134	60394.13718	130706.2649	27355.85435	104341.477	110192.937
361	30138.32708	46391.13159	51292.22884	1986.840916	57754.60752	66170.73206	19120.92291	19788.95195	37780.86575	33662.75189	0	3444.112716	11893.18167	18650.52927	2655.809859	6464.124479	4984.210349	45050.14857	2671.043928	51648.06229
362	240.8164124	431.1258151	651.7015796	971.7759393	1115.103636	9264.863752	8502.760408	10651.49866	10659.30387	4256.518293	0	0	0	4447.991206	613.1744824	0	4465.244421	534.47625	4388.847737	2523.243926
363	3713.344468	1130.283664	3941.575192	1039.549548	2446.401665	1475.640198	7848.621145	1941.755933	2283.386177	2337.689465	1573.096223	0	0	8959.386643	0	0	2298.181794	0	0	5031.877786
364	410.5716833	0	0	0	1161.856725	1565.190846	0	1901.976108	14645.53485	11347.53493	4612.42571	1568.284838	9531.346816	0	1354.83627	1432.28244	2438.490125	0	2507.849099	2671.669929
365	618.3243677	456.1354907	1775.939918	1887.111909	1150.572451	2707.034634	1531.30244	3563.595154	10823.61902	2212.48637	0	0	0	0	0	0	6666.489844	0	0	2493.811692
366	33732.14796	40701.08245	30095.32428	13324.1938	17797.37399	39934.7693	33930.43066	83583.10824	50135.17613	67555.21521	12912.83439	325290.9103	449810.6033	501567.5593	119467.5167	79678.28115	545969.5857	101777.9151	563873.3908	131998.1951
367	0	3462.902043	2141.328005	1909.333433	2381.836553	2595.180223	1717.313555	3885.250408	10671.01495	6247.767338	0	0	1914.285125	6441.881177	769.5292841	1502.477996	6758.062668	2021.480722	2391.840483	7346.632654
368	329.1199896	429.3830429	1296.68592	856.1513232	986.3335437	1383.984954	1584.440497	2017.908468	2027.520967	2158.066099	1382.837487	1473.001326	14511.91875	4112.66907	1315.593199	1667.290487	4464.243062	993.6789642	2394.707241	7034.832686
369	50362.34238	2758.584492	10346.41023	114207.9473	95210.6433	70740.92516	118517.0222	159000.7422	213641.3339	159657.0249	12793.06327	67524.23155	105292.4493	172558.2417	96990.92768	76275.52443	229583.1961	68994.31414	123331.3501	173779.7046
370	24148.96028	19548.33039	1208.392646	1415.909191	1656.621321	52321.53097	5681.784265	16327.11734	16659.52094	2603.769368	5982.174503	5842.206343	11313.60594	2574.00991	1588.826232	47862.26695	7366.711575	942.1812598	53642.96249	16659.77506
371	6815.406995	9370.676904	22738.37273	140890.7465	96174.40523	152828.7806	94356.30166	75177.11311	219752.9545	139511.4878	49376.26147	40909.85245	111306.9641	27014.79801	2497.89665	3112.038807	136109.6255	735.1788702	98337.98398	102697.3021
372	14761.77509	54278.37461	9800.039273	7766.987816	5751.839491	13608.91352	1897.160372	94513.50531	2458.340156	5607.729236	0	0	0	8417.174253	4952.920968	3730.459823	4717.306978	685.8503558	16431.69721	13442.15227
373	10657.38328	85444.99079	8663.535081	18215.45447	51873.56067	46288.66613	17547.17854	96644.50081	269009.9851	210483.0337	43767.02697	47810.8905	87863.17286	125648.0668	2368.458924	2742.277643	150560.183	649.9079297	150089.5475	11143.51178
374	19615.91013	39179.10257	31339.81019	6838.337505	18141.83295	6979.912969	120696.3487	94802.45952	59910.83284	22823.28155	36264.97979	84975.32137	127137.4624	91418.73749	12993.5021	70568.64203	154665.3312	7123.615243	99078.95742	130242.9702
375	16976.29636	25982.48381	12987.3566	91828.48404	35030.64412	122753.7107	67657.30358	63209.18935	187144.4287	147029.1464	0	68540.67134	71470.49101	53882.7907	49128.61608	37463.55096	290505.7842	31087.21195	212517.1638	27641.86137
376	582.4477917	420.8473141	3916.332142	9810.743068	1097.247019	1298.116835	7501.713398	5759.929889	6319.311152	6130.790233	0	1440.409032	20527.12092	6410.704878	7196.632487	3339.380275	4422.480579	3597.486525	11524.33211	11910.43307
377	37175.9728	68104.7841	58428.81198	114458.8603	119509.5463	103854.9662	132716.5441	143419.9321	90675.76891	141043.7941	4770.993691	6791.777933	61846.96434	2882.186565	58775.34185	56707.28243	2766.194868	42588.72401	2832.160869	18731.75906
378	2253.278324	428.4728641	1384.807637	4814.480154	1150.113406	2696.740422	2967.389648	5328.126584	8276.702849	6507.472786	0	0	0	0	1871.002269	597.7027112	2277.055591	566.074314	2255.422544	7229.413125
379	1782.257712	4961.456704	16876.3506	9859.880039	100599.0114	37781.52011	79936.89687	33796.48521	53204.24949	19407.60031	0	173885.2643	26906.63995	268927.1897	15355.48995	78287.00146	276840.4363	12325.07327	292088.8565	83347.41439
380	31072.97195	0	18713.94527	167864.9858	116115.9366	181310.5926	53340.0093	77869.41512	255443.3063	147947.8471	53750.22984	21631.60728	90918.69192	5443.496147	7475.695547	0	81069.50436	1699.517911	64136.27757	21807.18125
381	0	0	0	0	0	159735.4716	33845.66116	18305.76556	7392.179663	9813.426724	1406.380924	4583.78436	2235.503145	15174.11213	0	0	18026.90976	0	2748.122051	5680.21177
382	892.5704178	1713.758297	3436.26902	9217.809089	4549.60047	20160.04741	18104.86417	23653.67881	32257.36176	28031.29993	2598.230468	0	27485.9374	8773.207346	22030.64885	1538.730884	36045.95591	6546.177391	41019.46581	5006.942886
383	56421.94032	1635.484265	2958.116858	26099.77958	6725.150182	51214.54402	20419.99595	97439.38747	2432.458279	25693.63617	11655.50533	7224.351801	6346.611442	9010.802109	1332.640245	1845.754272	2546.603635	552.4626599	7686.931663	12300.40002
384	766.6826212	2024.177871	3691.350921	2778.309155	4380.229501	5335.732738	4028.335986	3872.443491	25945.51443	3529.630034	4620.833701	0	3983.193457	7193.613604	4221.721886	1303.966983	32691.15256	556.4690662	2469.807576	9451.084307
385	45280.25798	52973.30307	38738.44305	123325.1505	59038.68693	64768.09705	71560.92568	56972.28656	130246.3606	90722.43888	7028.986666	122878.1506	164225.9673	103951.0486	27051.5778	42998.85885	18442.73407	54048.67615	224693.9982	144034.8418
386	4529.249755	81147.36054	101381.8436	98833.78838	110273.6217	49134.90877	92496.51557	85631.91075	87605.61294	98608.16296	1432.274612	95863.31015	176623.0356	168384.5565	131216.2858	107486.6226	208231.8926	95870.29415	94390.74451	115371.6184
387	0	0	0	0	0	0	0	0	0	0	0	0	0	0	0	0	0	0	0	0
388	55709.8673	66651.64004	34469.54184	6144.274197	78577.68321	30605.02538	205319.4761	93085.83734	44789.26594	201879.9138	3215.513232	7162.006633	84433.74931	26318.41159	23032.00987	35311.22351	61173.32651	29478.4789	26744.12829	7819.024592
389	76237.10874	117851.4691	188786.6312	204355.1322	249603.8887	219579.3169	319814.1764	343575.9162	376525.0517	386575.6211	0	459392.502	451102.2078	448577.9479	338548.0172	330347.835	496906.7396	301725.1965	517970.4677	506767.552
390	6262.791852	58673.26554	27227.14851	99771.06558	79229.11425	97656.68285	131411.1996	70866.38713	236464.6904	102266.4679	114738.9209	1792.457963	85894.48271	67885.59167	42320.11488	70413.80362	83844.50782	81150.93901	86482.75231	200112.1195
391	12608.15739	19499.61427	18605.48999	10322.50271	51414.12418	56833.19486	99493.45318	62261.02155	96551.23886	30739.03133	100188.2033	94326.46129	104399.7781	101107.0603	9970.062924	4302.45269	160343.4543	36059.51124	102817.5994	85071.50381
392	1503.209788	1809.816105	936.9537286	1108.840001	1444.582815	1654.202263	1771.188915	2886.904878	4752.309558	4677.714954	0	1796.408778	10755.25075	10496.66304	11083.97795	8141.223615	2573.101121	5598.215457	15661.78849	5530.979905
393	17742.6386	25751.75549	35854.37873	59296.96162	82781.20493	85352.16206	59300.76416	69352.39284	74607.23951	107888.0505	0	1652.152291	21019.46703	29270.7214	35611.94782	25013.01579	21601.67698	22131.08589	10177.68084	18707.91423
394	44758.81783	49063.23473	30390.09494	16458.67057	116598.0421	74190.57655	83255.84251	163787.236	90025.76631	105431.1672	0	7563.203866	31346.6891	2766.433909	47552.54753	35860.4887	73170.56101	53258.0453	105002.2997	28892.94986
395	40743.83603	2974.054417	976.8450366	9462.383467	4256.950814	3291.356382	22306.24893	18957.23613	18973.99441	7132.645283	0	3463.655186	4174.23119	13038.88298	9335.32953	12295.34671	10050.56509	3338.867798	41194.80031	13263.1245
396	6511.002953	3875.631188	2795.55759	15921.23828	13511.29495	5769.048995	7567.069215	53538.08837	8683.885305	12330.3007	18924.07443	1653.077395	3782.133303	6617.60625	2726.967689	1968.06447	2442.646245	577.3107898	2537.553809	3882.52054
397	1770.588949	2555.370428	4311.66626	2998.411404	10633.62227	4715.492421	9683.433754	17728.19823	21586.57904	2190.546848	1239.533657	1494.361132	5742.742566	13206.43802	9066.508643	2603.645678	4806.079475	3467.546884	9397.746006	2646.860955
398	8593.061624	16640.5379	31744.35306	60451.06433	56040.74378	24882.59115	57426.27485	73812.41856	139835.4815	64483.51182	0	97166.25051	154623.1853	116001.0037	47338.52794	32650.48449	362203.1199	10678.1984	160219.4501	52663.8495
399	276.33375	831.0778693	1206.81	919.7876459	2118.322529	1338.047963	11955.53499	1871.938938	18316.37321	2217.410991	2827.591176	2838.368793	3564.968489	2194.513374	1378.12556	1297.85157	8895.437329	528.7125092	9206.096316	12073.89281
400	0	0	0	0	0	0	0	0	0	0	0	0	0	0	0	0	0	0	0	0
401	24526.24641	36194.95895	32788.08222	61544.44356	55056.13028	82787.65922	79102.46251	90263.24599	109824.1809	84093.37	0	4628.154683	6850.998508	2594.620327	39812.36616	26679.00552	18423.44809	19873.5105	4884.042458	36929.34892
402	1275.031205	476.4584674	4088.544082	2003.102216	4473.600447	9106.921703	3166.259886	3698.598911	4077.517786	2196.033904	1480.378832	1433.3038	1898.234242	2102.79553	721.7335657	747.4683087	6633.26321	574.2025378	2350.480188	4951.934077
403	16944.38429	16486.75227	55387.93336	61957.25252	90727.27683	45950.92479	7109.898058	12362.9717	11016.25389	103818.813	0	3420.822217	22545.76162	2545.399006	2250.903829	21793.39042	10759.22574	44980.26001	32720.47302	6381.459602
404	640.9948178	514.8835675	3003.315518	1916.02131	1177.229037	1328.733842	1611.621266	3795.96865	8027.185386	6435.138984	5323.962301	1442.014036	1915.068713	2136.812036	1436.166909	1001.187244	8657.147571	2230.678163	12272.11077	14238.86256
405	14472.92982	3752.008759	42608.9564	35926.86721	110578.0427	93255.29792	18986.66443	34666.82607	168782.9929	34399.20235	0	45791.00922	62277.32138	22391.76078	733.5919336	3878.465306	95322.29086	610.8966486	7299.886091	100776.5746
406	772.3494571	54555.72339	3810.603215	59678.30402	4511.971285	5652.557948	7103.303752	5164.143516	12989.33561	20623.61643	0	1656.111687	10126.33525	21885.67327	37034.31193	33346.16631	8482.12437	18065.27182	7349.558401	10233.1263
407	33325.70823	53231.07964	52457.34863	50113.89676	88387.63807	75534.92224	58848.85234	85950.2424	37984.073	16264.17462	2742.486108	80319.05361	113595.9502	81133.17927	96811.62353	103951.3224	172071.8844	73306.43838	151251.11	178187.4297
408	269.428494	407.9608182	0	882.431098	0	1302.77172	1490.821688	1787.970454	4115.335737	4269.31385	0	0	0	0	0	0	4395.74502	529.65	2233.608464	0
409	305.8361504	2834.948835	5470.675107	2647.796028	4040.294747	8244.515453	10074.82298	12474.51571	5949.806173	4008.796172	4574.841482	2731.106547	10630.28646	13850.25952	1866.015192	1620.323707	6693.229028	1412.855684	2340.46103	7212.706553
410	40359.17793	58980.85442	1402.415934	7941.722001	2661.095237	9166.541001	8915.430861	1810.792178	4263.241157	20238.24721	1446.812249	4251.665215	2043.329063	4249.400735	2324.395767	3279.402105	11171.5049	589.059668	12177.73365	9423.849639
411	48532.49655	68949.72944	97181.46508	16006.81994	20375.12856	190700.3523	61310.88972	220644.2614	172648.3006	308503.5161	5393.896688	222004.9399	237774.8105	240827.6887	52863.63424	14947.13044	173743.8209	7278.027285	171080.5911	231092.4796
412	432.7602759	43616.4678	61261.12653	7205.586138	56941.95748	1415.32875	82455.79172	74158.02003	13909.46007	21197.78593	1907.275485	0	2066.651609	5026.741677	9851.649785	7416.321996	94272.50251	1364.247252	174095.4374	8733.059736
413	20342.28282	48211.45601	61602.19097	16381.42539	107974.605	94868.99736	149632.5657	4364.224783	176363.7528	105298.0935	1885.644009	54254.2078	8158.493562	137914.2333	28774.28204	44369.23488	137538.5569	34978.88583	12497.17992	2759.010601
414	1566.496255	2831.981153	2068.410085	17543.06149	9598.422946	2479.640142	8914.94287	16058.38276	19889.10943	40263.80444	61757.08859	1751.408372	63924.93944	74281.49457	4982.73514	2158.67684	79303.79097	3041.369658	55241.56356	53129.86266
415	11114.61264	34123.62419	31294.5685	5434.233871	53548.48288	26463.24965	41393.91374	72104.42273	16008.15111	9355.839829	1573.157615	6204.293932	3911.571892	23533.93039	23350.53938	39461.74495	22903.87308	30572.05635	30452.22071	2767.574487
416	0	391.1690671	572.6560858	1662.85715	4194.459783	1286.064987	2868.99583	8834.122687	22894.25253	6242.231338	0	0	6935.268076	2193.88979	2062.612392	2525.15434	2277.538264	1065.244955	2320.514077	2452.240876
417	264.1991803	427.1750903	615.8064661	819.2275983	4939.650579	8565.917476	1554.380969	1810.353373	2036.778289	10268.25922	0	0	0	2059.944192	677.0105695	586.7591144	6490.761702	520.5864001	2187.936738	2351.471155
418	286.3862924	425.3699899	594.9790631	0	1031.039681	1251.73403	4368.473855	1733.029431	2114.414011	2309.711331	0	0	1627.727256	2207.120164	628.9026361	0	2196.813142	572.2612701	2147.534539	2208.700876
419	3546.486382	6061.704782	1553.182383	2016.196633	1229.034727	7180.303832	1678.030664	3717.454471	2200.690481	2328.556619	41831.77247	0	0	9152.773989	733.2710175	765.3948376	2362.302905	0	2380.317473	2526.91095
420	51220.12875	2152.005914	7435.238707	4267.011079	6640.561542	11486.34339	1915.652175	2065.245623	32452.40676	10153.43071	0	5269.249622	11834.7893	12814.96025	834.849646	762.7808002	146683.44	578.6673871	17587.54309	163098.9931
421	0	553.4853497	676.2006958	895.5634021	0	1313.611326	1493.570533	1840.394773	4141.483	2125.696289	0	0	0	0	657.8055121	0	2275.328892	0	0	2383.392854
422	375.9909	3822.681603	5462.162518	9895.166016	8993.153086	1415.785682	11669.68611	2227.36199	14597.64406	2530.612573	0	6123.729836	1983.538235	2520.067478	1938.99748	771.7020996	2582.015698	659.429187	7570.130229	5307.979504
423	37123.42602	70554.18177	104230.4154	103654.1084	164949.5718	120160.2569	188981.8657	83515.68138	259912.6501	78093.97411	0	5095.758647	73017.57666	27993.95156	83330.30301	35733.8551	115394.9183	41429.31589	23291.23113	36754.24819
424	2251.528467	2408.869248	1029.303918	1436.250476	6022.581372	5072.101611	13615.39873	11208.84292	2697.810667	5015.888174	0	3808.472878	2276.24469	2977.265479	10187.56031	14475.40312	33981.26432	5300.208636	6026.495449	6008.921016
425	2510.730393	2702.424131	825.166571	3741.149696	1310.481804	5447.910421	3213.29528	3821.023257	6251.20563	4515.630974	0	0	1925.615259	0	825.5076691	0	2295.66353	558.3990948	2322.92551	2552.231602
426	7374.430783	39183.51415	4689.94155	5080.00299	14905.14727	2988.417056	19240.68802	10795.88281	16414.97851	7618.103218	2559.550012	84718.65913	49106.43095	14210.86928	30675.55818	14316.12014	90538.38283	14685.87104	152146.7672	18874.06459
427	43221.03788	2313.375948	27437.40499	66794.48799	53685.63118	77171.47924	58280.61228	126544.203	106511.6345	84487.08014	1597.50301	5167.561564	15588.74317	39390.13877	78972.21876	64489.5866	38199.57224	74397.10777	100576.9416	48079.79831
428	355.0867575	898.6292358	675.8673926	1040.091921	2415.520239	1326.94853	3203.655106	1818.635922	4166.061031	4322.340725	0	0	0	0	0	0	2190.314817	0	0	0
429	434.8389798	485.6670868	1260.089116	2629.456533	1050.281719	1277.1	3218.113553	1875.062538	2119.60136	6276.049841	1239.696562	1449.244589	1884.376417	26941.70525	2124.078717	664.9019824	6857.719607	1152.207065	2300.3305	4815.274922
430	958.0640707	564.5424847	828.4686053	5917.131508	2527.857927	2768.920873	9300.97749	9576.011129	2246.00135	4542.463696	0	0	0	0	0	0	2371.241667	0	0	0
431	257.1781805	464.4623007	0	0	1186.467023	1396.890483	4544.73446	3964.35965	2508.284641	2353.604392	0	0	0	24465.89417	0	10527.43138	11507.30077	0	7314.706362	2581.926768
432	37660.2424	33693.3373	23622.54233	53752.95214	2998.305267	70485.8657	121169.7569	25938.9104	122319.6	119015.3359	289947.7446	14582.64645	69411.90363	39295.63447	9932.255425	51226.96514	55048.62269	58745.0669	34401.37691	29308.53441
433	1325.580603	1261.839413	1847.582606	2807.191527	5569.941903	11312.02635	7708.166829	5659.943309	6233.954077	16695.04536	1326.125665	1407.072305	10298.30073	8015.306715	14540.3507	2965.818241	25668.3021	3990.69992	2293.183213	14634.03232
434	0	6213.018019	9991.9761	11185.88522	50274.0301	5856.771313	122302.5216	85711.54102	34076.31803	136127.8366	0	0	0	0	101145.2821	113219.0063	3390.349988	116396.8246	20675.95838	172043.0747
435	0	0	0	16536.83704	1276.389042	3014.065756	1773.377743	2177.853289	66952.85069	95490.47522	0	1647.457767	23742.61637	2819.261382	36271.5043	5508.38049	32131.90718	8378.29134	2859.782739	10946.25864
436	295.3439676	453.4460129	4012.102255	922.8308807	992.0223578	2630.606971	1534.341687	6731.746699	4227.687927	2203.587729	0	0	0	0	710.0866846	1590.141215	6593.732095	1228.905042	2539.990005	2558.476868
437	10463.33089	18988.24445	37290.98522	24698.49272	8564.403252	6862.640482	8015.450896	26283.33294	5711.308755	34899.88827	0	1708.44694	20336.73025	8153.567717	2394.001514	35042.20199	33338.55694	3737.930607	23272.19119	28427.28962
438	379.194472	1107.929128	758.8629767	3129.553147	1235.296549	1425.387909	1684.581196	3958.234515	2258.961021	2293.362795	0	1374.428167	1830.266609	2236.214465	642.8155682	620.9990112	4330.859656	596.1518481	2331.523718	4827.458738
439	82071.36076	104014.7107	160378.2406	185591.4211	211674.2736	201367.2704	252707.016	272661.6494	135175.7323	294717.4784	2799.24627	359633.013	336710.6966	370899.9715	218818.6915	211505.9883	368896.5761	205612.5608	402063.7715	384482.3395
440	360.8709219	725.232887	735.3714441	0	1512.549723	1729.286367	2110.653171	2293.61803	35971.20666	13591.88281	0	1627.314917	3826.513268	2655.290215	56091.77547	63590.99123	9917.820242	94636.28004	2890.508752	3000.311982
441	55828.77402	71011.35863	100036.3817	1405.530626	8208.299674	47949.99047	92165.03617	239044.9515	118025.9546	180669.1534	24170.29501	133563.8808	177835.4935	192802.034	12137.22415	11983.98499	96678.0719	14021.33481	99121.59852	122840.2604
442	1789.348442	1634.277509	9491.391522	4919.000685	6743.32756	10834.64901	61977.54772	9303.535258	16213.696	9226.774138	0	14608.53414	13521.9865	10108.0049	26069.70478	11859.29582	47779.0954	21386.74104	12350.52004	10403.022
443	1929.023138	38125.09613	56651.08486	37720.75515	59967.35292	23708.49316	111025.4435	78370.07511	78491.50479	7365.201196	6371.70149	8439.143093	20286.89443	9676.916213	2240.69146	33138.19511	20918.82404	31537.11966	14341.61518	27341.90049
444	13666.1705	44717.55487	53288.46701	88499.92495	131260.6738	75630.69829	180557.8415	133315.9711	170014.5118	178419.0809	0	87992.37623	70563.08318	49259.44713	21752.51956	24006.68243	2919.088235	6988.112791	123487.8134	49251.89874
445	1096.297514	2216.233434	4247.50101	4775.841275	40364.23354	26363.9028	53479.05094	18837.6888	26766.71194	4775.341619	9662.446648	2533.905582	3978.327448	8022.556743	1684.559745	3434.839037	2366.933379	2424.391194	7436.39491	2543.870259
446	553.8520312	1168.561033	1020.22908	0	1261.391122	0	1353.515625	1834.846326	2485.183755	2091.355664	8139.626763	0	1645.383625	1938.093102	0	763.41375	2287.831267	831.4032568	2066.180999	2755.243718
447	2903.325471	1858.359441	15171.66797	4132.439755	4908.503079	32874.78161	11547.07249	53418.01637	47283.53315	4797.993669	1910.659757	1754.282659	4088.605616	53417.16867	754.2276691	611.1586505	25139.15822	519.0108234	9780.380464	15782.31489
448	12160.24461	0	0	0	0	0	0	0	0	0	0	0	0	0	0	0	0	0	0	0
449	2348.496111	2496.321195	4260.896603	2197.214141	4765.705887	2635.120371	3018.478096	1858.761013	4046.324447	2124.789675	6887.966814	1444.670552	1914.710273	2095.128347	2292.736954	1241.389666	4341.538652	1088.272062	2315.610725	2522.740913
450	1645.817606	477.1452557	9603.367527	6144.148883	3061.065135	4702.500483	5939.608085	5397.933186	11344.36529	11907.96727	6527.907916	0	3736.915254	2110.594922	8523.700653	2243.191597	2214.066357	1004.910908	4561.210854	2486.660889
451	37797.55225	61880.63343	84007.53025	82289.0497	25678.39752	50522.17084	76078.41036	72959.77739	25562.19798	13816.93079	3778.175812	22853.25747	138965.2736	72462.42694	100571.6111	84530.97046	146154.4895	85172.13751	121369.7453	160291.2049
452	818.0172894	1524.276526	935.8419727	2398.790907	4189.133035	1643.7698	3830.577198	2423.866355	4971.261072	2594.938403	2222.844873	0	2354.653608	3954.484629	1094.775015	916.5855542	2764.13825	2509.293796	7497.060205	2849.863162
453	16675.19178	3605.932958	7074.946785	5275.73554	26029.38342	9022.111117	6546.276508	43503.56488	27696.94214	8576.010956	0	1690.260282	4006.909226	23062.81014	3162.783829	2833.74329	7009.875308	730.1967847	10009.62365	27925.61503
454	13175.34202	14393.85768	55726.93051	47752.8149	11747.39065	67405.69718	57764.52858	66503.88624	68245.95513	115501.0976	137455.1623	57733.21848	106716.9866	12921.37921	49616.96792	30202.54218	192904.987	35499.81232	208061.3281	47110.64747
455	0	413.8662854	557.6579242	852.3138647	1106.083784	1285.171545	1527.650123	3337.572305	6486.240718	2118.199263	0	1421.954451	1807.006926	4269.496575	670.5532727	660.8785364	6693.99594	528.35703	2288.459202	9601.764514
456	723.3811084	7420.660646	2443.661158	0	2061.948845	0	0	0	0	0	0	4300.765444	2631.858442	5714.972952	98576.82961	89646.15929	11244.49827	46798.27964	12550.46759	6587.316431
457	16279.82711	3768.240456	2399.060929	3899.674874	23603.81738	10958.32074	75682.02937	96791.40195	83313.7154	109613.9973	41178.76233	1676.222029	122257.4064	78847.86786	37988.53794	47447.42441	87855.66632	4107.826697	72220.49641	165361.0765
458	48916.45941	2367.042407	25217.33352	37062.75608	32189.34858	16212.14455	59533.30485	22128.15809	96779.85581	80514.40659	1444.395256	16889.47931	101121.4539	80742.35355	79392.17529	72255.25966	91141.87222	86105.3678	24147.43033	97628.30108
459	37626.09142	5096.619884	85646.07809	91176.99312	76893.98307	98069.80764	98662.84813	71776.42139	180750.8016	124546.5714	0	70508.66186	8861.296868	4834.373994	56933.07854	36576.35874	105890.0088	49525.25296	82334.11345	202364.4846
460	21168.65924	4968.495886	2025.52296	2718.945077	1594.573495	1791.924049	1996.274092	2204.346907	5388.072341	5299.188179	0	7319.786063	2364.55385	277768.5877	12016.48384	21655.20626	306212.1993	24426.86011	282190.7804	88309.0639
461	15147.3943	76554.2906	98196.5543	109775.9531	23190.61659	117810.081	46816.2187	178768.2215	61045.25591	19061.88219	0	150855.9165	8377.602122	123848.5753	9358.54975	44167.16441	235753.9591	20306.48955	91073.89053	108054.5211
462	8850.213898	3871.892381	30573.9831	33726.41255	4497.681511	20939.78106	30141.39539	122132.249	78179.09394	106300.2138	14209.91666	1804.824866	24072.49281	9154.61532	1306.067228	679.65349	52704.69083	606.3553015	4999.495408	2555.602097
463	1615.17448	909.7115378	1603.958591	2729.140626	5452.658602	1285.130698	15919.19323	11047.3242	8364.50855	6113.898721	1321.499663	1447.397644	13131.72086	8483.963364	4277.376513	3838.191812	53843.70833	2151.077487	26139.90151	80158.35864
464	399.0360141	18608.92593	38975.3841	46732.22994	57534.20414	64946.99542	17709.81984	63610.21704	76308.13912	77596.69516	0	1679.907338	26080.46006	30001.37678	8420.582732	6972.479943	9274.570386	28246.02125	21595.88625	73153.98234
465	16924.90179	34083.79775	45734.76292	9688.263387	54893.78938	52239.61064	89562.80493	37363.12852	51770.7596	122402.2235	0	81320.41032	39480.19647	131025.0489	27715.86878	31306.04748	112966.7895	5881.825243	123732.632	57362.70843
466	1076.360219	1013.860426	797.5177917	894.1418481	1183.144746	2592.231493	1678.639746	1860.923134	2103.394944	2178.891145	15104.20619	1546.455531	6990.033494	2110.434675	807.8362537	1425.488033	2322.552327	1183.575602	4978.367512	5008.093374
467	8524.19166	3449.37943	10774.6567	5858.892568	13605.83302	14477.30095	20851.55542	33593.54885	30559.92207	49630.25797	35724.4392	29146.5145	36238.46222	19473.29347	3932.550255	1392.030183	9800.758059	4863.939005	23933.14243	7911.099426
468	85414.28521	5507.525301	7004.539028	76370.6716	29321.49294	231927.1013	262573.2287	57086.60971	12502.14286	31781.26173	1329.995955	2856.219489	7298.326769	2285.271914	43870.59899	59468.72196	5608.92197	67188.54666	18277.15003	2632.031499
469	756.7682263	42938.40432	24801.24763	37833.9022	50293.67577	40180.70675	51661.32436	90369.59646	53890.83431	21561.68369	12739.87281	1738.711428	20703.26539	7115.10714	29637.48298	6127.511453	14508.98826	4051.149635	7336.98813	10350.28419
470	16561.99755	3818.348418	36082.82837	3175.083003	5599.25655	15097.45611	15255.93434	16344.02432	4651.418562	37491.08581	6954.524253	3722.141133	19944.80471	16377.4709	2492.190853	12519.79354	2399.491472	21077.02674	13733.13768	21586.98815
471	9639.327181	23435.73794	16194.1741	5491.854965	11268.75234	5092.981644	10581.24387	4589.309597	2942.575598	11004.35443	0	12833.61799	15319.76757	22346.04289	127365.8488	127312.8567	18289.71954	108724.7058	20370.30115	29014.29885
472	12080.94646	13990.58022	10474.90351	6395.980743	5366.709741	41607.87382	3437.049419	3763.784586	6916.052747	2425.64792	0	4752.628176	2176.259041	4859.584189	30525.65402	43493.76951	9605.855918	33259.5358	68440.50905	31140.00555
473	3092.89564	5975.660394	761.8911053	9139.219629	36543.42221	8467.053915	13793.24219	5453.196504	4546.135591	2408.860701	0	0	0	31020.44294	3926.717051	1660.111688	2379.222334	1977.070605	2344.343687	5091.079109
474	728.1539429	559.3661938	777.736181	1016.489872	1176.296078	2783.287474	1633.505197	1942.438854	2155.717749	2242.736719	2978.529203	1487.873577	2005.066868	8301.840293	5043.955193	3169.738301	2413.324402	1973.043563	9267.900667	4748.082297
475	2406.015825	28425.54519	78149.24015	47919.95978	59696.8629	85626.3784	117393.9456	116345.0501	117952.5771	187565.353	0	76392.21958	73152.77417	110647.6818	28505.47006	26440.21442	85255.06805	24624.30569	151672.6632	278435.9651
476	365.1912653	5777.75324	3008.037501	4898.152315	5494.130804	1311.5651	9326.086714	16350.06504	14064.95635	2264.712012	10092.89721	1636.732848	2212.653625	4322.606111	900.9030212	801.8166742	9465.732246	663.7255115	2335.653875	5090.561631
477	0	0	0	0	1125.680636	1290.4621	1506.709545	5269.794412	2061.796091	4293.628308	0	0	0	0	831.9630927	771.9828662	2147.220571	694.2528479	0	0
478	35146.55657	72862.77169	57769.00602	70037.81231	76210.16286	71331.67673	66571.88875	138529.0905	182462.4001	77346.36076	0	7991.170631	36699.46759	18367.54154	5006.495083	1661.658442	12205.59181	5886.178962	7565.526013	10690.10429
479	27294.61667	13659.29936	47601.52877	91540.31702	147869.4641	97848.94039	121607.527	101396.8858	218840.6548	90447.67115	17654.48486	77953.06854	22853.39481	76414.7825	92424.50471	93842.35218	194723.5303	100155.4954	162845.2127	132341.9471
480	37593.79517	57449.26299	63445.23105	87307.03922	141844.8895	143401.5789	94723.10698	63446.6645	157319.5998	93573.04477	0	1835.146274	61896.0626	104378.2347	55807.27806	52083.87459	116424.268	61425.08269	12642.12308	87594.97719
481	13619.51964	19103.36289	31032.69193	58391.85284	39296.73082	68168.44177	147905.5381	120539.828	124647.1716	220071.6965	0	20277.67263	80600.49178	88313.28344	8500.22246	21535.10542	84158.67297	12386.97557	133534.761	98723.69489
482	13609.56848	39493.48231	51450.38386	44152.20219	45456.29499	64112.36504	49721.09054	75676.7154	137301.4938	73919.98505	89080.41022	91981.11888	114644.2756	84446.79784	52702.7925	42240.63031	150427.8716	38207.25034	76970.47518	129944.9529
483	1251.205366	14614.83418	20911.20703	6164.325181	13582.84846	6148.002469	17274.51991	61752.52251	2296.597939	9022.330195	3125.641849	1687.674342	4889.990925	6859.025266	7318.53724	20055.37939	7146.061941	733.7867432	2575.990876	15334.70308
484	2182.505678	1971.026306	4971.561755	3115.673811	4648.402277	2671.848918	1631.527976	3802.035905	6460.656614	2202.793022	1686.854619	2293.985065	2016.67121	2210.757979	782.0619928	654.6325452	2318.741938	620.1143921	2345.490066	2456.822527
485	17579.61108	1925.878555	21617.86674	63773.3997	74545.94371	125853.953	84362.68129	131445.8681	68639.62245	192049.6253	1467.328041	28261.04657	68727.38627	119657.6688	42527.008	52242.07165	296246.412	36382.91499	119463.0549	87659.45484
486	12248.14574	4717.957562	4451.443705	1116.48241	7688.999839	7749.669814	14620.68122	62184.47747	25644.26893	32828.4714	0	1609.276542	3924.456559	12717.67463	2257.428889	756.1199927	9226.854141	696.96	4874.309956	12733.63321
487	304.378775	526.8540839	633.42078	0	1946.501334	1307.927285	3016.878772	1805.232491	2229.352383	4359.515603	0	0	0	0	0	0	2222.265037	556.3189105	2406.794414	2513.905049
488	2075.295103	5556.898207	10537.19162	32135.24245	32735.5036	38113.02275	41819.28435	154235.8769	152002.944	107663.6736	74620.08466	218007.7159	286398.4123	28424.16771	2458.082043	24873.42344	179853.459	3328.749985	224909.3567	99576.99928
489	54279.71823	75133.54472	91091.44849	17580.84198	24098.60197	102403.3247	76094.6418	40836.32376	91783.64781	74493.52041	19134.57287	177825.9036	254813.1227	124736.0593	4727.428171	8897.072093	79605.08743	6369.151935	241376.5806	80938.76241
490	40844.89327	64674.00579	42447.57794	48442.30324	49086.0526	43377.89835	95602.04754	60744.22753	69544.38224	37126.2777	1316.712568	37688.5824	48125.10285	78414.99139	67721.02182	57858.71283	86375.44326	35949.08815	7741.361074	60082.12905
491	1888.923867	3357.644766	30373.14281	49853.51519	60049.66263	72381.10629	47646.53635	57257.71077	2259.981958	23639.01401	4166.06369	1595.282157	15870.17433	28429.88052	5401.589841	4832.052823	9226.065718	19829.3542	7418.199309	22466.5824
492	28535.08783	31307.10834	24732.19574	40220.86829	63571.22986	77127.83723	99037.75082	107708.3286	24319.83703	137513.9818	247120.8128	1716.085602	25332.56095	9008.633584	57676.71861	23239.46966	2685.426965	46436.90546	4286.453994	37747.75013
493	18058.43495	1800.160701	2171.565302	7484.558932	4816.552251	10955.7972	9827.567699	2005.804775	6928.123572	2349.158818	49944.01389	1816.873813	4134.044344	15906.09041	1883.774344	698.20034	4738.32345	554.4824799	9598.585364	2630.538523
494	16900.73125	37054.27265	50347.75974	0	9413.934976	32441.34232	188387.0291	15876.75531	46095.64807	69589.84969	4686.781575	20900.49916	16678.88924	82975.96121	63799.3298	61590.89547	80572.96032	47386.70828	20853.93814	49316.63269
495	44540.02734	964.0121375	2785.187212	1075.430039	1214.73991	34607.6267	9623.066111	9309.637573	10152.33812	4543.567925	30614.91686	1701.88541	25591.5338	4532.733853	1256.59877	665.9649756	16132.64031	532.2943707	2592.543662	14582.3759
496	23787.32284	33768.67881	29766.35011	4728.221594	1276.824825	2766.472042	1807.19376	7468.571722	6578.072161	2501.524556	0	54715.55079	56251.42946	2327.207937	33024.76942	46602.11667	17040.90746	29572.95393	9716.165024	21122.6852
497	30290.4639	57630.6931	64070.47474	59011.57089	78537.78111	43283.04143	76342.48237	67738.37814	119922.2756	134373.4685	1089.717968	19186.6658	10259.67065	10230.16527	42500.8768	30300.22587	44573.92921	5705.579235	80189.50781	15750.41153
498	234.7919989	474.5745126	610.1279846	2492.723018	1101.971151	1267.936699	1599.290497	3546.664124	3031.418745	8238.887073	2708.047112	0	1683.104474	5515.408751	1416.282676	1253.339879	4633.271543	1602.796465	4590.79073	2568.711138
499	0	0	0	0	0	0	0	0	0	0	0	0	0	0	0	0	0	0	0	0
500	29132.18444	55043.32051	64733.17402	82084.66357	111310.7323	126642.0842	171024.6172	195326.6543	69814.24451	102921.6375	2112.246694	72878.79701	75393.33319	126037.1925	77152.28574	71521.33307	99497.52412	53173.67343	149129.5028	139772.6049
501	16751.44613	15855.34838	33857.73438	5667.087023	19858.45692	1456.24467	21148.64568	6690.426749	6795.542725	18351.50427	0	9282.594996	17243.75688	8613.64715	25233.06496	2157.816292	4574.299109	16598.83185	9254.86708	36795.41109
502	0	0	0	0	0	0	0	0	0	0	0	0	0	0	0	0	0	0	0	0
503	27512.64454	51148.62762	76514.43209	32974.03663	90232.58217	48716.6982	87771.88522	81604.20579	18833.4998	73340.51167	8981.663093	26711.23729	70304.9303	16605.35826	49792.87025	53816.95119	32299.95715	25303.10399	34455.41063	5470.588696
504	11271.38598	35672.01281	1734.545425	51759.91799	47988.41739	55185.99694	60256.05382	58332.37044	80976.16405	93701.61404	0	78990.14882	35690.01191	77717.02444	35084.85977	29580.56943	130216.994	29731.28479	75553.11926	10961.95346
505	1295.087141	4877.855955	6681.506462	108446.2117	142757.5937	133268.4792	89083.51638	251831.9507	34000.74179	238841.9715	1183.373877	65663.77536	117290.1325	77497.54638	81807.23889	83118.45065	164197.5399	65342.39398	168644.7465	87877.22079
506	744.3244061	1670.37756	776.2919678	1223.353949	2556.792587	1536.697167	1667.270094	1929.516888	2353.331997	4463.89574	0	0	0	2131.8427	1229.977535	1720.071887	4469.492769	583.1028094	2242.368369	2416.406792
507	35644.89339	57366.7382	53320.32547	113632.8795	49442.04748	92806.0329	88420.19547	230740.5493	118152.4082	170859.3136	2127.280144	54800.91102	48514.82729	25008.66167	31337.28228	62105.53157	3883.717734	54542.57365	2492.009341	18253.98775
508	0	0	0	0	0	0	0	0	0	0	0	0	0	0	0	0	0	0	0	0
509	1443.753135	1914.816586	3099.255289	4864.612198	3565.693103	3853.080242	11433.87388	3783.709061	15085.26943	4353.725127	1450.763789	14942.91824	9828.584165	19681.05256	8706.673372	2359.627234	2423.305854	2873.15493	16207.55139	25231.16441
510	2234.710518	876.3834393	673.916759	938.8227887	5240.711697	3118.845897	1585.0497	3741.778165	6451.974415	4234.49889	0	0	15880.43773	2213.969436	1224.649396	687.3397668	9098.259038	529.9949048	2371.091572	44885.96915
511	531.3708929	1757.942559	1320.678248	1847.311117	2195.825922	2400.452468	3126.490697	1815.137325	4160.240068	10210.04427	1435.414922	1382.06417	12566.13033	2066.584636	1381.218827	642.1735547	2273.340916	561.6091626	2290.797642	2552.899417
512	1347.796417	444.2164563	2574.712881	12832.48848	12257.38312	5016.896664	11434.67008	18885.89967	20521.13637	7175.946874	1379.186499	0	13128.66542	17495.61912	773.2724799	5171.64093	15343.43331	2204.040945	4714.040654	9390.215742
513	19469.50419	44461.04717	43709.93913	60511.99442	56197.33445	69516.14642	32383.95748	30319.20623	13956.3678	11974.30041	0	10426.88992	10807.84668	34261.82467	42879.05806	45491.32433	2704.798916	35777.04563	15808.75627	25725.77914
514	674.1027502	407.1375	1692.854863	5126.548771	1842.19803	1284.292969	2907.432653	3613.642723	4063.851266	22185.05137	4821.438278	0	10359.11345	5884.141256	1861.840865	587.8793903	13336.34728	1494.060307	2283.771687	2461.606479
515	3756.829177	5844.472926	3032.902297	15144.00224	4306.954852	42541.05858	7822.235083	11638.39764	11408.50839	17219.74158	2828.324257	1579.367351	2982.721011	5748.729609	9128.947798	10575.466	6870.170017	6034.377794	4819.659858	8936.73958
516	1706.932117	4093.846659	6922.68713	1103.016984	3673.477903	2775.349468	1721.23875	3747.121842	4189.03285	2284.940786	0	0	0	2111.111191	764.3448358	657.845332	2217.874087	0	0	2445.186401
517	1027.92081	2633.257593	1386.453609	1057.299939	4511.953037	6205.150206	8121.039972	9396.177374	4319.47103	4210.221171	1331.946024	0	3798.291017	10374.59188	1340.264647	1316.505311	4381.538423	576.830896	11165.77767	5892.947424
518	533.4122296	33470.37266	43981.38419	36730.15561	14916.81589	3556.747251	7345.213839	89289.89652	11864.15057	29244.65949	0	1656.546987	2168.180002	2363.690017	5003.715234	4668.213274	14134.99135	1474.50826	9723.488994	5220.61563
519	782.2082162	519.078197	4810.973511	2815.000708	1177.3575	2663.092749	1625.946779	10554.015	2193.879639	4486.178232	0	0	3515.959622	4341.586267	5150.799847	1216.196329	13397.59193	3147.58128	2320.785505	4884.539392
520	24160.40026	45332.85911	26782.04511	37575.80486	10164.35865	28304.1871	19199.56832	28516.79568	87076.41773	69491.02754	2309.862151	18678.26201	27499.70936	16117.98359	52671.74085	40323.30817	19214.85973	36382.08516	4825.412271	7737.969792
521	0	2526.342825	7770.55465	1341.769164	2162.016189	0	5691.149506	2544.768896	0	80957.78862	7947.850759	0	0	0	0	0	0	0	0	0
522	472.5690436	1257.43511	840.8767181	5049.114868	1445.858987	2925.187273	6372.232526	1963.258462	8434.060034	6572.836714	1501.977437	1449.521818	5539.905736	2090.795889	3242.425353	2891.902451	2343.643726	4813.377297	2290.737942	4984.413376
523	2290.649204	1408.656776	21020.64553	6974.389675	20910.38156	48043.2564	7557.123911	9567.540641	2301.657393	69347.32313	3976.23119	106363.6647	68165.50173	37956.76318	26889.40366	4909.927969	19078.46186	6291.278302	20633.03	113383.6403
524	25535.06486	35991.61645	53653.24254	52300.91716	58993.7951	87177.50319	127929.1901	67553.80094	15910.89298	84185.05099	129521.4231	98003.3613	141130.1573	138054.4998	61127.34257	66189.62829	179851.1587	56357.80263	190356.4216	205376.1709
525	447.6349612	1976.939219	13718.97486	1487.022085	24712.65812	19910.32508	83523.1311	85550.93696	6335.730868	8795.423405	1405.801329	0	20915.57314	4321.95884	30198.09781	3975.099099	4630.511338	4518.181294	6962.982517	14665.6009
526	33349.10628	6242.819875	828.7680707	3885.976049	2334.61916	1377.812802	1711.860941	3881.356392	4274.604404	8796.53406	1581.145532	1553.508435	2047.464778	6860.168262	1021.505493	1410.893207	2381.069883	683.3978339	7032.695098	2556.658323
527	14312.46662	42869.99577	26669.91873	8136.934999	3223.750063	13584.10262	9169.86364	9766.912072	13608.55885	2298.308445	1605.153878	1680.386869	12376.90192	7017.471431	5503.272933	2169.810394	80962.7151	4393.634859	2613.999045	2621.163494
528	1895.118181	2116.21324	5772.379585	48617.70892	72674.56939	1575.57509	17470.3796	65351.98313	104627.0456	19778.23515	43107.63196	75267.15263	48553.70806	31242.3284	103913.5223	13051.9576	119697.3262	72051.56401	46723.22595	130363.1774
529	10327.11468	23248.70518	23422.36018	64139.52975	67040.97844	1553.348551	72349.59717	112815.6851	25333.44217	17010.09861	0	47415.46672	14527.37505	16430.35058	9350.134792	39394.79639	13366.66576	46950.91515	24290.94282	10659.54426
530	18825.10395	37132.75127	41126.83914	2515.645463	54454.49013	49958.8845	40027.52079	52615.83064	74014.38089	69696.94663	0	5441.820194	13684.266	101658.6475	40230.20822	26742.02106	56497.13811	4400.477424	46856.12983	102138.3329
531	1117.257207	17886.2799	45108.25351	48144.62512	4956.514547	18491.56393	6741.100338	39315.91458	19419.94224	13606.87843	0	1707.631205	28848.86676	16502.66216	6081.566468	27672.45577	2461.813132	20945.75782	2662.833267	20175.36203
532	39520.98722	53141.76324	15553.20308	39106.934	24989.02776	121836.3215	56045.11902	59951.00003	36323.66955	187127.5763	1305.526787	35441.4442	67344.76628	112455.7419	27476.61829	25540.73714	73039.97129	58945.15672	39910.42791	120471.257
533	0	0	707.9719977	0	0	0	1565.290184	1830.177301	2066.363965	2117.797317	0	0	0	2118.272739	710.9367407	0	4447.827715	0	2328.706714	2327.798408
534	232.8709886	1704.715074	1108.537831	1592.35379	2936.523389	2305.047382	1498.164631	8509.30173	3941.236648	9763.252745	1305.948735	1383.800054	1823.984242	5852.372117	619.74	618.1334857	4224.693153	494.9641379	6341.010183	6813.830171
535	20660.33908	46122.48781	36043.87659	39239.79294	21887.63255	17561.89533	12293.15663	6927.048373	35197.05705	9337.228909	0	3361.429226	4164.813259	55915.45007	3605.319869	34027.06466	24470.20783	5916.831584	4818.795996	8177.732578
536	0	0	0	0	1012.796043	0	1708.740725	3837.817419	4708.813909	4686.752087	0	0	2082.665369	6791.02585	753.51375	1483.561597	9297.967368	706.8853784	2493.66063	5087.077053
537	655.168954	3225.562572	939.2463849	926.2639764	1970.861353	1318.296182	3686.890408	11082.8131	4108.0334	10200.59636	3407.672813	0	10722.59731	10224.95928	5138.204978	2315.493644	15265.45836	1006.370953	9280.93144	34265.51465
538	1076.661527	17057.57322	2891.316667	46098.89952	47319.07653	43899.66425	81864.77728	28298.89618	199564.6851	75987.49345	0	3350.217162	32582.87396	15735.35487	2863.705529	6190.637126	22241.70376	3268.936837	7550.16676	30585.84657
539	2298.878906	73819.32207	79013.60212	101864.8383	46849.72765	107639.0091	137905.7119	166503.5843	170002.1268	119793.4275	5843.531543	26472.56142	163836.5669	151228.0956	63013.80907	69291.72519	93073.14281	58593.00342	128850.057	138299.5835
540	1205.954288	2708.179129	2474.238043	1109.79	1358.10936	2899.494283	3342.367134	3872.430198	2460.771409	4646.573701	0	4586.720032	6055.499476	5101.551453	40546.18775	31559.77961	9453.767893	33633.13256	7703.259382	13356.57195
541	27618.58873	37788.84973	40084.63508	55269.19432	17797.70079	132088.0883	127081.0131	107544.4668	180605.7716	231160.3077	0	31849.40532	76519.39779	115449.6033	28666.33752	24134.36733	118766.2263	26598.53791	105033.2626	100001.1379
542	20408.11797	29784.17586	20044.86607	31728.34627	82872.89307	147639.7497	138064.9753	133148.8278	160261.229	245041.9748	0	62141.72005	76693.98439	142924.6409	2149.76543	91063.79731	92494.41148	17052.74835	141823.1495	97338.38583
543	255.4376743	857.6466257	1848.21187	894.4153308	6285.701353	1300.596621	1551.04274	12370.72386	10195.13432	10658.38935	1333.966146	4032.214167	10882.61911	8853.76504	3297.929222	3583.529359	11659.25023	591.7785425	8920.332012	21407.877
544	678.4510364	950.9277814	1116.446457	926.6713605	1104.189104	2591.231704	10932.11198	3061.06671	4321.132471	4258.897581	0	2855.491007	2044.936362	4270.852991	716.821875	3555.254658	2388.650054	951.6402493	2460.61092	14787.29404
545	0	431.2475409	0	0	1081.852712	1279.279764	1575.440222	3574.270162	2107.276633	6557.40301	0	0	0	2000.588785	737.9165369	0	4371.685796	721.8794916	0	0
546	728.9221765	1561.352726	7273.680927	3110.569003	2628.573025	3009.141423	5345.414484	12462.0666	2496.81843	15510.06185	0	22374.39133	2075.999788	8419.643042	3171.806737	6522.584982	4913.991892	2071.230758	4939.957397	7537.84429
547	1614.66803	12328.21244	1728.088146	27177.0942	7102.38534	3241.994952	22813.32126	25236.79938	7335.486273	20567.77141	0	1642.339786	12647.80083	32956.03719	771.3623309	3748.642046	23368.88788	2091.653926	4784.207388	19713.30273
548	926.9755692	5531.995291	30791.97086	13074.81899	3727.562607	2442.742482	1855.558257	12373.09275	8495.261155	9422.018452	0	4585.099801	2002.15403	2326.071709	2136.792599	4531.277933	2379.960483	2046.577198	4877.555251	28542.75158
549	1315.659659	1376.678425	8343.148233	1879.323151	14053.39048	36556.3009	21061.89337	7230.549716	33490.70745	15242.71953	6336.375725	1559.475989	20199.39343	6693.299121	2912.456371	1434.235128	11061.49671	1141.943036	14230.62656	2580.06375
550	31569.08892	23169.69962	67590.50047	10426.27544	79997.44185	74209.65895	15937.61769	77929.93231	69085.73289	103365.3902	1563.400942	51978.18537	80089.57096	20000.69841	58579.34874	60641.02939	101578.0536	55749.84454	124390.6686	130739.31
551	167.3656815	397.3671414	626.2550024	840.7327258	1180.979967	1264.543121	1610.888676	3826.801252	12835.17209	4071.592288	0	1431.564774	5331.47001	4408.611877	1361.140571	1186.377947	2275.723586	573.1528986	2383.906465	7290.815603
552	229.7132034	689.7779132	1078.100997	1625.486402	3944.954526	1220.141041	1639.040515	1817.646405	3967.700054	5777.413367	1120.363737	0	1784.032207	2042.50946	626.1156024	1145.329937	2196.749092	3033.452274	2327.490483	3525.463293
553	4259.61472	53061.01089	58531.14756	52784.65882	71708.19703	4137.5798	127825.7244	133403.3595	116837.8228	200989.8392	0	30316.47698	3011.024062	175954.6419	24669.45413	31046.56917	43445.2794	24050.10985	33088.2319	13927.23639
554	49943.12225	2199.738076	23665.65626	13851.4439	105403.9826	181423.4065	8071.758226	5516.069117	216749.5757	57792.63596	12795.35995	21820.65155	32026.94072	4499.89563	748.0639764	5873.791756	69962.12636	3202.460993	15141.81909	67229.14548
555	1490.828018	1107.004417	2431.273233	6196.132672	2437.809741	2822.902339	1723.907472	1961.555328	4380.598213	2223.259146	9183.943707	0	1904.706464	4275.116807	3938.504493	1551.212957	11142.17301	2845.730975	11369.41378	5032.458831
556	569.2695016	428.5917197	1797.693591	874.6856049	4974.618636	1247.779105	2950.167854	16911.77434	11811.68971	10002.50174	1315.198202	2899.519299	8847.972235	19363.80342	697.2681061	2902.329234	13112.30189	546.590094	6757.780364	9804.14354
557	1252.556219	6561.308234	35919.28449	6562.988179	7588.545066	5665.318022	1703.438811	3727.039779	0	6596.096396	0	0	0	0	0	0	0	0	0	0
558	689.3731371	1156.583803	21775.01178	957.8524036	1053.397101	5946.919365	1542.514746	9452.942944	10825.40032	4239.679351	5553.019248	0	5558.338081	4176.171431	1303.48298	1284.161726	17809.15061	1980.916408	11636.59559	2529.523718
559	755.0469388	844.7693747	1308.855048	1844.06987	5143.422821	2625.034307	5904.427192	5203.686489	12981.23009	8563.149778	0	1340.021678	1747.655508	2153.97123	3318.835763	629.4379999	2320.917473	1055.225616	2380.90188	2409.233643
560	1726.400766	1073.605995	28073.95427	66333.27565	94194.07666	152826.0732	158643.5232	17556.68017	258897.3631	214345.0664	10983.44487	1415.49226	7361.602537	4523.423115	7300.710734	4422.937952	6946.628665	1715.787299	4679.252161	2496.865562
561	863.0578935	168510.7178	694.0556213	8664.292874	6408.827358	7439.900273	3184.209196	1944.775964	2087.629146	4150.335839	1803.540234	2923.023098	9271.36448	330817.0557	5118.738316	1440.653209	2437.233223	2052.729265	2335.592241	7248.12137
562	13414.46513	6850.31972	8024.558936	74269.56064	6882.835074	90853.67613	57987.37995	182892.5365	32062.05567	79760.69098	70439.16885	0	2057.72781	16372.76478	3946.859427	1376.514877	28117.76237	615.2828247	7629.650596	45340.50823
563	1067.505537	1450.464012	2554.511312	1040.074277	2319.502566	12720.29507	1584.630231	7383.598374	25984.44562	6536.410708	1431.761931	6125.0645	13526.56989	2370.233057	3146.552792	22622.02921	7092.265737	4266.971237	7018.562703	37028.50072
564	1424.170296	986.1306281	776.2409692	1015.888524	15081.41811	2663.508351	5841.121212	66293.01564	6589.521694	6235.151968	22264.24973	3213.213706	5081.349558	12892.65	5716.570236	3207.483873	6607.055266	1980.572529	7231.876523	11984.07351
565	1792.083168	23682.5053	37106.04605	61943.5921	62401.43418	25176.70887	52733.38302	150706.1017	72526.24843	17978.3392	0	13923.31444	22437.06818	39348.00411	50816.393	48923.36637	65595.22651	37239.8882	16864.70172	34142.94643
566	1147.582709	787.2691608	625.2895349	867.4600067	1045.454139	2275.057947	4376.09874	1752.194619	3048.226003	4071.542256	1302.295452	2801.472078	1773.266078	5853.928008	1278.912382	3995.249474	19092.13356	490.6309241	6713.078979	7133.917522
567	197.8857669	347.8052362	1086.579261	1794.608723	5660.956258	3716.118721	5932.734789	7287.413928	3828.216764	4071.596034	4798.222559	1293.388352	3611.493896	4082.614563	1747.549704	1650.957753	3426.017498	1354.914641	4535.734548	7063.911035
568	370.31185	1293.99986	1812.479359	2622.745717	1101.00375	1239.261021	1505.257778	1792.487208	2091.306357	2204.787766	1149.316523	1415.371289	1901.965232	2061.25686	1333.634897	676.4823962	2278.315085	1069.922802	13453.35484	12828.16402
569	2023.873709	14050.31744	1962.361093	5294.416674	3796.99678	2701.937076	9812.24276	6568.254701	2136.487434	8109.427533	0	4424.261177	5482.513531	4307.949229	1247.241566	641.0391394	4313.534897	533.4475781	2257.626357	2404.628306
570	89391.53217	3370416.574	2933297.161	2164047.743	3277705.761	105284.6945	2364390.289	2187838.763	3921664.672	4783419.011	5371841.444	5277830.108	5399842.759	4518255.685	3370307.866	3395475.191	3371999.419	2820967.075	3910757.693	5065498.671
571	5955.251276	5689890.154	5384590.273	3838006.521	5706551.313	13869.79096	5914720.762	4854946.926	5448162.644	3662164.451	0	4973911.374	6501215.155	5215454.711	6122858.316	127015.8829	3252144.456	4116148.822	5686998.4	6162465.175
572	801.967132	3518506.604	2998165.622	1693857.855	3037081.259	0	3438625.686	2557023.671	3798140.088	2766595.105	0	2986419.892	3624916.475	2996267.532	3579710.01	3898926.352	2306524.372	2609106.049	2690741.729	3025171.22
573	837.2462146	217730.4683	257252.5972	1963603.805	3782209.9	0	3973164.372	3361441.312	3699521.807	2499049.337	0	2672972.547	3470869.22	2847431.16	4023322.02	2927161.637	1759085.79	2708465.162	3057782.621	3324900.507
574	0	2927536.546	3083995.42	1980490.359	798785.4857	1552.165433	791855.8132	653521.6025	998085.0993	894883.0692	0	2470406.043	3238005.086	2428799.55	983198.2959	2980145.423	559728.4	792237.1107	726466.2226	878816.1034
575	0	2189473.754	2126894.098	1077815.811	2402052.303	0	2500352.619	2101376.714	2273068.599	1527963.658	0	1673241.411	1734396.747	1413840.035	2508532.936	2187064.667	922042.8107	1688404.179	1574444.477	1713009.843
576	4129.321837	95656.86889	79660.16123	83190.22083	92458.23284	60921.36519	133459.7475	156852.9316	170283.8658	141220.1801	4149.205049	49085.97649	50994.14807	77905.444	272508.039	141423.7471	106656.7801	104834.4243	98901.61784	88437.66414
577	3786.779669	85796.06661	87020.18176	72948.8684	99692.65399	7636.817604	132918.9931	151736.49	145421.5405	152871.1756	3928.9999	48795.56968	51624.02035	76165.07051	134085.2446	244542.3707	103103.158	102436.7142	123384.8917	143546.6829
578	0	1176529.389	1074862.428	573710.2478	948706.812	0	714398.2416	696143.2032	666891.1968	720526.6238	0	751578.6007	737268.2929	780508.9491	635422.9351	499115.8447	790045.9829	328407.1063	482681.5426	767730.5717
579	7275.682262	605957.3093	575746.0297	315433.5587	730005.4076	19424.42134	603678.5314	634625.1885	624957.3604	812743.1304	1298640.12	1436232.155	113642.3448	834481.446	438548.1659	477457.9148	830483.106	128093.5639	492210.2917	865640.687
580	0	1829187.311	1511966.614	942816.1019	1846294.438	0	1726464.044	1363763.394	2213307.115	2009755.566	0	1500909.059	2294597.712	1667412.817	2194975.007	2080311.486	1244319.027	1663398.001	1547912.492	1980330.701
581	0	898122.0444	776292.1549	501647.2969	930286.7255	0	795368.9051	651726.8602	989144.6751	861677.44	0	822620.364	1036325.334	899502.1228	1297847.737	1300521.358	609710.8425	836994.5073	1025635.514	1168922.01
582	0	1369810.012	1512226.569	955819.7251	2114350.737	0	2101225.053	1485863.796	1729148.916	1373145.256	0	1156576.198	1575209.08	1205924.359	2017353.027	1620428.71	884333.7725	1276706.271	1386819.368	1552664.699
583	0	1622654.774	2297801.472	722124.1671	1754814.334	1110.816738	324021.5448	1263703.156	1038633.594	1225742.644	1162346.203	639670.1745	1465706.717	2027153.172	285071.0379	2203912.412	2485734.165	763849.5649	1742935.201	3550964.934
584	0	787335.7791	769597.3717	438504.5137	746905.2385	0	597209.0389	595592.7911	520985.0587	576172.1232	0	593185.4562	600304.9886	645720.8561	580616.8439	434126.1691	649228.6754	281510.9336	375717.1588	641678.0165
585	17784.80063	484599.1458	301414.2276	443966.742	462018.0654	13548.25964	513657.1993	557052.5452	572647.0178	457913.7336	0	495846.2212	438430.3075	473748.8244	362466.379	451915.7254	532668.4861	394176.8879	573474.9544	543441.944
586	0	535537.33	501959.7341	354491.471	586250.567	0	504150.5022	464448.9716	446901.0089	471848.3851	25773.24162	356002.0662	442461.9389	432947.8823	439733.0701	327415.6884	349437.6916	217005.0498	316218.4088	503867.6197
587	5550.860654	165209.6235	116786.6596	176120.0505	186151.5313	6989.337861	146500.3006	156935.9854	198313.1642	184951.4712	912718.9384	1261908.477	256108.1657	188859.6856	106593.1404	120045.2641	234510.268	70549.39222	184179.0475	208529.4031
588	10961.39812	475919.8477	464185.9029	419554.8766	489706.1487	18492.45282	446646.1608	573568.1704	479420.6334	588359.2642	0	464470.9614	442199.0813	518910.3313	352164.5791	389730.9256	546082.5099	393956.0118	585028.5485	617463.2811
589	0	2575362.346	3119712.045	1377350.023	3584484.974	0	1746182.81	912426.8303	1248174.098	1843801.533	0	2815863.378	2323356.301	2869335.62	1854938.895	1722366.501	4172748.275	1498914.584	2286915.293	2999378.586
590	0	1344992.644	1021271.671	763684.7849	1139781.092	0	1156582.77	1050266.512	1093742.509	975016.63	0	668221.9849	1056902.585	795661.5156	1236739.61	1203598.188	483852.1406	792923.1705	1008811.671	1359658.972
591	725.548775	425285.1807	331698.2257	127868.1373	196394.4411	1498.931906	221319.0816	137424.1454	275172.6033	176370.816	0	281628.701	193948.2538	223390.066	144469.9021	142908.6426	265926.5004	75401.4799	148876.0684	203116.6924
592	1371.735577	593887.7499	1236575.643	510596.178	635036.0487	2175.780936	634135.7981	655253.1437	628871.3506	713592.4193	566207.6159	269551.9049	663372.8492	1625097.852	407186.5879	1276424.251	1791276.45	160056.4841	1003951.955	1540798.92
593	0	243148.7101	588047.5189	419874.0807	849908.1428	0	838291.6179	655112.4997	692181.3453	587215.4879	0	404266.1675	630789.6756	522523.5516	782056.077	656445.7381	317732.3884	515829.0646	585414.6223	627479.654
594	362.3426285	192319.6616	176671.4962	114142.2214	112875.8115	0	109845.9928	160870.4707	127294.0175	57231.4093	0	45004.97461	129902.2687	119218.5847	102757.9663	88305.21783	95911.73124	48376.89328	92382.27777	90615.07613
595	187580.5363	324375.4516	330007.3807	381688.3679	412189.2593	1033534.147	466303.6304	502047.0397	536596.7539	553582.6201	0	130579.737	441636.761	468360.5656	635885.9574	600248.0391	319551.259	552631.0637	390582.6462	447290.405
596	344.6414236	423909.9085	668026.0949	862025.0079	425059.1616	0	350616.3242	541510.5808	175239.593	11194.79238	243953.3896	793950.3426	0	2009589.455	720054.4229	542392.313	570523.2253	379705.7111	1683634.922	1793165.836
597	998.4179306	225223.6599	173062.459	190065.297	202444.0533	2896.651904	219621.6306	265040.036	224535.4022	134528.1496	0	197596.5692	248518.3117	140597.5561	58991.95534	159271.2509	206690.9322	68427.2453	141361.166	266076.3453
598	299832.4748	203619.8799	217878.2533	200929.3937	259713.8412	1797557.355	191331.2955	218795.8806	312909.1935	299904.5722	0	292781.6602	161250.0474	159293.5779	184512.78	404092.6531	224283.5977	267419.246	254757.7271	274711.2942
599	46984.23263	135462.1562	173531.0407	216548.927	247756.0558	270499.0839	323738.6935	362126.2679	366581.3581	93889.07339	0	93273.62071	100027.967	44468.99952	43735.05589	55035.45154	162979.0259	30075.44015	161848.1733	157109.7718
600	2923.819171	465590.6382	755790.5821	199372.4915	578767.8398	5807.563224	439680.7113	332683.4432	939647.6235	119878.3469	671172.3506	871551.3191	1070501.529	546049.7337	359121.3618	651298.2867	105084.33	54970.28351	176160.1772	641988.5097
601	0	914956.5934	702960.8637	343559.9575	803984.6437	0	884134.8568	564658.1808	794671.3345	988768.2205	0	726412.6497	632813.7143	734849.3808	680019.9056	578295.1066	1019301.793	517447.3027	623854.0477	776079.783
602	273.24	164064.3282	151370.1459	106811.162	196117.2426	4189.953241	167611.0063	175736.1478	175749.6758	192448.9076	11464.22687	186438.4341	157728.4071	125733.9176	158289.0403	108540.4047	323562.5932	77406.4863	82430.74201	215507.3507
603	619.8687653	338824.1281	270389.8222	220243.6824	303042.7026	1026.642568	302008.3353	367480.7524	396218.1839	371028.7249	0	63192.59675	178718.3276	623613.8605	222560.6072	464466.2927	626888.1045	120953.7037	274966.6407	201846.1841
604	0	299799.1957	431070.1287	1362.643154	307913.1695	0	1242.205159	213924.2562	182650.9084	208346.0963	0	88135.41095	229521.2831	346218.3614	9680.217543	398524.787	408277.1264	136156.8771	302210.9983	596745.3703
605	6909.880456	106532.2307	89281.4342	41380.86481	142770.9123	1374.120725	58759.40735	53491.29775	167329.2088	159010.8454	13735.6049	84649.74728	171311.7181	142254.0536	77188.58779	37307.28946	383419.1913	31566.83377	55771.82692	68555.57023
606	3837.582321	127449.2988	53924.78462	25110.08898	39661.83062	6626.136237	78221.50921	190099.3653	61732.17302	137732.747	0	56460.03584	137701.9871	104514.0395	5698.696685	54363.97948	111290.6667	43914.74886	132276.9959	164706.7692
607	16104.68856	5013.493405	45845.7212	73720.23112	147923.3111	80187.36199	117177.3004	235278.1563	122090.0443	280145.9141	1125.412229	0	2311.890732	5044.530498	64286.53303	6564.040411	2994.54238	50248.9979	5728.171904	3318.921584
608	16448.56673	102918.0995	60880.40499	74807.56995	107567.996	37145.09782	138961.4945	154340.4459	92672.34023	118194.3576	110318.7892	116560.3196	104538.1796	105028.6361	202677.3355	82180.53297	227242.3923	64623.44599	73763.03371	171202.1856
609	45348.91836	58148.57024	59251.231	103404.7866	70702.94989	93257.48288	58434.88182	147666.3868	125808.4928	100788.1126	208025.1015	40612.0988	56293.21975	107701.9299	45021.89577	83374.22261	89138.21908	76259.31771	78304.15551	101926.6879
610	40525.47912	45122.14234	51442.90553	69451.34912	74185.56187	79872.83587	36128.24989	86772.41889	106735.0192	119051.4707	0	2411.534377	21575.67319	11438.89937	55265.13798	46897.01814	47877.63097	45979.82989	53907.01151	54766.06571
611	261144.5897	114257.6989	129020.2293	146823.5871	148186.902	408816.3732	167871.6121	97513.71252	184963.3609	330112.3434	563523.6676	64218.58184	176330.463	202261.1362	133609.1767	140255.7038	258468.1575	161785.5722	226347.4201	215443.9127
612	61324.12862	86128.45939	78701.65506	83112.44565	65647.99892	94737.29202	115554.3807	135615.6202	129955.8514	97318.66258	145244.0409	32080.90952	51740.68864	128354.5511	89965.65629	80629.96749	135047.4473	73246.46737	70068.22873	177928.5026
613	0	145813.3277	106245.1765	30894.00575	73090.10242	0	69513.77633	97038.85096	148091.9404	127242.4164	0	48688.80708	52365.08649	82026.363	64959.05053	74327.29981	55263.23666	22021.3879	43368.88746	82224.87603
614	252630.7067	105685.5076	120251.1051	95538.9122	130896.5887	158051.9231	150696.3145	187287.9549	170851.4805	206897.5099	732536.5133	242652.2671	687605.8314	187426.5596	120131.5312	126346.2603	243588.9442	145501.0667	215389.96	193843.5269
615	0	105129.2282	85654.25276	33385.45707	65401.93789	1322.974995	87531.3545	75488.86742	97297.96184	78021.03302	0	90030.46349	77384.09384	76731.47424	60141.66581	42135.73916	96621.60029	26450.35335	61459.17368	78045.90591
616	58138.67136	96837.92549	112872.3568	144518.0459	124045.5861	375335.9799	123140.2884	162104.6425	120607.5102	322217.8335	319852.9208	226196.7653	244801.4566	279013.1524	62700.53178	31602.89755	321143.8955	126017.5743	145105.8083	169403.5747
617	2432.903292	353565.4515	343557.1625	35157.5403	49008.67735	95554.10526	117953.4161	177048.7283	103281.1035	568366.9836	66493.16887	395109.4671	513242.9827	549696.6446	35033.04606	44842.3743	567859.7639	175388.7028	498038.5128	600931.4559
618	0	93494.78553	64123.20253	27607.42913	78367.8974	1393.94139	69035.9008	49856.28895	71958.61524	99493.3888	4934.570405	51269.47794	135106.5935	89078.02766	68183.07848	27371.94005	187462.5134	17501.79853	58533.89585	151232.824
619	39716.3519	48951.77289	68474.36483	50530.69102	75795.24307	76897.09667	78779.23828	88036.95091	95639.27726	97155.48474	193831.1667	39316.36557	84926.06268	112389.9652	81587.60562	62275.07086	92246.99751	68418.54431	97035.12981	105898.9246
620	407.6509296	75983.08497	64926.24725	42844.66631	49207.04825	2960.327197	117874.8266	105435.2271	7299.169937	20678.13242	0	107850.1936	126810.867	80303.28346	78450.92974	70485.13307	78527.95441	40598.19782	101425.28	16577.84106
621	0	0	0	0	0	0	0	0	0	0	0	0	0	0	0	0	0	0	0	0
622	342669.6128	80163.30502	101058.3143	33821.69561	113786.7383	120691.4545	130301.6055	161133.678	150402.8086	176047.1683	134350.889	518509.6932	570058.8745	162910.2066	99556.03899	104804.4	207084.4384	120739.5218	182542.4751	175412.1963
623	0	51114.14639	44409.53574	31479.49793	26343.51695	0	49077.92398	46596.04406	59250.4898	54319.82468	1462.54723	21897.49151	23627.55922	70503.74351	32606.04271	23798.34284	102316.6687	22476.94502	29263.68916	72790.27548
624	31354.91367	89606.45836	99087.39373	50806.68081	119529.6767	62608.1061	139388.4097	442590.4904	167492.1722	293645.5481	276605.0363	474786.1279	519487.2715	150922.4741	98080.20603	97541.70795	193976.1506	112635.9413	173707.7431	162241.9405
625	21671.93306	90132.04676	101315.7715	104476.0565	118930.5741	205119.081	139580.4652	202382.3112	166534.4681	56285.01489	62847.4818	467446.6281	630082.5084	153329.0377	97804.48912	96395.47544	190881.9741	111195.514	174035.2946	163572.4282
626	4571.874796	46032.86027	53459.49511	19067.60158	98112.95674	72004.94706	149959.0772	52001.07289	29145.11326	45486.37418	0	100718.9288	188701.6525	245017.616	91687.39556	19007.19005	164446.9057	28972.0876	58460.93722	114058.787
627	0	0	6142.2046	2956.11861	1508.126748	1606.329503	0	0	0	2563.478394	1800.926741	2287.780994	2726.602361	3031.117273	4153.662708	3059.817122	3435.760679	2583.044989	2594.898765	5878.407063
628	109665.9569	85977.29577	439612.1607	137663.6897	107373.7482	181647.1533	128571.1638	227635.5738	146713.2242	37326.07947	44442.32199	453019.128	131750.0829	150789.8793	96132.78385	98329.43576	213418.7537	100675.2657	169938.8394	161567.4272
629	0	716742.0486	644973.2578	299513.5302	577080.744	0	693162.0725	515851.4984	741202.1948	983497.5027	0	666307.0146	572768.9121	699120.3756	752433.6064	502493.5301	858859.2895	499518.0583	606275.9501	798525.1315
630	32321.73825	19788.90724	12104.61647	177543.32	4950.853198	3885.788914	6970.16384	19912.33693	16008.09818	21572.49397	0	12986.72665	30108.36461	13691.60525	237645.9146	32044.128	13397.07276	19290.63393	21358.61723	21242.22186
631	53780.21694	118305.2031	43454.07151	25511.59014	80498.84733	157214.6169	63505.71633	157803.1116	225252.3357	456481.9237	134005.103	145059.3357	162878.3404	193546.3187	32610.51277	72060.12504	228759.6349	98021.67836	88963.05344	116341.4434
632	21161.1047	50927.25222	48239.9705	170381.0943	14239.7815	5350.025259	0	0	0	0	0	0	0	0	64600.00945	25068.55493	0	46400.35399	0	0
633	86077.21514	79034.22951	88240.76047	80084.20315	106995.2726	110722.1109	126811.4056	154323.5396	146879.865	178090.0466	118643.9191	438096.1111	485338.0321	140335.3913	91160.69916	95342.98313	180852.1996	105533.5363	164117.9508	155504.2797
634	1651.196172	69207.16457	76957.22847	20603.73155	41071.55782	7428.068734	39956.46616	82701.71027	41678.62042	71771.76105	1481.183932	32781.12407	10073.2128	28016.74693	57394.13609	23406.12335	18233.03786	49700.45822	11226.68991	14547.36395
635	136453.5368	132229.0825	149914.4699	109636.1486	168573.8862	26818.27863	110415.6627	123595.099	214106.7084	43758.15441	0	100028.0504	165920.1046	199288.8853	151852.5658	160096.2658	242195.5008	38565.56361	180983.3159	237938.372
636	23092.20507	343094.3539	77167.38467	116802.1339	458047.6833	87623.9509	106855.0239	136115.8963	128375.1348	151713.2821	110124.7366	412884.4361	462032.0824	134565.632	67260.22761	82151.45236	163983.4539	95123.49506	120275.3885	253852.0433
637	5193.529691	13253.57744	51616.24035	24024.52561	37182.37865	69319.91857	97566.84567	141145.4648	53011.55133	60547.58922	32844.82443	214659.6463	71241.50497	45766.80649	7542.550371	19368.63626	190471.5911	24702.27031	97048.23886	213315.1242
638	7213.996414	60402.47627	366415.7972	107916.6568	438167.4362	79829.32327	137076.9133	129291.0404	545527.9697	142925.254	237049.8477	363574.1818	416566.8073	161798.3681	73271.24513	77820.73473	158866.3245	84377.05904	143789.3083	622074.0838
639	3694.074851	9995.472894	2960.774747	10756.87188	25293.17252	57947.19748	21755.95961	40703.22563	38169.55016	52739.04866	0	0	0	0	55879.3445	10873.31319	0	49857.4649	2751.357437	2900.032185
640	0	0	0	0	0	0	0	0	0	0	0	0	0	0	0	0	0	0	0	0
641	79893.25953	45898.18522	38543.61705	101596.0046	95123.72623	69626.275	114630.8603	138579.88	132865.2091	160610.1891	241399.2207	379358.9525	436307.616	167599.0957	79953.53306	83461.85307	162570.2694	93503.15358	154479.4165	141458.7607
642	18932.69054	34776.68081	55021.6164	79784.62957	56890.19921	76285.3123	93488.94925	91241.3874	100419.1701	147985.9832	7164.9401	59398.07886	173057.7022	171512.3556	11363.73596	62674.71152	115635.3419	35773.65339	105404.2503	146015.291
643	0	212323.5531	206812.6921	91437.78246	150603.7051	0	201726.5853	116400.6988	15888.58976	14627.68344	0	0	5502.496318	7240.797334	18907.67704	50204.31629	27897.41327	1051.976393	73648.95618	111616.783
644	3582.825057	23419.67327	9930.829512	12157.3716	20036.12013	42469.90464	24986.29354	41869.97398	34216.86255	78564.59545	101279.2742	47661.43229	66087.85484	9855.742764	3525.498889	8483.307224	52826.73031	8807.738518	19395.79068	101423.967
645	3090.399864	99204.85702	108418.9788	76524.70036	89487.03131	29822.8382	89126.17636	157688.7979	134889.8672	161367.7383	1377.409164	101515.7548	147708.5996	148890.0064	107798.193	104740.695	120533.4404	89888.97576	139016.4362	169775.275
646	2758.475017	9577.185718	7169.929098	5326.829165	41517.13031	32665.65496	63773.43228	30070.27357	96598.65137	37441.56358	263053.943	32299.15613	20277.2907	330774.1547	4218.267382	15605.61047	133172.4947	7330.549666	70605.06075	14715.48078
647	5477.188297	94326.12951	93737.6553	89931.65935	99426.34182	56957.65556	163323.3482	129541.1278	187903.04	158203.3488	17564.61711	106575.0539	175815.4237	201686.3684	103366.5114	85202.01619	192793.4845	74557.33922	217335.5763	201947.7943
648	952.7750423	104289.3848	25081.53382	112601.708	171694.1472	1199.016892	119767.3876	214569.4436	111059.7299	99398.82621	0	21626.96637	84061.32436	351366.5247	93974.88015	176524.4986	403654.7736	76874.13377	348288.7332	477769.7202
649	3163.49276	24424.35253	8387.789528	5603.098561	18991.70485	18086.08655	33325.05729	104424.0384	44380.30723	27307.16019	39354.7817	211878.6481	33838.51814	293505.0817	7842.940649	16551.04401	60033.20238	5620.365667	160899.6201	63676.15034
650	4435.574594	24302.18089	19108.76195	26328.2809	12644.45492	14852.54869	84844.14772	86197.9464	288949.7707	82004.07264	57511.45055	131745.3544	504410.8387	82767.90765	33012.99828	34952.01909	68241.35826	4039.237134	136674.1523	73236.35889
651	12900.24976	23574.29984	81490.07179	54206.84728	29236.96976	230973.9478	57777.16923	68310.3824	54454.26189	106987.3683	136451.9814	69492.76535	110117.4089	77771.72843	44009.37035	62308.91676	38252.25567	28821.02754	95460.50021	210774.9594
652	44284.25604	212434.4659	241324.8429	82329.10313	295266.4838	132015.0811	421029.5536	104949.7582	472068.986	119082.3232	131997.2824	263537.9518	387555.4022	433729.5909	300676.5163	7640.678196	91258.72387	67668.05494	580129.0763	193671.9264
653	31796.48903	63410.00447	72668.65174	152525.7746	87961.05117	34479.8045	104127.5691	125130.0326	127124.0982	146373.7965	226061.03	353247.3767	412607.3028	121971.8085	72641.24757	75198.60043	156825.2936	83232.92817	143613.4408	136344.0743
654	63530.07579	27887.87428	19470.84011	59381.39717	96323.51725	61535.00316	125898.3949	149974.0498	113063.469	83656.12988	258123.1403	110603.4907	41405.81725	181561.5259	14232.43268	22333.05082	88242.74043	28411.29132	66041.88508	49762.82931
655	7553.968645	19060.713	12304.70213	67916.01557	78988.79164	21447.72735	91628.42094	146658.5446	110150.5778	108938.8675	115341.802	134194.1057	25436.89053	50558.34148	59102.13658	32387.5404	115276.4865	48953.72873	323598.2636	77202.18792
656	13114.26877	245682.981	331540.725	99198.95374	369052.9746	47352.15916	517826.2307	120636.7983	115216.1037	137190.2261	91764.86227	271294.2843	381427.4337	440767.2749	375803.8147	151851.7975	216312.4697	73115.45292	587566.9668	579874.0072
657	18602.41099	83681.40074	79889.19233	83428.60696	108963.8598	12268.45101	107990.1054	124586.8802	123409.0822	121419.3389	0	95211.81589	110304.6242	120922.9443	80108.28116	73841.36711	116681.3013	56404.22469	112299.9498	110063.9281
658	28622.28682	71547.87578	74807.08499	100783.6844	97392.69406	90888.90895	147132.3782	64007.57237	105305.4138	151485.1419	20387.03977	364917.5099	130815.4725	129686.5564	81108.89456	79483.84349	41710.23382	37811.68647	158574.5427	141011.1834
659	0	0	0	0	27568.26875	36404.20714	36864.45138	52356.97951	65094.86479	15844.20469	219498.204	108302.8287	43895.53272	122503.35	11478.09497	1846.696234	87539.22252	7283.691119	166348.0365	185869.1277
660	39766.44579	26830.17772	15215.95306	103407.0624	405176.5147	52000.03278	98773.01923	126348.6602	120356.3004	143098.1134	140789.8185	262166.4109	392875.2765	108519.8913	65365.98548	67302.72774	148783.0493	73564.23481	139551.6756	131114.0345
661	10568.85374	8265.112815	85622.08327	30316.20531	28257.067	87422.52979	92264.98152	83360.75862	77742.31484	67445.53714	0	14045.41785	16574.78047	65517.29032	10399.02274	90065.28777	68582.12921	66699.37611	72928.91904	78777.14072
662	8678.476611	262661.4831	79012.70965	88835.17286	84443.071	40039.79827	422335.0683	106544.1021	44616.88778	131316.5775	132601.245	150001.6289	362620.0924	411200.565	63640.05788	79863.07808	131428.5225	72051.36434	135630.777	546971.1577
663	20397.37547	13351.90469	22171.5512	11810.13779	23045.73975	20392.39827	56347.19088	36480.60245	144732.5039	56260.57796	115025.5378	135747.0083	48076.68514	10624.0103	17187.6504	8461.481803	116526.1781	22194.44063	50091.83291	72802.78518
664	1824.958261	74052.12685	67233.89055	42316.34149	82528.09589	25536.70425	54764.25521	101559.419	69520.32814	84520.9894	2744.037817	34117.82884	91241.16703	44006.79415	69797.21081	51273.07492	70945.71532	54960.99687	46605.78187	51900.64543
665	17722.85074	42240.28836	15180.31142	30424.50472	35229.9506	51880.89854	18721.76306	82888.2053	67514.86015	106713.9579	117203.7905	18167.71666	51261.97002	54415.40307	27126.35942	24088.89535	70810.07656	32081.50464	71896.10209	106225.512
666	21609.96467	194680.4606	58431.71916	77832.44907	31009.28439	77980.53742	78575.54467	100163.4435	181123.7391	111051.8861	44532.35783	245367.7524	355856.6853	409157.9445	156870.9352	277832.6383	195573.4349	52841.97562	90678.51608	444814.9298
667	14225.43946	57719.42236	15778.50697	5746.464243	44213.91307	92751.9674	40409.54323	36395.7762	98516.13858	22787.47124	183288.4777	129618.339	136360.9419	18216.07509	52808.72556	51167.91718	44418.05993	14018.85099	108223.035	62903.91986
668	0	16729.52564	20354.34421	28149.51028	29673.83159	0	51385.91854	53820.39991	58260.75924	71043.94972	0	26089.78322	43660.77103	49963.13051	30794.39002	24482.49669	43300.18967	19323.98926	51501.33551	63706.54591
669	41411.81579	21039.03959	75776.86057	60730.85387	416675.7299	200380.5223	40962.42512	83578.31509	260144.0797	118994.5077	43681.13999	118344.5109	352703.1437	170352.4439	27302.58069	49970.12634	122863.77	12792.94508	142981.2516	130136.1066
670	20189.93138	213361.8259	9273.741189	89191.84638	22997.21161	26184.56191	453697.7785	108859.8252	520512.4437	122517.0398	170010.5029	312897.8784	274674.015	62912.49454	323958.7923	29418.37718	122732.3814	57722.09002	67905.26057	130558.6707
671	4990.40618	20326.44795	10688.66929	4963.833801	5990.797251	11737.14902	6389.11292	23942.83542	20070.39429	11621.97078	202922.8775	44155.96178	49642.16274	23264.9806	9611.970081	14090.53577	9146.564165	4892.71519	34361.16363	38054.98474
672	10992.38117	25803.7298	242623.2463	61746.49875	387798.7916	31707.77363	116444.4425	87632.54694	185295.5706	120944.8434	87658.9449	128610.2241	330514.8879	388714.2089	75168.89722	42913.71089	160371.9019	39599.68545	426222.6513	429609.8334
673	6256.144801	47398.13458	59052.16416	57677.13076	8020.009951	34606.99311	6722.211709	70304.75054	109821.6799	42125.94393	0	20293.20858	115195.2723	150161.8023	49521.92532	44244.22118	242118.1371	11004.66008	258050.3264	56760.59024
674	32885.29572	213454.9465	23272.63037	87486.64255	35633.44395	63210.52198	88377.3772	109584.2157	104976.7333	121199.0514	201233.1028	131494.912	355250.632	403769.7825	64830.81365	18946.22341	132533.5762	70556.33829	238648.1509	245766.8228
675	15779.63902	21956.12041	82125.70591	45186.11289	113024.8855	102873.551	9145.411458	133948.2946	128037.9181	164145.0678	0	0	10095.05925	28169.09436	129139.1906	48967.70869	53353.43364	68996.24448	55294.7935	117704.4537
676	21620.88589	53252.10767	9117.647424	86743.39831	92607.2372	135980.6654	134062.7635	187384.7469	229171.9832	42189.78851	106711.8057	141073.0931	336477.3466	387449.0252	41209.605	64835.27702	432573.8051	60246.25947	218085.3096	448158.7737
677	7734.820796	42828.20681	14620.0088	81405.04579	76676.01374	11665.81176	435993.492	74691.49282	52949.03706	78583.52544	169269.005	96778.63546	330942.2831	126062.5723	28734.7742	28737.13036	36133.47246	9497.916365	20329.39201	73362.21136
678	2684.460712	16756.58746	20177.73294	77080.83066	107018.4166	60642.30511	116465.9393	153566.5763	140578.811	134469.4086	31131.82092	101772.5998	110390.25	133794.8827	81713.05612	70771.09876	125245.917	24237.70878	77063.07059	133485.0051
679	0	74090.48028	119874.857	9352.267158	111467.1765	1044.549218	2787.970518	148253.6409	124302.5746	133553.4866	0	8946.527761	69360.71369	170657.4419	4686.28314	137920.2461	192324.7552	69720.3307	196943.7612	273030.4451
680	10689.01926	59130.08734	23227.98046	37189.8642	107874.4493	100801.2837	50375.68384	33153.89583	270546.859	79999.47904	120456.7022	17759.98428	89930.3845	124035.2261	83153.20299	52806.08898	244770.0329	53653.57627	164125.7017	353697.063
681	22133.48977	141110.2966	29550.81989	124967.306	153427.6071	57045.92445	178780.3733	191551.3533	166618.3916	224200.4618	0	26178.5949	39179.68085	147793.3192	90192.13831	33212.89142	167699.1033	33013.4919	145444.6911	185542.2974
682	15015.82231	1226.979639	892.1332068	6143.093146	1278.720956	121438.3212	8893.50746	6007.72678	2107.626372	4454.534685	0	0	0	0	4807.516375	3752.092024	0	6330.86781	2718.87717	2764.334993
683	6639.297669	40709.64925	183613.1059	204588.1113	236861.2991	156997.142	245913.9782	301951.3021	273395.6715	246274.7228	11128.92548	95304.8902	101562.7818	151756.8606	62029.7836	16963.27478	213994.1976	39084.55533	121727.1469	210657.7475
684	0	18021.48611	19997.70866	11207.32723	27818.54633	0	30562.51547	3046.507229	2683.504248	3343.270605	0	2859.335596	3002.72825	3745.48856	16322.76102	7417.637809	3124.94636	6794.835201	2959.403665	0
685	9138.769252	13957.93715	8848.464749	8145.096423	42679.78868	13368.51223	24114.95487	73991.23111	46342.33093	14486.16291	104559.703	36416.94127	69589.93638	58523.2323	10953.50521	14083.10236	53984.52488	17543.09795	93619.45931	43837.04934
686	26071.01646	204730.3095	12177.05717	37028.32842	75818.9415	93146.71069	149537.3165	36248.8533	100413.7879	191396.5333	151860.9902	266140.8858	276006.6593	377507.065	57489.37712	265643.3942	427061.1302	33369.03338	186296.4165	158741.7905
687	3008.843154	6263.005206	2977.067937	23438.25847	20715.61667	10199.23803	28784.75243	5297.388918	101950.3875	60497.02121	60066.84609	28489.08208	42201.39549	104569.9029	8281.449243	7490.693782	43741.81289	5556.726923	62568.94373	45934.08736
688	13413.17592	8883.494352	19923.50176	14822.1417	19958.98738	121831.7578	36781.99463	165205.2995	44992.95922	94714.71754	30394.22189	27259.2379	24421.4827	143364.1082	76226.06998	18812.71463	115530.4204	70140.53848	57656.58166	168040.1177
689	1603.34059	2242.294821	35809.12816	37340.90297	9197.848682	30327.74396	29635.99866	44835.41732	2788.443523	11760.53267	53136.19055	1768.971083	14839.66059	4616.205645	1461.401895	5968.785652	5111.034521	3250.305291	7685.59188	5566.426304
690	2070.588945	2279.731678	7614.686272	20019.95661	15613.98892	15288.88738	68821.53348	67493.83691	12165.94371	7286.674329	1480.407836	1565.686934	2382.055291	2434.779595	2822.458162	1971.702922	16541.79592	2412.264091	7388.988809	6412.78637
691	378.90827	41044.84177	170165.969	93484.66426	158535.5358	1343.150233	98258.75639	94670.21037	19649.31236	70415.59095	1554.513179	11020.22222	8738.497266	8467.744087	64239.5497	38192.14465	95409.06466	4900.21262	184267.7159	212606.0126
692	0	49095.18532	148325.7606	59839.55402	92802.04912	1057.970896	98271.00979	111305.5772	99612.97613	125709.0149	0	0	35996.90288	235503.3633	47897.26908	126525.1549	262437.6757	34666.9513	164851.4646	234893.8672
693	29244.06818	54114.75988	81836.42571	92233.10751	63787.22841	37070.08862	83809.02597	155141.88	127378.0045	141185.9919	0	4914.773547	58286.70417	114391.1007	58211.50208	77299.42072	107850.6336	86213.69948	102772.9185	95996.3598
694	0	0	0	0	0	0	0	0	0	0	0	0	0	0	0	0	0	0	0	0
695	9439.959199	16226.03457	75720.46557	21550.95796	28071.64218	41517.4467	107430.3213	78863.49226	115173.8861	107459.9049	2469.126951	45707.8546	118381.3637	120273.1089	76525.81361	71780.40116	88809.89164	50622.12409	89683.91371	90866.60692
696	14123.02389	12851.61534	34072.37482	24873.34842	54105.19349	32693.38041	91900.56885	45693.07923	6539.238706	13514.6036	118642.0219	48887.14208	39181.16758	12762.89607	13798.96538	13444.283	13633.65352	24003.47511	5442.44814	4649.493428
697	3171.159108	5865.605416	5682.796534	8308.370435	8828.208746	13738.76755	13138.95689	89969.2721	50144.56935	67573.86957	117929.3873	40720.72984	58860.16198	45364.28631	6980.08086	15153.13613	55426.55999	3846.832343	157679.0871	217301.1865
698	1286.420454	1443.525018	4434.082081	14214.54562	23657.89863	46852.46088	3612.164854	8010.899572	31079.68851	5562.374172	1499.500624	1612.873026	19114.70718	4526.27855	2471.897186	6521.03196	45481.13338	6143.909116	7295.114861	4955.598479
699	21868.72644	25854.53963	58191.2797	21625.41346	70684.62067	77615.85634	85235.55139	106197.2983	105412.3869	119682.0811	121203.9497	101898.7857	331037.1735	41873.65158	57955.81389	57318.76343	120640.1124	64031.51297	122267.0964	115690.7458
700	37895.53326	37236.03992	16002.59941	26190.76409	39442.29588	43228.01243	120336.6197	72500.90695	47121.12206	139761.0679	26257.08224	18938.23974	76180.25304	45903.88748	28081.09027	62484.67936	141133.952	16493.80709	158903.6181	27606.60114
701	2128.530961	2766.867421	884.6447607	4092.35135	1223.827679	8682.151952	2874.298953	2111.851516	5824.636117	6370.645166	0	0	0	0	3609.867422	4308.766935	0	2435.387278	2952.443694	0
702	287.1655005	32310.80065	32508.31945	17867.19115	58261.488	2156.859532	16490.29084	292086.2947	65630.25276	47564.95579	25017.19557	368054.7756	59005.5708	105840.0585	76281.23405	33846.76754	153652.9497	35887.48024	197104.6944	114442.9123
703	21431.64238	250772.8037	575343.1497	193239.4744	472033.3291	39485.4074	428833.2738	464941.403	162032.4817	384976.4311	380857.8023	490267.5439	406581.8227	141871.9226	561343.939	663854.821	480369.5397	559733.8933	487948.6725	454379.613
704	3692.590367	10166.93555	22131.05364	25294.48151	24944.34214	17989.76517	15039.43438	34514.56477	176352.7629	127334.1975	0	186977.7251	328783.3966	10019.75273	7978.074316	21105.75219	17254.60085	3270.410303	43368.50071	362145.7878
705	126975.6028	150067.3056	142073.9383	208050.5973	142432.8489	167911.7523	187653.7198	163320.3211	144862.8702	150500.8471	348502.7405	126674.3971	136181.4447	167154.2385	124088.2324	123078.1395	159400.0686	135552.5476	152590.4112	183593.5069
706	323.8411212	41679.20187	18809.48154	17390.72059	30117.24234	3908.573778	38900.48049	23606.98298	10217.9228	23726.07639	1618.279838	29928.24066	18061.49474	9076.241931	15011.1282	12345.1426	22030.59716	10184.06707	5342.191304	12586.58736
707	2456.541001	5094.730516	56544.71403	6367.280046	131350.2839	17817.83785	13252.37768	215446.3141	27978.84444	34546.19214	12669.21297	17824.66229	57202.87354	3041.954099	7251.927649	1392.148396	17521.76153	3133.302061	96776.25091	6598.772974
708	8338.831838	11133.70683	14314.8549	21535.82192	39649.04308	16150.97106	36150.85473	118512.7521	16354.35368	98429.65323	200566.2672	93010.76551	145763.7384	84299.67198	20791.70851	21291.61378	116329.7981	18670.61191	56318.93511	176337.8292
709	15596.13681	19654.18414	22301.506	30725.26936	20193.89305	25464.66266	20814.55282	12843.73387	55043.96313	26451.23942	0	84372.6529	35779.66225	11069.99248	18216.54228	15542.77117	52606.86884	14949.86193	29349.74062	47725.20483
710	605.7170645	34145.39493	62190.65272	20511.21842	37595.67643	1206.23113	31714.4058	77116.36098	21825.0595	2377.392429	0	1481.717241	5586.975209	2377.808877	2548.489107	5512.235151	9223.265149	668.2397882	17419.76615	21841.7713
711	8499.101982	19328.96527	15884.83474	19919.57654	36095.69607	7858.506936	23892.35173	72848.28463	50804.18052	160525.7139	0	60590.97455	139439.0378	184780.2361	12257.05442	21540.43632	245831.1308	54378.92646	33020.2344	218391.2576
712	21727.58025	53026.32772	62279.07012	43319.04957	23314.45292	17290.67619	12059.99933	63852.96413	116135.9632	24186.71974	17675.096	18287.34987	322844.6102	119991.9221	61498.42755	62514.60093	25054.30966	66919.75981	243827.0296	114219.3116
713	4232.875941	134212.274	145517.0038	114021.3439	153224.2529	2301.365457	202652.7116	202514.8816	29423.48811	18797.652	0	6340.00979	5392.508247	3324.613118	5006.20515	12053.65374	3063.06	1229.203916	7275.357488	7263.298389
714	0	9393.563141	15838.18135	7531.537035	34464.26681	0	43085.34902	20740.10271	22777.27991	14618.44006	0	17131.56521	34393.20618	27978.26069	14660.92608	17580.4193	3669.83042	12078.45698	12157.76219	13213.47441
715	19305.27274	69027.05172	38053.69312	1787.373094	6592.039772	14040.42944	18298.84306	132752.4467	13336.79941	8353.446943	0	47531.41751	136702.6826	244945.834	27151.09535	36099.27646	256400.0892	28617.6551	85665.59429	6645.028162
716	0	56841.62436	60355.09822	20096.83642	78349.81081	1171.008424	78780.11389	25289.12799	98691.19246	119733.2549	0	76667.43417	93899.13619	38087.48013	66152.57678	54092.65116	160610.4329	43370.92827	12628.56206	41802.49518
717	11944.45669	5371.660404	21639.91016	41348.42122	22442.24088	76783.92267	23847.26877	40551.3681	18310.43983	52254.64271	56838.85581	134471.6142	235851.194	68887.5755	42695.82547	26369.23759	19047.10559	6959.788674	27287.40328	107188.9292
718	0	19667.03582	25165.81846	16432.78518	57167.55875	0	97394.57203	64197.70298	122215.5674	94176.22062	0	52832.77438	20828.10267	61028.08093	26426.66102	19684.47443	84338.61045	9920.490916	48798.50234	96455.01908
719	110659.1973	136510.8185	113809.2027	166147.0275	119145.9025	135957.6135	121032.7231	143490.9356	138879.3093	144529.5868	342006.0971	108266.314	138351.1094	165953.7287	97857.12213	110484.939	132193.5867	106486.7098	174733.7164	135936.2389
720	0	77918.67989	76975.47388	121474.6257	116250.4133	46222.46417	190070.4395	132255.1384	84319.01172	93156.54089	0	129420.1139	89075.98438	169250.9396	102793.1736	29881.94442	123248.7012	70444.18395	130008.4268	167169.4097
721	385235.6759	193504.1519	473758.5727	246654.9886	109786.3026	249253.5572	124281.7348	9407.984502	268757.2651	164560.5491	0	0	248857.3941	297068.9671	289566.1868	726968.9332	196922.6701	702164.6654	563887.6291	237844.4838
722	3992.923304	7646.625963	7548.540348	10813.88027	15499.87614	9140.928215	43322.48438	45979.09401	51246.10181	10855.31158	0	92087.39624	69262.50791	0	6804.655869	18425.89434	0	9351.045179	410257.6006	58863.1922
723	2382.595347	9683.798826	7258.972189	10996.04305	4351.828575	7928.775103	7677.646725	85731.45094	19636.41755	58824.95348	0	77132.66346	21025.7159	37998.93803	13830.7189	13685.5842	51639.3133	12695.40557	37798.11039	46817.21353
724	0	34305.94033	110656.0212	9727.704203	20327.71165	0	26480.20142	65854.7768	4602.162437	4923.138274	0	0	0	0	7584.100278	1066.258883	2746.22592	0	5831.424924	3038.582637
725	397.2604312	16073.46143	17662.52394	9517.46952	23976.37541	1469.167009	9135.937075	52227.31344	26182.4877	5110.773486	54324.21586	57531.20283	10082.97593	11012.60749	15133.37341	10499.97835	2967.532976	5974.963218	6008.25175	10319.83686
726	41103.76155	59625.72099	76786.74294	114567.4403	133319.7102	182427.6738	122674.4004	177262.7902	194841.6208	210673.9988	906630.7306	7500.032615	6429.515156	7609.905938	109474.8936	114351.1687	6824.98979	77074.27054	7235.774092	7209.649746
727	859.3161145	697.0989771	818.6077002	6881.816898	3484.538723	2582.986981	5097.559548	7437.26829	24895.64469	8311.042991	3947.164805	7056.512139	9426.380955	6409.827751	13468.02564	2927.455161	2371.715398	2641.048185	6700.235889	14455.34868
728	5203.803318	11226.58642	13195.85983	22045.24317	23428.06443	19911.89855	35533.81044	19106.70381	68563.9374	196076.4593	0	2409.223491	154254.8688	180549.3166	5479.065802	9665.389666	234018.76	22947.80029	102035.7962	71375.9716
729	0	51522.6919	66530.64035	14304.24665	78358.12484	0	63832.17836	114709.4477	82956.77586	105098.5315	0	113975.3999	104759.5437	71866.54188	50692.87372	64831.45203	94623.89893	42551.65643	22663.31928	74115.98878
730	8797.699197	13277.99428	17428.61177	12310.82284	15475.34619	259672.1259	334027.0075	338748.1996	288274.1799	14302.59642	116544.9328	17713.04875	27118.38291	27565.26207	4775.912344	17281.8452	18888.06403	10681.20207	22756.5927	44506.3138
731	4613.718261	8804.156191	10303.27976	23373.41502	29798.82181	22554.81528	44085.41262	33988.96064	14546.76754	321006.2936	0	11621.37265	106228.5776	6097.65019	16323.66527	7644.879397	157861.6678	10852.64993	298254.3524	0
732	5504.329785	5882.291221	10047.91678	19322.34093	28742.3064	10093.86923	46187.19941	14111.93343	77249.0724	289513.636	0	10852.79944	59008.0098	53615.2987	16577.01697	16625.39349	136352.6517	6751.873125	176292.156	133404.4459
733	814.4979071	3149.768937	4144.594453	11414.53897	13824.43928	25645.73889	30214.80483	10264.41837	12608.42295	10748.31664	385263.7218	0	0	0	9008.637096	8663.858478	14924.83757	11932.14076	3324.666775	9698.968125
734	0	4290.153616	6784.602136	9660.334801	8455.03953	0	6653.567153	8052.782842	6422.151995	3193.90218	0	3248.674607	0	0	11712.67356	5772.719385	0	8498.672617	3601.137085	0
735	5630.275342	55780.82463	12252.71708	10896.53309	14213.46594	53415.83904	49330.41286	72915.27604	267010.9505	53267.93897	0	2797.601265	6499.795466	91809.68341	15067.72277	6516.884022	117714.374	25706.82772	78086.36407	64932.32228
736	0	8316.05324	82894.36773	91543.11767	84906.91282	85821.50836	43965.73715	48407.88988	28056.87461	11504.82456	75198.54406	100219.055	24472.31771	88915.11737	73275.19248	85554.29047	167874.338	73891.05115	41690.60515	106598.4804
737	6302.828784	67894.3683	28624.94772	111304.5064	53089.41561	17479.60709	64891.36593	273543.9784	166257.2464	40151.01224	0	68700.82934	3211.099453	9481.818538	139800.1424	5591.977789	6712.109788	134860.5363	91324.09501	107686.7417
738	1890.279691	6070.604843	15491.0333	4269.755588	23477.22361	9371.422782	25596.22856	20344.50616	14084.54758	7883.01939	0	26406.61728	7568.177542	7993.215044	1655.870076	4857.752672	5040.15115	9998.889243	5118.43946	5553.262156
739	54965.57954	31257.3064	113997.1179	52971.40172	156047.1564	16238.40705	41827.19977	81047.90782	206834.6963	100946.4021	0	8317.135745	129549.3372	73337.14213	9150.019409	25718.12046	114578.2606	11541.49954	47001.1412	337581.8104
740	39710.96975	42032.8648	138994.1351	72864.89264	80423.29839	93231.34301	136993.5219	106042.5786	195850.2218	153404.1928	37940.33243	9455.490674	49591.0037	122884.4443	96062.55429	88816.82717	137039.816	26626.24501	127600.865	132950.511
741	3110.203937	38657.42493	18242.89463	17456.65303	54845.48879	16942.94625	48906.90419	27290.90096	83252.47184	6201.352991	429053.1168	2620.038142	8640.517456	3231.536199	38167.06516	23676.99037	6360.650903	21198.66408	10198.41177	3578.850725
742	0	126927.3503	109384.1248	6931.345155	52298.95302	0	161915.0996	109726.6793	2315.729399	2468.395811	0	0	0	0	2297.968616	1178.879194	0	0	6354.742324	3059.787393
743	0	821.535542	1092.28433	2395.50694	5709.204558	0	15919.48001	16612.43832	10151.51513	16653.40174	0	0	0	3225.793909	5097.378902	2081.439591	5596.288242	0	2982.876042	11905.43112
744	1559.010778	742.1161816	2699.937861	1246.046968	1623.572673	1515.884447	14214.34302	2407.963755	22838.77793	2560.328767	2274.502679	1776.11837	2383.092664	2383.840481	1965.526447	2755.61521	2509.337966	946.9459369	2477.111001	5313.516833
745	1030.600756	35942.91025	38106.41703	3514.495005	151861.9632	106447.8142	63386.94149	140221.4575	104382.2334	279912.0231	0	101670.8542	194103.8204	229747.4842	21420.52588	16374.21339	256262.1066	30246.78035	331636.6769	336204.5588
746	0	67009.05869	60823.00489	13028.52176	19058.31056	0	61419.89273	15102.79781	2378.040908	2552.089966	0	0	0	0	8869.753178	8946.830464	0	0	0	8340.371191
747	97457.65167	28153.26386	32005.59835	69436.82279	187597.0227	72153.7601	150113.547	139390.9457	81901.12192	282952.9214	0	0	0	18048.17614	15435.265	21154.44659	81255.43666	4747.782349	50176.13606	172885.6703
748	1277.623047	3256.853674	2639.179962	2193.509674	1282.710443	2466.940298	4994.502869	4028.717142	2436.714844	2275.255415	1384.020604	0	13507.98152	4179.275453	4667.507838	2844.475505	25063.69175	951.3421692	18141.88026	2532.121985
749	5994.154351	55999.49692	57009.73115	121066.8907	188993.8893	24349.06418	14517.8856	85325.28224	219605.1782	164059.9307	0	0	0	58641.69807	5504.4548	8995.629338	137259.8247	128661.4706	160608.8681	239147.8517
750	4467.949882	59019.77652	15648.48683	9276.736509	10566.73791	8323.523851	18914.48555	142623.9835	218366.3412	215891.4676	0	3386.655857	12150.15447	19046.67526	10207.48055	108250.8514	12246.47767	117841.2153	6437.468958	3264.673887
751	8418.23246	2242.41265	6617.836154	16823.15364	7339.999493	15756.40552	230511.8515	250146.2241	26230.2581	227520.9807	0	0	0	65943.06759	11855.27912	25318.10271	104627.4143	6801.952449	43152.34817	85030.65739
752	31570.02983	51121.48799	68500.32287	112943.035	59485.15126	9411.381467	60029.25272	81040.28517	28349.06878	29722.66853	0	0	6034.546113	14434.98738	12845.83914	28096.89735	16615.03779	11680.08609	122203.8668	83269.88459
753	15133.91345	10724.01394	33953.04138	48906.626	63369.27164	36100.00501	80415.18415	80239.0673	86364.64391	37311.88475	0	49796.79506	33575.55201	40986.41521	49942.76123	47017.87173	60973.16747	46777.62259	90874.52862	81291.95534
754	0	51964.59125	15326.56196	9947.893425	113362.1234	1389.101001	27334.01302	9456.346421	9066.275464	2489.630537	2790.840022	1636.37187	2209.576311	2293.289561	2747.498888	2549.898836	14361.05988	719.4252777	15903.38949	39107.42497
755	7513.165173	31342.97566	10034.82232	13533.77322	90144.57031	15396.51753	45043.98277	170408.0602	188331.8921	93256.31161	0	0	3277.333213	14840.88742	13889.05178	12762.56224	26371.8339	144204.7849	242062.8274	279109.8857
756	3029.71253	576.6369324	97799.92128	159766.7867	14244.17588	10068.02977	3152.446776	243757.5905	27686.44431	9134.002244	0	0	2081.333364	2375.03707	0	1630.515498	2384.68522	2886.273684	2484.07363	2741.764233
757	51128.37969	66072.49605	89662.30043	14025.18207	28373.8024	144215.9145	163373.1777	91951.33342	29380.38904	173371.0136	0	23578.44747	75018.0441	100579.9704	60065.88538	129956.6014	68457.31436	120065.9641	203428.1295	110759.9697
758	30068.69341	47251.54902	62716.29906	136990.4311	116672.5879	44249.97258	92330.77127	77999.8412	121877.1585	169434.7532	0	169812.849	157663.6205	100923.3565	10455.61288	9543.705934	107795.0328	9685.165624	252080.2184	308959.5984
759	3046.432524	12758.49395	8564.665957	9558.931322	76583.67337	79037.16001	235101.2446	93671.9997	87039.2606	23019.34115	0	14808.69793	21715.5103	11789.63076	83844.7104	7683.848738	11838.94247	104707.0092	6129.813889	6370.812905
760	13031.06721	181340.0217	122616.5478	180382.0478	226031.0962	63245.7505	58204.64574	293851.9196	81147.90204	304328.3478	0	206466.7288	210701.5889	216111.8038	122630.878	57918.56484	270507.3735	38008.91097	235210.2015	145208.8056
761	9778.194723	27556.03121	7017.453783	26364.09919	8819.135237	38268.34884	85956.23357	198913.8142	214304.1141	20592.65405	0	0	0	3153.211633	11831.44685	4456.862201	3109.504922	2994.694277	3556.472761	67656.31672
762	0	27006.73778	1256.574177	1485.991571	4700.397942	1584.692347	14079.55916	75481.16228	80703.89049	29476.74074	0	0	0	0	6949.22814	1058.197731	0	0	0	2778.875859
763	24346.38076	47978.45087	6420.991707	164074.2407	153193.1617	10357.65825	73373.26385	246911.2503	244806.9448	269473.587	0	0	9320.219407	134710.1791	15706.75474	11429.25787	77626.02089	146839.0944	214238.6667	143619.2859
764	12156.22955	32603.52794	7572.705513	24496.89922	83312.32743	42656.67444	75444.4399	254126.6345	47593.6657	80227.35229	0	0	0	131399.6201	13430.81926	44239.03878	144066.1202	17381.7779	152877.5063	258397.9464
765	10910.76272	9015.102541	10862.66737	16669.91589	126721.8611	46331.19078	22592.8173	59065.89437	219815.6018	54420.8915	0	0	3141.889233	46502.93839	8205.036987	143850.8758	24782.0476	20306.48955	14062.49606	67473.43663
766	2830.714666	5067.522166	4777.657526	34499.1281	71121.9451	52692.26049	32677.42841	225285.2553	13787.01617	11386.24469	0	0	3193.923208	31961.81725	21903.58567	27412.69973	66692.47637	141659.4639	91832.36392	81513.03254
767	0	69512.7275	45856.9163	1633.000078	33687.96563	0	9393.917827	6741.444639	2420.636528	2379.465	0	0	0	0	1035.77759	0	393332.6873	0	0	0
768	0	0	0	0	0	0	0	0	0	113706.374	0	0	87115.29368	0	44349.79055	60996.94331	109249.0323	43745.37081	0	0
769	276.0935312	3967.428761	10995.10496	3366.038721	20324.92954	1345.531575	70975.31963	42624.35076	19610.63106	2186.973567	0	4335.475507	2047.862542	4589.095693	5288.050529	7259.451784	11345.56544	1863.540676	2542.390818	13553.37578
770	4227.620178	6255.274078	8067.291674	20013.12283	4758.247764	9870.291581	223792.4026	4866.901062	47133.36866	69414.22406	128541.2711	18366.1468	111300.1843	30232.48191	8720.474271	4608.876118	99532.75375	10526.40795	175468.0738	162111.6071
771	0	4291.399305	12581.27054	1387.299738	1772.506538	3124.145731	14812.62461	6610.166675	98542.13621	16378.72307	0	0	0	0	1012.029494	1014.719667	0	709.0380121	2497.811814	2498.760242
772	7402.719529	41387.81979	40322.99614	115464.9058	184820.1317	51893.06103	56478.75606	250079.135	254198.1973	263587.695	0	0	0	157877.3748	29629.66642	146287.1302	184131.179	148913.0019	186411.6517	179102.789
773	49329.71088	17819.90389	46243.66111	176361.5499	126807.8718	261540.8547	241929.3824	79923.84826	95389.94562	113615.8261	102387.3087	254504.7988	279643.262	200088.7914	52717.49474	34083.10752	322347.756	2220.121075	346803.5378	251111.5502
774	17183.62545	69597.68663	61193.53693	58165.39684	73525.63918	27409.77888	92903.50745	96291.30326	140402.6811	135785.8465	0	68705.57479	101926.9162	122389.4662	78446.6087	80335.53787	139242.3902	60844.10436	126520.269	145143.2031
775	1056.844638	610.347085	915.4049139	2293.945895	1651.974884	3214.741366	3771.87728	2135.194343	10989.2541	4973.680239	3403.196785	2975.06517	2152.568167	2346.977483	840.5199701	847.5084009	7110.349189	0	4820.564268	5512.173047
776	53176.08246	74438.7527	109170.5867	203277.3952	220846.0648	203266.367	251084.562	275221.9571	170499.6806	251340.961	2105.579905	240906.5504	371974.5168	405298.0248	230292.7688	222119.9078	365329.0031	212506.8737	309922.5679	432365.3987
777	5522.622568	8290.74228	40333.29488	61789.86434	10199.2287	63296.01687	197138.537	235225.2341	238602.3034	252167.5655	0	0	0	0	14333.28736	9573.921251	12951.23801	6981.885535	50779.66916	255543.3654
778	12284.9748	72075.70898	46599.24395	154027.6471	127129.9162	112703.6443	204319.5818	239280.8293	246643.2108	257877.3683	0	0	2792.987952	20882.52947	14468.24753	18691.47817	6664.653171	129665.2667	154730.3907	168724.0755
779	828.0382288	820.3775427	1125.94723	1443.610942	0	1646.88639	0	2166.354448	2921.674175	2911.065029	0	0	0	0	1683.626122	6558.317963	0	6271.222372	0	0
780	3709.37976	2731.770652	0	0	1582.824375	17275.96503	77682.91007	59609.26176	185430.3206	89461.3925	0	0	0	9026.906528	10801.89113	4392.894851	94904.2117	9370.277813	121677.7519	19043.17946
781	8997.508152	45258.9265	27919.03737	97372.6869	5896.535834	3774.810784	61493.87748	4512.498311	21725.39169	12328.25199	3981.432195	1734.897415	7173.618054	2497.831392	3776.075438	46621.52021	23151.29937	36282.91022	49826.67862	2968.085984
782	13779.07814	18697.362	58924.14198	95910.32175	80587.37331	112037.0739	67274.17019	441691.4606	352859.775	302360.9584	141313.0877	271231.5829	216269.1484	394127.382	17825.45062	2969.585131	122647.9693	20558.29114	309515.5631	186338.2886
783	4836.787504	3844.572629	1124.074786	1606.374218	5808.095797	3722.804	2216.788857	25965.11694	35431.46622	2769.492612	0	0	0	0	62301.81682	3024.578884	0	35659.69181	0	0
784	0	0	0	0	1093.034443	0	0	0	4190.225032	2150.750105	0	0	0	0	0	0	0	0	0	0
785	5486.54905	12089.55297	7410.963003	5050.695601	31472.96009	30063.50853	11344.71094	75755.42636	115487.5221	100958.9951	0	0	0	54091.08374	5459.108826	14881.25361	33045.31526	3573.938979	144486.0287	225353.9075
786	577.4873209	1115.823175	751.6008215	1208.180797	4012.691517	2766.90498	6656.746948	4040.407892	2409.541326	4510.77731	1423.819885	0	3911.654747	4422.235737	1200.848947	1452.96301	4853.592466	2254.371213	2637.76968	2671.843953
787	4210.568346	52180.94845	4701.978098	56346.84923	150994.6934	16021.96839	20526.06229	50701.58339	65704.98624	277250.6789	0	20787.02311	2859.869026	59316.72678	7407.708798	17898.78913	9599.813921	22555.14537	148262.9799	214387.5205
788	603.4385358	79602.47485	94904.06525	78653.20471	45219.74895	1277.392456	158519.4546	184055.6772	2353.661675	4629.754512	0	0	0	27399.10078	12243.5546	2449.108757	9284.923103	695.1952332	4950.344663	2774.785342
789	0	0	0	0	0	0	0	0	0	0	0	0	0	0	0	0	0	0	0	0
790	0	69208.96592	121767.9947	1513.000129	79356.68021	0	69551.17926	26498.47162	2489.9155	7198.926636	0	0	0	681279.9266	1346.53366	1991.609112	741758.5768	0	3308.365371	15131.46744
791	2066.668093	5178.633669	12803.5308	6617.716348	16439.30859	21230.24298	20069.74011	16616.12265	46961.61425	35620.34621	2718.320054	51100.31158	101728.8801	124510.093	24472.17522	38801.06457	81464.4031	4050.518785	130771.2179	234017.6736
792	367.0816855	579.5434259	728.0569611	2795.438842	1140.884484	1365.241904	3091.518149	3534.033406	5164.723044	6329.255867	1473.425266	2766.091179	7172.44619	2229.488943	814.2546973	1353.301721	6680.351052	1997.32121	2341.69998	2504.264458
793	995.1845224	2237.349727	19856.69517	61407.67118	1503.075355	5115.578225	0	2285.374878	2603.391592	2715.098203	0	0	2719.257847	2484.045352	0	10543.61171	0	4191.381063	0	2884.539023
794	748.7914307	59426.88232	44265.26651	25763.51455	17015.85041	2874.805796	44235.99302	96230.07159	6927.670745	4466.674556	0	1352.366466	1954.502424	22652.30856	3459.484438	10901.5096	7029.438567	3007.498369	22283.68144	79736.8441
795	296.0472821	1494.605354	2811.132977	1921.243524	4682.830195	2695.996714	3269.461465	7015.626782	2275.250339	4571.021426	0	0	1936.267427	2249.951682	797.185838	711.2814642	6917.320635	584.1491254	2442.608438	4985.300896
796	41643.86516	46980.03263	40457.5269	85528.88421	2976.646655	8754.651742	53986.10698	90654.12645	73504.9263	32434.58762	1819.795715	23591.80453	27117.0933	75835.58736	66733.19388	45830.09496	38584.76383	74463.34472	21354.09053	5759.786646
797	16162.60764	16142.75671	20715.98762	16572.56764	28866.57721	29438.39983	38375.66503	74013.09325	37581.5664	251927.0552	1823.362229	241897.692	199458.6408	388630.5499	32536.65992	34673.15028	108372.5509	7993.188836	430992.9813	59887.09806
798	3373.606063	13259.17773	6118.447482	7427.137482	13355.94148	3075.227743	22056.34021	15515.41837	21822.49604	5089.028774	74137.31521	1921.721484	4632.112595	0	2916.384164	851.9444879	13195.38568	3516.335645	10599.34098	8351.864546
799	50359.9281	11877.08465	28313.83465	7174.185786	8925.354467	23377.56644	7041.710676	6387.023672	5156.035049	9265.775933	8160.686016	1806.91641	2432.849106	2846.592246	3275.353729	3058.211385	2766.950662	3033.15291	7615.850295	10163.86819
800	5951.507401	4708.403024	21214.15845	27264.77646	35488.92494	14123.93973	74342.75259	188581.3689	107525.8116	222260.378	49545.28119	42800.75677	15153.19264	32263.9904	22298.22962	11616.59878	229619.0075	6298.506819	6395.283259	12685.57987
801	603.9003625	953.1289957	703.4508929	977.1522968	0	0	1620.3512	3771.950273	14344.78398	2198.790967	0	0	0	0	0	0	2271.416506	0	0	0
802	1177.337432	11418.89978	10141.50456	97809.13333	14903.35842	6674.211438	46411.84031	97011.75677	6060.524597	4778.091189	1689.074506	6449.468478	4236.915641	4675.145449	4278.488562	2228.10678	9539.538245	4449.45923	2606.948438	5465.969128
803	2772.200865	935.5403394	2144.536864	1496.398414	82060.09199	1968.186105	231452.7114	159303.2579	168847.1624	118984.993	0	0	2825.364771	146424.73	39588.19993	13101.03866	27975.10428	10484.47531	211685.7113	157691.2068
804	0	1835.300901	6257.772905	6895.085006	1676.557386	1655.636627	12770.41521	14125.40496	4707.957085	12005.23427	0	0	0	0	0	0	0	0	0	0
805	699.8516895	17525.64788	3366.376943	1275.46418	77704.97405	48385.71423	3836.114583	17033.30481	17424.25104	79850.72367	27517.55811	1760.253113	4050.598414	5120.378613	29575.1734	51041.16155	18547.88276	79303.0661	26929.32862	10712.30931
806	481.1420544	590.1624207	907.2214014	14608.19521	11579.72224	1959.559329	28469.16185	3611.697891	15832.21535	2467.679172	4765.881753	2052.670737	5259.100913	5933.924956	795.4478394	752.8252094	5623.942017	635.5973419	3029.608345	3059.8425
807	373.6410095	73667.95108	40540.07114	2426.441232	58529.99781	1360.202596	57840.25199	102619.5693	79547.90431	39109.22842	53934.2257	1916.08158	2405.78532	2817.72925	1736.352202	745.005575	2492.135508	0	5063.437178	31989.79364
808	4077.108578	30727.50758	18637.5689	18101.97946	8934.43563	36714.32692	25472.59566	81516.67639	103019.2751	155332.4038	1481.397352	0	31874.55063	36672.48782	9138.068665	2976.541652	52934.26928	10423.6623	138851.1927	241289.0263
809	24272.23208	47173.65582	6265.314368	33830.76148	16377.62088	9040.049659	19361.30904	41139.62039	5401.941526	81530.42656	236072.1408	1926.201017	4625.207249	5417.763157	3074.030167	2596.18038	25187.27041	2564.234128	5663.297498	30038.38581
810	12090.10921	3375.437249	13461.12869	6536.782936	10110.76506	52678.99048	68266.08118	12272.35614	16661.57625	26564.85798	0	6702.882133	15834.51539	72113.38286	45667.47059	44343.8975	51656.9577	28967.63251	92371.94801	17715.30584
811	767.1499969	2007.149861	6760.688505	3670.013024	4929.034043	1568.978031	2071.856821	12372.72468	14942.81443	12688.6903	0	1835.775176	0	2500.633652	2253.191116	692.230188	2663.661467	627.1269324	5303.260569	2823.229358
812	960.1602374	2855.548652	0	1496.704406	25495.98432	4188.442533	6359.55939	81275.5263	11514.28226	5364.529629	0	0	0	5954.424126	11859.07552	11083.16405	11780.9096	18275.57897	3249.065676	13602.89574
813	7476.367006	2318.17379	42030.76555	36338.53809	68906.57043	27034.00944	46337.50849	194471.8047	238526.7701	28716.93546	0	0	6234.751956	144244.5188	17240.79205	7555.880006	137874.0009	18255.47127	65864.15081	247030.2402
814	4305.092565	5169.79073	6061.0445	18303.49142	121315.5532	45916.46846	43405.51443	38622.47953	300043.6518	207478.2416	0	0	0	0	29088.9687	111361.7874	3241.4478	4174.54014	21303.93593	48985.74142
815	514.8185294	523.5461279	4113.702878	1174.147734	7195.045309	5723.974193	6162.389813	39744.94156	24793.47028	63040.53059	6044.594608	3921.94199	36026.15369	75730.37233	2355.954011	1319.325095	4821.121143	613.8494879	9442.025024	2752.642822
816	431.5679132	45482.23419	143220.186	10657.78772	71881.79225	2771.125291	111338.823	103715.9927	6509.381243	2327.753936	8770.002784	2988.146656	5559.561925	110034.156	72757.19666	78371.38828	96274.56423	6364.555074	144092.9714	233813.9315
817	6043.280865	2556.57826	122188.6047	150636.1074	45626.51927	67528.33039	1762.503091	57029.54429	114987.1279	102797.9303	1587.080094	1809.905142	70015.53163	31669.11774	4968.135055	91875.371	2544.790408	13733.95337	84718.64388	7931.334727
818	4706.083266	4600.024801	14721.99026	7372.0833	7458.024924	12141.01241	46905.70202	42727.64736	29096.83436	24077.21905	0	0	0	20090.00818	15157.65822	34932.06816	50060.74742	14535.34826	74088.24039	57910.54081
819	6533.044149	2576.962024	54708.50019	109354.2371	129413.611	34597.36302	162155.5013	186351.8083	197039.6476	143531.4076	0	2602.662144	5645.141938	28706.0663	74115.80288	15765.14376	11011.44307	172493.2363	76381.13342	91893.42235
820	0	1449.371541	0	1342.671064	3022.358939	26478.32949	1940.826478	85870.86423	155246.5732	23018.57556	0	0	0	0	10678.22036	7003.474402	0	130025.0784	97752.24866	153753.7926
821	1724.098716	1959.889655	1250.518766	6052.785919	62821.21213	132584.5828	122388.5308	116280.5182	14875.57893	114752.1125	0	0	0	0	84035.39349	40938.62687	0	60707.43912	0	17072.22274
822	2914.461282	9251.523953	18319.05654	7923.48082	19258.68302	16785.45318	35804.03903	42663.48445	80890.61781	19679.60618	0	0	0	12385.28213	35498.6191	16976.55684	0	9516.957136	10630.32658	97993.93492
823	6789.075637	37861.07852	13666.62042	115675.5494	80405.9294	8911.681765	215115.651	82926.02498	232677.3974	99346.52949	0	0	0	3190.98342	28539.23524	17856.23829	0	8867.845082	10421.00917	35479.4032
824	0	0	0	0	0	0	0	0	0	0	0	0	0	0	0	0	0	0	0	0
825	37021.33324	7490.437549	84693.29909	85945.8715	85411.98829	110715.7842	84762.18655	36617.15183	58183.439	11887.68431	0	31791.55192	47061.4957	83604.47028	134832.5601	66175.27932	77630.20464	55140.00633	55416.37012	96794.2881
826	1222.063794	19525.24654	25460.48722	35378.09316	14422.72998	2821.512089	5339.5053	8064.630154	15155.71833	20545.38299	0	16281.16392	11964.70204	16496.75672	30868.2485	30768.66323	5429.324355	28068.98575	7281.567466	10831.4167
827	0	0	0	0	0	0	0	0	0	0	0	0	0	0	0	0	0	0	0	0
828	52989.50477	58923.80536	45769.58261	48006.61215	104169.6101	113557.3085	72339.37229	154670.2775	19414.57961	194899.9703	0	0	0	0	3448.294656	26164.0119	0	8935.386031	0	0
829	0	3148.587654	0	0	1670.655333	14417.0104	15867.64507	30840.0538	101332.9794	27488.4708	0	0	0	12519.05636	95178.51018	92923.28361	24558.18237	12195.59083	98910.27575	86624.28037
830	0	7365.974117	1142.207183	1526.461688	4383.751421	0	3807.036782	4128.576021	18760.26809	4791.256062	0	0	0	3311.701146	1898.985806	0	0	0	0	0
831	0	0	986.164563	1435.527916	1640.58928	6596.656414	34472.81238	23141.28818	39185.49936	35667.01937	0	0	0	0	6787.317089	52599.68361	0	1188.952815	0	0
832	0	0	0	0	0	0	0	0	0	0	0	0	0	0	0	0	0	0	0	0
833	22921.17947	50918.09407	66696.72365	66016.91452	70178.9808	6421.687705	7292.564465	37423.77057	49086.31005	97665.91185	17575.11391	83464.62059	150660.6361	41940.71509	101506.6722	93560.87379	164307.4841	78091.2964	115685.2417	98296.34999
834	5541.187029	30425.12578	10240.71744	158423.0071	69892.39544	84493.5075	75383.21047	72194.49743	43992.52923	34753.01002	0	1575.517687	3852.572915	6643.059763	6388.205825	3298.141357	9342.832544	52416.47786	7800.802119	23025.7155
835	803.0409375	3244.149212	1532.065787	3419.281143	2613.125182	1437.76448	13357.95777	13437.2527	2427.350449	8995.585452	0	0	0	4463.768364	0	2767.509229	26550.29043	0	2571.297319	2912.173945
836	18510.345	10724.71886	202253.1771	72171.21375	252262.6862	53887.35831	41316.08733	289692.1589	103526.2563	372342.6657	2185886.125	615666.8039	159965.2837	511481.8374	179288.3165	17375.89131	462681.822	173486.4508	304765.6515	484579.0445
837	0	1636.561483	1017.10125	2780.569083	1624.809946	9744.733352	20127.75126	81875.17063	27180.89594	97555.48749	0	0	0	0	1240.019352	53976.13386	0	52669.19711	0	0
838	32812.39449	18303.86752	76334.62168	53520.86053	226909.7227	150401.1125	25511.54911	8922.810454	6598.771523	119173.0396	43328.85727	26000.36028	11450.21069	14911.57529	30847.51878	6732.224299	23256.67531	9225.837762	10607.03451	36897.37594
839	330.6536856	1699.224966	1252.575868	1267.203142	1163.82386	6149.166866	1566.340247	3565.074957	8136.355052	2217.6	2671.682377	2823.754208	1997.004749	2253.807268	733.7449292	735.8523047	2420.455012	695.5486578	6678.829072	4946.478201
840	2752.521271	63579.45856	26952.77201	6488.976172	3193.363141	6230.437714	5540.716641	6172.899575	11776.24024	9397.207949	0	126941.814	5468.503773	31095.51442	2078.295665	4932.161131	63941.51991	7319.658545	41696.94645	65451.68298
841	636.4342255	25184.61842	11425.75166	2944.542323	43084.72129	14225.40982	12655.42319	41290.18471	55489.85702	40289.39377	1177.510979	43523.7474	63593.06131	40055.22554	49557.28201	47536.92375	82597.10555	35650.94087	23678.15054	42622.19198
842	708.6671548	7794.477261	16421.98992	3994.855203	10687.88966	1554.746902	7968.026722	66913.08815	72857.67896	84904.34434	0	3162.331791	4071.804016	2748.190693	1912.281438	1749.115009	5274.234185	1398.871659	2768.063203	7921.519563
843	1867.357061	1572.989554	2893.435911	10702.71827	13086.0518	21952.65225	2433.244629	10467.10021	6904.609739	47677.98721	0	51461.21191	34831.60897	11313.51456	732.1385358	649.441994	2532.538916	1164.902014	9463.202864	12297.30985
844	278.196828	24747.93135	26866.08119	4725.404143	57441.24597	1334.14162	16195.03852	59094.48306	46267.58315	18425.54315	2023.669973	11379.62645	23978.45936	13645.21157	5196.713256	4127.963097	11928.83484	1225.198054	10585.16823	26507.85681
845	1682.674385	8365.809697	11537.35992	12237.55192	11605.07433	19928.64421	21694.81209	88808.47288	66805.80284	74561.24193	132678.9027	240303.2447	37233.29422	93646.74281	12667.59311	10968.57324	365522.4189	6737.82271	62464.95688	53951.9928
846	0	882.1745343	991.7915955	0	2799.090615	0	1819.835837	1965.795095	2312.313948	2394.084177	0	0	0	0	0	0	0	0	0	0
847	288.101239	18917.65748	13679.9167	9815.679258	33819.01681	1344.07002	10646.86131	39247.50669	4303.805054	2234.020078	0	0	0	4467.83157	3411.370743	2615.700132	2392.83	565.3474036	2472.818181	7883.575928
848	0	3198.091285	9743.236311	0	5097.016208	0	16341.55297	6638.854438	2218.764265	2253.521338	0	0	0	0	0	0	186323.7555	0	0	0
849	0	3945.403965	1000.687637	0	1398.284242	0	4489.15845	6147.119553	0	2194.188047	0	0	0	0	807.4146698	0	2123.307092	0	0	0
850	840.769671	2288.059851	6179.225755	11721.75922	2499.996654	41253.31493	14186.52102	122770.3978	40220.24639	40770.73939	1416.457365	26820.48766	62880.64294	13943.57451	2527.5326	2517.438757	50518.81688	1635.601212	64273.66504	4969.533647
851	21723.07972	59639.12867	97888.49241	63063.34502	82285.26534	39975.82596	55316.90175	25294.75375	83652.47549	12860.0652	59355.84442	59757.00967	38093.16814	96617.57059	81586.02048	14459.3411	387696.0729	10857.58534	121618.6648	280556.3287
852	14708.66004	85774.12315	84190.58644	55635.77072	88975.73627	162297.2701	71961.25614	79364.85967	107827.2673	122802.4932	3357.522883	8574.643561	17643.86784	39524.51685	40727.51038	2466.197743	26563.03587	2508.463903	10176.44566	23505.13287
853	0	68629.6004	30094.31272	1262.090479	3085.851149	0	10912.39211	2129.572661	2258.817209	0	0	0	0	0	0	0	0	0	0	0
854	11257.76225	18781.54406	13927.11786	34528.42479	18924.06279	7365.666588	65848.56632	127949.8887	99330.5474	174996.826	1547.48384	1870.980238	2143.976484	60774.07937	678.3092798	1839.527798	81587.14363	0	36307.99076	128554.3557
855	0	42692.46409	9407.96465	6524.558405	27833.46402	0	22782.14587	22298.44813	78716.29723	66178.31646	191159.3395	0	0	0	2075.089731	4644.308071	0	0	0	0
856	0	1837.944608	3451.57663	1565.336301	3350.070934	1728.381566	5707.328489	6575.133098	4821.701221	4898.232378	0	0	0	0	0	0	0	0	0	2765.138643
857	2750.542885	6616.681545	117453.7984	27256.35465	36016.8745	31359.52726	26404.98614	66565.74796	140501.13	233598.612	9808.906176	24560.80366	51541.32571	34227.17369	3612.924575	7782.136458	66995.16381	28146.10104	10999.18617	143508.1961
858	0	66149.9658	80640.83505	2800.545403	13438.34611	0	66794.05488	4207.665564	4672.852932	2484.334666	0	0	0	0	0	0	0	0	0	0
859	14597.48499	4865.212489	10104.92999	39000.11493	74629.82006	55343.31545	106111.1008	9466.047444	157129.0063	129737.9197	0	6199.563021	6689.068901	14999.08709	5475.279111	1284.081965	17778.54617	1931.327095	5695.637498	2980.675129
860	0	1708.130253	2247.224832	0	1530.172134	0	7210.624999	3987.892573	0	0	0	0	0	0	0	0	0	0	0	0
861	3918.301809	30710.16644	41429.38258	74551.10287	94383.91994	40827.37061	70274.16397	63052.69397	185098.1143	94782.40904	0	57833.38863	67453.94213	73887.97219	12231.30988	18815.52604	0	30052.42491	85093.36388	151648.4582
862	0	0	0	0	0	0	0	0	0	0	0	0	0	0	0	0	0	0	0	0
863	0	2716.879092	4652.46071	2640.39538	1483.382791	0	29493.05878	12515.33468	20644.9795	9988.507354	0	0	0	0	988.913139	0	0	0	0	0
864	16719.5252	18354.93148	32077.25244	70007.87543	49336.82625	63505.82502	52865.17835	73500.27133	97918.85563	72080.92739	29135.50198	199083.2931	50535.9107	6235.546421	14718.00114	132948.6827	146212.3857	137295.9315	58497.82904	131036.6833
865	66599.46642	34201.10265	33140.9475	38707.29568	46804.18761	35681.53575	60543.88891	30468.95823	90207.1158	86655.05505	19468.3614	24137.72814	77846.26195	59806.57477	167237.4972	81459.58145	93559.82832	30632.78816	43937.27583	104534.585
866	3060.833033	29039.37451	16458.54792	1273.210939	4362.559475	1515.690483	28709.96217	6322.6595	6710.601401	14076.03059	388550.5131	0	0	0	9637.221594	5968.599575	43048.068	0	29168.48749	13065.80875
867	3535.191581	5272.301682	17673.30626	3185.382283	14636.99867	16237.73264	9380.9358	11344.71402	9779.17021	6275.018745	0	0	0	0	1942.118273	10438.83667	3118.661938	6109.888063	0	17649.57102
868	73059.51451	28215.02718	7272.559327	106448.1786	28279.94053	66693.12287	15436.15908	18284.80329	66536.8888	31024.96239	4154.188326	0	0	8619.835481	877.6855756	5445.392743	7233.850759	22953.47953	22261.31837	2756.890173
869	0	2012.412755	1936.872762	1288.007644	4297.186362	0	1906.562955	2047.329426	2274.372246	2292.025715	0	0	0	0	984.6370569	0	0	0	0	0
870	2693.160942	2992.431163	2165.207276	4232.480065	3941.282249	12689.45914	13205.65444	4243.546538	8834.537637	21665.90298	14446.77916	20276.70049	65573.82029	123620.8236	11803.38394	8311.540391	69095.75237	2535.649658	186616.7061	128793.9506
871	1526.225488	21619.91468	69871.85728	18616.43253	47425.83778	38525.99733	111974.4609	95692.81436	78118.14795	35687.06131	0	67352.91486	0	121125.8858	10793.98432	12671.52312	112002.2814	21661.54159	3433.71687	144372.0235
872	0	0	0	0	0	0	0	0	0	0	0	0	0	0	0	0	0	0	0	0
873	0	0	0	0	0	0	0	92404.23565	159121.3817	0	0	0	0	0	0	0	228628.6547	0	0	0
874	11705.20587	37045.57154	8127.944795	6063.810969	1513.923179	1465.519164	13511.7168	10334.05977	17515.05886	11532.0747	19414.10931	20693.84304	18555.11041	12187.83779	5716.815245	11515.83326	11038.69263	7952.852573	12695.47141	13868.83521
875	17481.79461	6060.704839	65649.22844	85224.6692	107654.0843	41697.71031	103741.4562	224503.4023	97849.6253	232097.636	0	74638.17533	45796.78332	5291.729824	34894.72959	68079.00299	38262.38852	89401.23097	12291.75541	148772.1207
876	34744.08455	4629.918944	1363.863735	6321.137054	22181.04958	44860.51657	197171.485	134886.7727	255043.7761	250821.9615	0	0	0	3057.731016	134581.6734	7920.622009	3134.142773	9396.293525	3395.339626	6518.135105
877	3402.8648	5365.757349	9235.431749	43208.35427	184138.1428	19648.25187	174855.3723	84650.85438	302484.0046	23465.37695	20754.31808	5933.039714	53919.42687	192156.3533	852.8788971	1402.16859	132785.5585	1833.835479	303516.7193	148440.7552
878	364.0428012	515.2492584	682.543125	1006.527513	1047.43571	1289.750295	1618.75519	1740.234375	2256.22281	2225.404709	0	0	0	2082.411826	680.8915338	1842.004792	2171.256833	562.336496	2312.8846	2495.877979
879	0	0	0	0	1527.539183	1627.32809	1644.189873	3880.485527	5092.39782	2611.357998	4947.833624	1591.086694	2127.107813	2430.539429	677.2537793	1320.793116	2632.311145	0	2528.888533	2804.720515
880	81401.81168	121222.6764	874.3204578	91369.80321	7930.649564	75283.53889	12852.87174	3904.663568	25429.66408	95545.75458	1734.657407	1893.495366	12921.55118	67459.8318	5508.265937	866.9730432	2616.144851	52641.97173	5097.706018	2689.523284
881	2271.534582	0	0	0	1729.539789	0	4010.146183	113179.8465	5246.527236	218866.8257	0	0	0	0	4188.435264	12532.59537	14501.26573	11042.93585	11850.65626	95658.70463
882	14310.87789	4790.596025	26909.63045	14547.72519	122163.9563	239296.9569	87913.29932	166301.655	197164.3075	20248.94933	59482.06264	150813.8506	165141.251	185593.5647	7478.815117	917.0744513	143519.5796	2229.151644	329776.4891	148412.5926
883	372.6442419	1932.927828	968.8850958	0	1445.448219	1317.186178	8571.338789	6229.285807	4484.89574	2313.376699	12125.3693	0	0	2190.031062	0	0	2334.853608	0	0	2338.701702
884	21220.1545	44253.90484	35361.39155	5522.229653	6348.254117	6403.793851	26758.28952	9548.2842	9204.85637	45260.0361	1263.128939	63355.37924	62694.78421	66166.51534	78036.56506	83488.79508	146300.8485	64967.5224	94702.28219	29026.65595
885	286562.1187	170965.5156	147612.0946	90069.40477	49822.14699	96425.31348	60371.28196	303643.1439	14669.585	78810.18509	0	39384.23676	0	24617.44592	171447.2637	125082.31	0	73862.80979	112529.6689	0
886	1520.049987	2450.463554	2122.785687	11622.558	3929.968488	23869.06281	21350.11384	1914.913784	28750.84629	22952.52873	21510.898	1785.757939	2095.646792	10221.3876	1258.907421	1263.266949	17852.35588	1100.738304	14017.43683	2522.084458
887	0	3609.843937	4128.577573	1333.296639	1746.580042	0	1923.081888	2002.895804	0	0	0	0	0	128101.873	0	0	0	0	0	0
888	1481.082781	2793.305121	0	1501.430955	3177.644766	65104.06982	15557.17179	88869.37675	77051.87498	10012.33717	0	0	0	0	60677.48312	52415.13337	0	54639.87731	0	0
889	3357.952418	6778.379059	8407.829106	13154.65267	52889.47588	24314.57354	65951.03574	267928.2767	158536.3651	24268.21307	0	0	0	6131.169141	11757.07564	8617.141355	3125.482449	9626.906385	6519.929238	6272.77366
890	433.732511	46193.91622	32365.62366	10177.02937	85927.92651	1434.977688	15420.55062	74394.07969	22642.2539	2321.555317	6479.052462	4723.091686	18317.18024	3062.465903	29285.09191	37037.07361	11983.56787	1898.281181	46833.06848	32034.33198
891	1600.402978	2950.525507	1192.682802	4361.32125	22720.13812	13441.68184	208867.2397	97222.9524	51361.18044	105266.6069	0	0	0	0	23788.28459	14377.78965	0	6789.008097	10229.85432	27689.17552
892	0	4066.601634	5041.072965	902.8157684	1364.750651	1242.729283	15003.4661	1793.087952	17257.39625	8214.195564	0	6443.679525	9915.134963	6772.25718	8080.010189	4043.248854	24287.41114	2275.218264	2325.725837	10073.35006
893	25624.93114	54570.42278	163033.4135	31546.21283	40989.41525	51064.7788	295364.652	66866.69508	272942.016	35566.81831	12564.97679	35842.11389	46803.79616	239257.5558	6848.702545	7368.938265	63902.34861	100219.1088	60265.09206	272301.6492
894	0	0	121994.2126	149118.819	0	0	71675.49391	97530.89934	109059.7388	22332.99443	1433.61813	16756.44296	127571.3739	67307.09655	849.5107581	6211.12585	112452.8466	1839.928716	0	68607.0786
895	0	717.5556134	1002.583768	0	0	4344.437472	1706.706101	3949.864706	4390.083215	2408.392288	88288.27064	0	0	0	0	2033.266725	0	1002.225811	0	0
896	0	532.6474329	677.153172	0	0	1290.890995	1578.344601	1755.78494	0	2284.976558	12432.61457	0	0	2265.661648	0	0	0	0	0	2564.767815
897	349.1624231	352.8575574	894.4959375	1095.856523	6364.066729	1651.542968	7047.143152	4116.233046	4882.296423	2504.775894	0	2561.075068	6405.384474	14476.52032	2081.202605	1074.198219	16254.27971	2809.290927	2622.828318	31234.90031
898	1073.568972	1550.761614	2478.167408	4487.264731	2252.712612	2649.48037	1569.332	5482.834387	6539.206926	4354.662781	2776.021754	1472.711407	7328.224479	2336.52375	702.5364844	672.2418439	4591.055149	1748.37988	11102.59138	14397.49641
899	17613.43689	4446.005339	6761.149094	26457.68945	38060.72211	57833.11646	227511.605	42266.47311	329222.5694	144651.0327	26326.58946	9368.156565	48657.27385	18879.72286	1760.297042	845.2653113	217008.1157	767.513996	145317.6152	233926.1044
900	4627.006393	15020.08659	16237.81967	21966.68787	68257.16969	48437.14454	26226.48724	1996.466847	21514.23382	15590.31338	2763.278163	8297.184921	14932.69259	7060.828403	731.3645544	2544.852706	27379.09437	1019.656887	4956.966497	7407.624968
901	343.5437466	4116.285941	11507.51247	1172.389493	4252.867185	1466.284867	9910.418716	8205.814644	13006.21854	4614.236763	0	1948.403203	0	2539.637864	4754.258015	3555.616307	2563.154714	2076.04571	2525.174583	2595.853718
902	0	0	0	0	0	0	0	0	0	0	0	0	0	0	0	0	0	0	0	0
903	2271.707504	23440.61254	3431.404407	1122.47825	7120.77694	1390.008944	3219.570637	9634.579816	15160.14264	41063.78984	1519.654834	1503.480564	0	2204.398147	0	0	6840.133088	0	2542.355046	2603.787979
904	0	0	0	0	0	0	0	0	0	0	0	0	0	0	0	0	0	0	0	0
905	0	777.9571271	650.1251569	881.1430225	1153.133438	1314.998558	1519.73822	3577.280043	4001.631965	2155.300334	1614.741844	0	1749.501365	0	0	0	2267.823406	0	0	2448.169453
906	0	0	0	0	0	0	0	0	0	0	0	0	0	0	0	0	0	0	0	0
907	326.1506781	8525.877521	9831.07864	1263.411848	8962.67194	0	24485.63197	8347.319626	2194.138982	2322.632813	1862.074589	0	0	269916.6725	919.7395477	0	2501.624377	0	2948.245137	5678.980071
908	123590.6014	144001.3635	25344.67616	18699.21634	42967.90671	76407.68424	33125.56656	132260.8026	246378.7406	9715.409019	126850.3534	39780.43819	37002.2151	46566.01724	29989.24077	4941.440438	81488.13751	8858.56931	72547.96406	109105.7074
909	10804.22399	2584.295543	0	1365.35224	10851.23265	3405.149352	57208.7026	28306.21288	84607.3796	110078.3774	0	0	0	0	8716.638838	45001.69039	0	60763.89111	0	3059.533608
910	331.5735324	529.6622058	1410.944205	0	1077.262723	1364.335049	1538.508461	1822.077114	2135.263469	2212.735562	0	0	1753.291813	0	0	0	0	0	0	0
911	0	29818.61147	10278.14212	13545.02984	12662.73094	2272.680956	23528.93218	10637.34616	30978.88204	2190.018252	1239.055697	5649.74655	5274.219199	2069.260972	708.6325012	2345.610009	2236.450122	515.4151245	14593.91011	4895.579004
912	33479.92414	62116.9737	28819.35629	75873.51907	107436.724	14563.32931	135382.5657	138282.624	177594.4242	175159.5062	1566.539286	86084.23563	131164.6219	10201.95942	62935.78101	64127.56	171175.5284	5355.340124	157346.5129	154015.9729
913	0	0	0	0	0	0	0	0	0	0	0	0	0	0	0	0	0	0	0	0
914	0	0	0	1050.429639	0	0	1747.775753	2088.107952	4999.261201	12086.84188	1642.783425	3312.615168	2069.505088	2278.243542	0	711.9506085	6783.022222	0	4950.700847	4932.005977
915	1892.95398	15927.49907	23116.28859	10852.15069	42805.84821	9051.657642	3841.389895	16609.28354	33751.02018	41408.22582	0	6575.052975	21391.40301	17456.54724	5260.180406	29536.01349	33031.28225	5557.032599	33476.60169	27138.53637
916	592.7095377	552.5790985	700.2668683	1835.064943	1212.961124	1398.5315	1635.145972	1899.224967	2155.639438	2359.295684	0	1560.54152	0	2201.236721	2361.836305	706.3155121	4509.172529	693.9490924	2372.2875	2533.486377
917	18927.6599	33359.45672	39313.93262	46473.27438	53242.47468	9013.612496	55515.3192	57844.88978	4585.154304	93480.45082	0	19772.17196	14361.22281	4603.934817	24146.96426	4837.537983	5099.332654	1771.076023	14241.13429	42664.17448
918	0	0	0	0	0	0	0	0	0	0	0	0	0	0	0	0	0	0	0	0
919	2080.822357	4039.283894	0	0	3432.866385	0	7788.395112	7027.09106	15627.83812	2150.366528	0	0	0	0	0	0	0	0	0	26778.67484
920	393.1188547	362.4866812	597.0901245	826.816712	1026.390959	1152.477466	4382.493376	5239.039757	2018.598036	2086.259963	1276.550618	2659.686844	3668.279073	4023.402539	662.1596027	1157.514357	2181.248921	1866.838269	2253.491851	2372.700806
921	0	3249.488736	0	0	1647.785149	16799.97838	9195.813409	21780.43107	4691.03814	2600.499419	0	0	0	0	19413.34944	102303.4779	0	48394.49464	0	0
922	16557.25422	24414.30185	37576.89953	24572.42812	4216.467224	9075.286963	126248.7695	71611.38993	70788.95704	119100.8874	28394.52496	64808.73176	70930.79173	113941.4746	4448.334752	5159.760128	73560.67345	849.4378857	312606.7126	347114.5388
923	23888.58567	6446.949569	21268.51559	56276.21414	40197.11893	27455.7327	320028.6793	71283.57863	105727.4758	361917.12	12293.41646	505570.1723	36721.56942	94743.72784	32503.74849	21060.52379	453877.7934	62054.16676	69175.11844	43569.67307
924	4504.84264	4010.380845	29870.92585	95394.0068	43022.03621	69020.82606	7957.605619	13961.71841	81385.28377	15198.9388	1492.097512	12216.97536	19643.74806	42548.91918	881.3691321	780.1612701	108394.186	0	116617.0256	68910.29838
925	0	0	0	0	1604.548422	68505.23806	5791.57686	15265.75422	29830.34253	11834.50017	0	0	0	0	21220.5775	8272.064564	0	6487.437356	0	0
926	1665.866581	20366.81314	13826.97662	13184.4589	31995.7031	1501.508298	40243.74037	11731.01763	22751.84169	34470.69168	0	1939.751631	8086.058361	11719.96269	4871.66729	4272.10296	7551.329414	897.6382251	2752.946125	5543.736064
927	954.6394922	2184.790005	6341.352021	3235.008631	16597.01217	4242.871787	10697.67111	22008.69231	4746.093113	2428.604868	0	4690.203069	3710.898259	9026.422163	5342.895458	800.3039996	2373.512673	1234.023761	2369.89637	4961.00384
928	3425.153069	29939.42659	18500.15988	38974.93205	95525.11671	73109.38237	48654.25489	42419.74375	53050.48073	264711.224	0	79811.81576	103476.2751	118052.5229	10569.7907	12978.18379	138365.468	9931.66047	82008.47196	109471.009
929	0	645.2946771	1331.41628	0	0	0	1471.697963	1872.863921	4156.342306	2146.186099	0	0	0	0	0	0	0	0	0	2346.370093
930	246.5948515	1013.027197	605.8088196	3424.00467	3991.470013	1217.235527	1617.909554	1883.199221	1985.064565	3937.4433	1198.744739	1411.982666	20991.78112	10111.65069	1255.682247	1055.439853	19505.1139	3126.298184	2382.869333	9474.397324
931	1915.545902	22703.36585	28054.53311	38633.11199	1543.169268	41072.28107	7132.807035	6278.447065	49722.95822	2531.52271	0	0	0	2325.82856	41287.92847	897.3075037	12810.38561	18222.91859	2476.339255	9892.422488
932	1616.385721	33607.03367	23902.7803	2732.092255	70432.07228	10674.6779	57314.21801	82779.46325	44613.25363	8454.452227	0	1726.668523	15893.97955	2331.220386	1529.670366	4919.251295	6722.944739	709.95375	7089.440515	2613.283374
933	8463.854623	10082.67112	5858.493256	6380.097404	173964.0255	36282.15683	182863.3439	65691.11078	334629.2442	88129.6979	1485.480377	118288.4775	86323.23686	181897.1724	1014.914718	3150.852709	95218.13311	776.7751245	100782.512	367356.6775
934	13650.95059	4351.490416	60073.77696	7988.048994	10099.63455	55606.78853	19405.29543	24468.06626	44821.18719	77407.25605	15186.34238	1708.030492	22166.28234	4867.179829	40242.62004	32184.87631	65181.23231	35739.78917	7568.817078	42935.64218
935	575.6022354	3325.418307	2052.326935	1169.976248	1475.60781	9872.219418	1845.379457	6439.17342	2769.112419	11805.50903	0	64873.50458	22239.99954	2630.069626	70222.98895	68506.89049	12046.51432	8134.570464	7038.343857	2911.809463
936	18402.34843	115714.413	103752.7009	66631.54244	64368.02261	50940.93513	44632.59501	58256.8438	61463.97828	266081.8974	18451.12413	51223.26331	69744.2042	93593.2326	40443.57218	104413.6309	102372.3777	35028.22904	251001.7643	228400.2892
937	29759.27919	11655.17003	29269.91481	28458.76107	9891.112811	45064.29467	71272.20821	108345.0916	16557.89937	21147.24625	0	1850.561125	48894.42175	42351.37961	80933.97894	30147.23233	84928.57316	39616.19971	7711.144563	104583.4266
938	0	688.9673694	786.3262317	924.0019135	1344.50955	0	1652.001954	1903.4475	4256.565183	2355.186313	0	0	0	2215.762361	841.8765674	0	2196.901846	0	0	0
939	0	0	0	0	0	0	0	0	0	0	0	0	0	0	0	0	0	0	0	0
940	302.1374286	1948.316139	648.5157422	947.2323505	3166.507326	1277.412275	2914.318059	1817.02125	4360.13644	2157.551763	0	0	0	0	1447.284891	732.6047131	2326.816868	0	0	9469.591216
941	0	0	0	0	171657.0471	20801.33736	0	19191.88163	61432.59964	115898.9467	19631.9831	29178.46722	144442.0195	88326.52846	5428.853866	4747.24012	161747.8972	716.265	177887.4731	86212.6069
942	48860.7568	61677.37573	1458.022365	4610.199335	126945.9867	37572.09884	22756.77994	140699.8871	90217.13725	32755.98687	7746.956169	8977.739506	38149.5734	114768.0168	69297.53631	4125.961296	312852.5988	2729.173341	17389.40395	96285.14652
943	0	0	0	0	0	0	0	0	0	0	0	0	0	0	0	0	0	0	0	0
944	281.5048746	2494.403477	3654.516448	1654.964885	2363.593464	4585.192855	1454.68403	11199.39441	9477.047589	7663.837017	2299.922996	0	4321.233937	20654.79418	1734.965956	552.9758478	13915.78813	2128.097238	9010.257063	14717.77668
945	0	0	0	0	0	0	0	0	0	0	0	0	0	0	0	0	0	0	0	0
946	0	3700.596857	0	0	1790.965349	13411.52417	12061.8432	3554.61583	119231.0394	29638.67567	0	0	0	0	18927.93844	10024.54433	0	8763.834474	0	9281.744517
947	3820.725361	2789.142698	8008.190713	5045.23771	13654.81771	8808.166681	11750.6966	29083.57901	31984.86746	11510.13412	4539.54965	3496.021611	12426.20506	28254.82453	0	0	18618.56358	0	2498.285544	2557.364568
948	23082.13525	7923.596631	24783.15311	65781.68818	74848.30306	18978.61779	79374.39616	69105.30758	18639.03457	6348.203445	4211.636133	9741.091476	2241.250027	74513.90058	4367.840429	93735.17318	76030.63556	47582.76774	5367.298535	28640.14438
949	27394.47505	14756.28717	8173.1847	25628.20402	45357.1927	45190.08718	62868.3289	76725.29844	145896.782	70956.33116	1495.223503	11820.73342	79725.23312	16301.33106	5839.850609	45758.55098	33789.95058	2415.406271	88981.19739	12881.48289
950	759.9048212	6271.198062	0	72081.76386	4662.580474	3185.472437	7693.425231	14824.74412	75306.57166	7679.956904	0	0	0	0	40556.72421	48588.10605	0	72727.35005	0	5585.401626
951	0	0	0	0	0	0	1502.914867	0	4384.862996	2033.281868	0	0	0	0	0	0	2127.906628	0	0	0
952	0	0	0	0	0	0	0	0	0	0	0	0	0	0	0	0	0	0	0	0
953	13885.13721	13500.06055	23272.01687	19473.44125	43093.89214	88534.50741	28018.13548	112034.5301	69511.63466	98688.72382	85293.04497	12943.39106	6071.659365	3530.815664	49889.59839	4376.072362	111464.2046	9285.54932	9528.185391	59108.58892
954	437.1727368	1756.55723	850.5213629	1308.068437	2791.31781	1498.558601	3394.780576	2049.601721	2338.643694	4686.419993	2320.314976	0	13942.39854	16983.29609	6313.09147	8558.745804	4778.563228	15520.20719	2532.551484	7665.068716
955	0	0	0	0	0	0	0	0	0	0	0	0	0	0	0	0	0	0	0	0
956	481.8010474	606.4186871	885.4670819	1037.906356	2639.772158	1571.943765	9202.998706	4054.735942	2434.986694	2451.34248	0	6336.0342	4160.123811	2476.173691	6260.116476	6086.198765	4822.206614	2577.171215	2569.341973	15875.40792
957	402.3911316	1944.152652	2787.627546	1023.145543	2298.146265	1483.249252	3245.658684	2078.354421	2218.483894	4679.491443	0	1475.267014	1834.697076	2331.692424	753.6240857	718.4357007	8888.433179	1748.667744	2379.414727	2501.697371
958	978.5265381	545.0765735	1473.49088	4586.471565	1197.476543	1316.789187	7907.951536	15600.12647	12194.45612	2258.275562	1493.417417	1424.927472	2072.897615	6323.377017	3565.73818	737.1049109	8951.282952	2965.413118	2373.904709	9697.771472
959	11626.26037	79710.04653	15124.94579	38306.4243	34671.19392	27603.55377	22273.93526	203606.0933	17088.3392	179228.1815	23461.9462	51619.89174	23098.71003	124183.7637	838.610365	762.8557874	89637.31876	1085.756248	70362.87518	104277.221
960	1009.582773	629.8601276	808.644375	1132.132555	5142.839601	7963.707195	3371.76356	1991.999762	4454.242756	2366.785459	164868.7824	0	4078.62223	2283.121758	848.1951288	0	2342.429429	0	0	2547.277009
961	1895.810029	521.7815424	777.5268695	0	1134.711969	0	1379.06287	1757.344625	2156.799836	1990.893505	1229.817228	1687.021271	5559.334849	4269.935742	893.2652051	735.3836499	4540.026885	783.4566577	2476.33418	5018.237007
962	916.8543237	1866.720833	2472.294307	2734.868172	2970.716371	77907.74709	7800.58983	71080.27037	9723.466699	14564.04912	6350.89556	49939.10584	8010.617087	66920.00344	26676.99371	22558.2544	111929.2432	1112.820868	117388.1422	118079.2234
963	0	0	0	0	23065.12126	16038.23829	34715.33144	71870.77864	121728.1056	85458.13259	0	0	0	0	6138.280767	0	0	0	0	0
964	0	0	0	0	0	0	62459.43111	0	0	0	0	83045.81262	188577.0961	126208.5809	0	0	237524.687	0	0	0
965	0	0	0	0	0	0	1798.472648	29305.2894	77523.10194	3546.92707	0	67982.88915	0	0	108881.2379	1270.090844	83221.4977	88952.91949	0	0
966	4365.6566	4521.938672	7653.737924	17631.36449	26412.42003	75352.26115	22717.02966	259973.3983	78556.85403	152111.9559	0	31850.8728	93348.15391	119562.9223	5098.760552	728.64	100946.7444	4546.017621	99830.14737	121128.1022
967	15449.21513	17843.76494	1833.66635	2337.570553	3526.305242	3061.440615	4931.69926	7319.573459	8762.384377	6549.582107	1523.843602	1731.513746	1984.866735	9022.382644	860.2736847	765.8860913	2560.358496	3571.969197	4922.283384	12756.88459
968	937.1199074	2641.634357	1395.363126	13467.60777	16748.04995	21408.83183	23800.53057	33350.54777	46207.41413	48236.75177	29291.87511	54770.76643	26055.60944	68264.51182	3219.601939	0	33529.12275	0	17982.8286	63014.59157
969	390.4773541	16902.86168	755.8979919	0	2273.203389	2590.182609	7872.349482	12577.15795	2215.663022	4369.650447	0	0	0	87459.86711	0	0	2338.736023	0	0	0
970	0	0	0	0	0	0	0	0	0	0	0	0	0	0	0	0	0	0	0	0
971	827.745834	518.7658008	754.4485217	2694.040532	1227.735472	9295.62639	1552.665751	1836.468732	6512.370337	12943.2544	1439.92125	1512.170013	13078.38925	4473.133967	1292.193331	609.6227124	2360.996763	540.6130536	2367.179187	2475.34563
972	12257.41104	524.211405	1952.109783	1906.960309	1086.88344	2575.015862	1542.688865	3535.229213	10621.65779	20191.08033	0	2884.037256	5899.583782	4501.13168	3987.100345	1581.853206	6678.019138	1721.059167	4511.216338	11947.56436
973	711.9694308	3246.865503	847.7729004	979.7594312	2516.134548	4277.967166	7641.427028	5491.584987	4281.815259	8467.38178	1395.980486	1616.727645	4010.607345	0	0	604.0414545	20052.95781	613.7146802	7248.198713	7334.05801
974	508.5135242	17715.19821	43550.44858	5785.36132	2896.980227	1672.559561	58288.78178	12598.86544	14502.96826	14402.42574	0	4750.925284	7030.753528	2409.303494	34915.48856	55739.84973	11600.92466	3300.005817	50750.7094	23331.01934
975	0	4569.94804	5782.775317	1399.9255	1651.048813	0	11766.41699	8587.942566	2296.679875	0	0	0	0	0	0	0	0	0	0	0
976	0	0	0	0	0	0	0	207691.5501	0	111396.3199	0	0	0	0	0	0	263035.5542	84805.40711	0	0
977	6894.919334	3681.330302	7358.002985	107979.0894	39014.36191	128782.1437	56732.55152	83333.57038	52786.6622	330091.6577	10046.90938	43462.86695	73287.8787	113935.8647	1244.321219	1533.948503	78985.31577	1597.598906	48871.72133	104065.312
978	2019.011023	2131.012059	4142.436909	10743.67865	35932.0906	2547.788082	75155.95452	66087.64033	4437.783765	2248.249878	7214.3791	0	3829.825272	2307.80239	2980.987465	839.2517139	2391.577756	613.4442187	2412.411746	2722.267727
979	384.1369189	1247.17471	2473.876285	6245.560627	40634.60997	47516.84439	16273.97033	61970.29202	27150.17476	85143.67191	0	3316.893486	13331.21214	4718.503389	28145.85318	25408.80608	11029.05512	51636.64255	12073.37025	10076.25408
980	10524.5536	27019.20535	22006.54726	22933.1153	60711.13229	24786.6978	156988.25	213307.9902	33885.132	93569.39424	7366.219303	63221.16942	31766.34955	80495.99632	38364.33403	30550.71217	117321.0117	47555.83815	7874.138782	14447.61593
981	23844.67185	55139.36863	35434.61953	36425.95378	24107.63539	35592.68447	103543.9471	118990.547	5095.957566	20489.77004	1385.005408	77102.66249	24256.81637	29429.2611	66792.91792	29841.78982	83539.99749	11380.85077	24090.59531	16844.46388
982	15165.21296	17175.92698	28336.8299	41190.57753	48963.45449	46815.23833	73137.91128	2274.218284	92779.40427	128073.5805	0	0	73778.54678	128135.1065	28717.52856	96897.51333	90768.33158	80679.39908	75202.17899	82234.18795
983	12458.98209	17046.30535	970.4351733	45903.81588	2838.810377	2846.369037	9840.338624	6261.166296	15164.3103	7056.402781	4214.514111	7538.162487	0	4669.035293	946.6201263	5751.598224	4810.95189	5765.746203	0	5170.163335
984	19668.00172	2904.472935	29248.44861	6664.835775	8694.255128	8310.266411	136664.3476	7295.841661	2485.214934	14215.4303	0	25562.37353	50012.58801	48016.39743	833.3908704	9804.814391	116455.4116	2202.981061	44774.59087	28505.52979
985	801.8804526	480.162236	2165.679833	1011.985686	2187.928279	5215.485685	6407.535959	10901.52337	2253.508528	20973.07904	0	2917.270173	11078.50726	4321.58469	763.8701385	677.1204218	4496.514016	576.1920245	2382.576152	2517.660396
986	338.342742	22927.98695	50808.89683	42956.30114	40749.58319	12118.82445	1833.301505	84355.82656	97399.99855	125448.2277	0	35845.4664	97536.50727	0	6407.744315	2322.229526	38431.74571	2036.512511	84093.7827	105434.8599
987	0	0	0	0	0	0	0	0	0	0	0	0	0	0	0	0	0	0	0	0
988	54473.98891	9423.972642	90883.49016	82906.62361	99103.5873	55469.76309	120388.8078	90137.66071	98545.36317	94933.57149	0	100477.2736	201740.0607	202574.4434	136612.8879	118726.6318	192603.7878	8783.060687	142052.1608	124026.0902
989	11081.71986	5444.306832	4630.970321	25569.14651	14984.6007	39750.08713	221809.0349	118854.6184	66308.36131	157717.965	0	64535.23886	23331.83218	15110.07609	932.6184302	850.8174445	288197.95	767.25	130981.0402	207149.792
990	363.2311148	640.502265	816.43422	988.7321667	1408.513799	1411.115933	3500.234088	1938.406586	2291.568179	6963.249595	0	0	0	0	738.8699799	0	2276.169038	0	2283.848306	2408.025513
991	830.3980298	4769.348685	697.6224371	7223.138214	1129.762211	2716.779342	1490.174901	1885.169674	6694.16658	4157.930874	0	0	0	110479.7033	0	0	2217.38948	0	0	3655.746365
992	1220.690822	1696.501465	5084.854098	14450.05994	36958.96575	12069.84815	9545.663064	27781.70199	30005.86205	2788.270466	0	16627.32904	5557.524236	10056.64019	108541.0473	97582.53331	17144.83789	93757.24089	18106.92887	4356.168311
993	43625.08269	26820.69931	51096.82407	61471.86318	53637.84195	6946.826931	22585.95265	78537.92976	78388.8467	41362.31147	0	9636.01418	105140.7459	11935.00591	52107.28427	90478.42754	72993.14513	46127.47906	21497.78784	95041.67776
994	15040.91919	25812.18348	20166.76203	72565.39867	113380.4282	68320.98099	55165.64812	62879.34413	85602.19236	91743.21338	0	0	0	0	84306.8752	42877.9348	0	76446.26118	0	0
995	1815.090617	1618.44704	1179.642585	863.4323309	2019.552929	1188.666365	1400.979551	1806.480143	2144.02845	2035.723513	1349.641414	1437.036361	1846.233369	2187.382031	1931.207031	1125.319235	4439.953257	950.8173541	4310.886116	2377.553401
996	16469.08152	27528.99588	29947.23103	34997.3232	11195.44175	3226.486619	7371.285802	5830.707601	7290.991802	6976.352593	0	11309.90377	5974.259414	7170.368423	903.1370471	2463.88216	2584.224119	2275.472327	2451.85875	2683.328892
997	282.9564917	23749.05208	5964.575306	1059.57312	10456.926	1285.357775	6327.36735	66059.03099	23092.66991	2270.90072	0	1678.478533	1882.901206	10978.08438	3745.252782	1103.59261	33039.86908	613.6700867	4502.790461	2646.616113
998	184.447245	917.8382813	977.2342932	4024.594605	1878.892685	1215.256179	2909.397667	3586.069252	1972.73996	2913.813556	1081.581163	0	1826.338513	2027.604111	5438.84525	3922.966634	8671.511755	2593.902601	2363.17979	4690.964421
999	836.1347003	659.6333624	2928.76368	0	0	0	3155.408317	5559.093149	6149.969066	2229.025122	0	9940.599741	0	0	33857.29546	52508.32468	102295.1407	21287.86041	5073.573318	19829.73007
1000	539.0174817	1727.461122	827.6928113	1392.714752	3467.57079	6307.722206	4696.447247	3671.013296	2179.601982	8590.229637	15329.12883	75326.64299	7852.319868	4353.743738	1489.085804	1419.145095	6823.524001	2833.034793	2467.244839	9588.916187
1001	816.9949017	3629.890997	956.0451782	2754.317527	3065.074442	3545.218521	6705.857124	10165.82249	7612.428801	2802.111614	0	1885.475544	6769.224056	2347.472	3379.090188	26570.42073	2468.984106	29197.3706	5295.16637	2610.933574
1002	0	0	0	0	0	0	0	0	0	0	0	0	0	0	0	0	0	0	0	0
1003	0	0	0	0	0	0	0	0	0	0	0	0	0	0	0	0	0	0	0	0
1004	743.0452432	1514.263431	2189.044627	5568.432709	1314.768944	6602.390969	1653.467256	1945.373807	8882.754697	8496.566235	0	0	0	0	0	785.4319446	9034.291165	0	0	2499.954478
1005	1259.416772	52041.33447	5857.488853	64373.75847	70942.80326	85396.38383	142887.3157	145870.0206	72865.01982	130801.3037	1303.648484	1775.3175	99154.60734	92687.64072	59403.09367	48098.05138	116342.0332	54128.36309	104432.1013	128001.3016
1006	302.2982281	1518.673384	756.2240442	919.9575	1162.667395	1316.979042	1529.590968	1780.323695	2101.101943	2112.788826	5589.218588	0	0	0	0	0	2259.032805	0	0	2455.834702
1007	6327.793436	3913.034522	8899.878298	6851.753965	14294.79825	27266.15908	63380.63117	66089.37701	82295.45052	49092.89956	0	5052.978853	20777.62592	23374.35609	727.0781396	660.4330243	11646.44381	564.8073871	16139.3643	14922.50131
1008	201.930135	363.5355652	3184.096859	852.51375	1005.92248	1191.316355	2980.852416	1813.43818	5740.276685	15563.46266	1006.95375	0	6841.600895	6034.779448	1277.031418	2201.301874	4455.485574	501.9310876	8665.734177	6887.551816
1009	330.6844872	976.4253859	2305.932575	1591.190008	927.6316315	2391.904413	1408.46703	3626.051682	1902.856014	2041.97603	1102.230857	0	1787.030848	2001.12004	662.9774011	507.1859912	6347.983447	2068.784522	6817.840928	2337.489097
1010	0	0	29387.61949	30084.99695	2346.826743	75889.57375	49603.73288	119069.4906	124802.409	115475.8877	0	0	79404.52363	100586.1547	2459.724261	6475.971085	0	2075.681651	97060.71443	95160.52343
1011	17342.81282	17940.65163	7260.037982	2141.755148	8152.96537	1463.964071	6483.585289	3883.048044	10935.34495	4627.413479	0	2395.439766	0	2221.59408	4341.076238	3401.394961	6842.918188	19334.7294	4768.439414	2520.703389
1012	3994.566019	4672.830879	97102.27639	7366.086075	30083.21372	116919.7661	47749.40905	74857.46104	197403.8768	88878.94163	22550.72675	29212.45633	86731.21715	207207.8162	2563.31768	5537.999874	406134.7557	759.3431726	146078.1619	205881.5735
1013	1031.624246	2809.837952	4741.783905	6919.749307	2388.771628	16284.66713	13782.08608	2016.888618	4319.621367	10617.25573	2847.262599	2857.934103	1990.742926	4354.425088	10087.28398	3214.318813	4679.198503	3317.612212	41156.94702	45157.24903
1014	0	0	0	0	0	38031.16859	206147.7104	75592.23682	41196.97286	227826.0781	28400.52097	25939.93281	44854.46013	86675.65556	4728.704434	39324.15132	87718.14941	765.3351984	109679.0875	87822.6901
1015	262.6609763	0	590.2468945	1719.59725	1098.412855	1253.47946	2889.461583	1722.78345	2171.503608	2077.891326	0	0	1688.584581	10386.59757	628.7124792	584.5356628	2178.925225	443.5959082	4436.421372	4635.080918
1016	554.1293573	2634.648737	41820.02473	58804.43286	76324.19175	58448.34491	25534.85125	62732.22899	45391.49995	53037.08465	0	1598.740389	9582.822448	8904.915374	98754.07695	73880.09292	47710.63723	90262.31293	9580.595691	7959.910459
1017	561.2734808	1520.616271	1622.070165	29330.17613	11139.20397	7055.916713	8461.269445	9847.401295	7272.597524	10179.74032	0	4363.50464	4285.021641	14060.66208	884.9847107	4801.298785	7504.657537	2728.053644	2599.673291	5477.34052
1018	0	374.230816	599.0324799	835.0283221	1011.736434	0	1417.262948	3400.715138	2071.373665	2089.276567	0	0	1753.194166	2192.912358	635.6432043	616.1607971	8737.040039	0	2272.801304	2378.270522
1019	582.3645712	5022.560352	5573.045057	1201.55413	15645.11865	1558.91283	22568.93607	11706.10402	9304.22061	35459.38217	3205.53323	1610.592231	2212.335791	6745.386753	9541.013093	2919.143569	9419.079946	2675.526119	2560.140242	5332.346653
1020	13194.94852	76087.83689	39894.2501	121959.6844	95144.55393	83571.11317	170708.4826	86002.64223	121213.5575	167756.5966	130942.9367	103715.8051	153290.9201	172693.1867	43550.49122	84424.71501	77396.7583	20956.56336	166313.7905	174735.0545
1021	251.4839886	424.9102478	613.4710474	894.3704352	985.6924365	2600.029127	2935.346935	8393.56359	4210.5952	4051.475541	4962.893203	0	3475.196202	8556.439966	595.825675	611.1292236	2269.080483	538.2308057	4375.449536	2402.810969
1022	1784.8642	14458.37205	50878.66518	31066.10082	14323.52875	5759.401981	47819.07837	69142.46927	89789.24773	71983.64308	0	65288.87374	98437.37479	68540.2245	3656.698028	52598.89453	82803.92659	4705.644022	47479.14456	5279.046658
1023	1456.047415	1509.950964	4439.465988	8870.960451	2347.528074	3997.102401	4688.324462	9600.458049	10931.98509	8585.800378	2105.419175	1543.26486	1870.899873	2284.715764	1468.205228	1352.723818	6706.426772	588.0606647	4730.428345	2502.277932
1024	15501.92467	25536.87708	61076.84996	62614.36627	75364.10478	80458.07916	136884.192	98918.05072	159942.3604	203942.4662	0	71979.90784	86981.7575	116593.2361	106904.8313	102661.988	159562.0677	96900.36177	23991.79293	166256.3822
1025	18507.45969	4357.519442	3362.84211	19476.74828	17300.30817	6263.904144	28061.2844	27461.593	37918.74973	85518.54352	1569.83703	0	4092.009324	9818.766343	2188.020547	3471.142967	18909.45804	1244.188301	2767.464514	11086.43186
1026	2609.031892	1344.74803	1534.483927	8832.222501	1292.027344	23051.45972	1679.237952	3704.805264	2381.532253	4664.709844	0	3237.44647	1997.477875	2398.526851	722.1549683	639.2195673	4412.202561	539.9173022	2416.714717	7302.835789
1027	914.3540359	504.2317621	775.1813599	3764.079036	1323.92874	2032.532157	1650.676113	3003.031963	30424.1592	7047.640569	0	15640.33069	0	12229.97068	27988.50334	40690.885	2471.048459	48801.49343	9364.267881	21056.33412
1028	651.3059482	1170.212456	1215.178801	10573.83996	12651.86577	17770.57864	10832.38103	15895.95264	11609.75733	9398.012717	0	3281.996832	27934.76684	38903.94714	2956.345928	9760.595504	7716.909573	2810.603806	7275.839919	52829.10996
1029	855.9526012	20475.68896	1108.347341	2994.483527	6077.279114	1463.330457	4818.289395	3634.52179	14847.91655	11357.86326	2633.002405	0	0	7607.851501	765.2725983	0	2323.537251	0	2307.886501	0
1030	3874.800884	2491.228158	5174.629748	73935.38551	49496.97313	82010.10069	130745.1423	106220.581	83261.48945	226382.585	0	76428.80112	89065.88177	166916.2374	115066.1339	18402.04017	148607.8922	82705.59145	140860.9836	232236.3259
1031	2048.309643	1441.962675	782.9591803	5614.419073	1301.002603	5931.582583	70126.7208	6015.219214	8999.196438	2439.485442	0	3357.988396	122453.7256	71328.3766	730.8892529	2881.108982	120182.1783	2672.77235	2509.380505	5420.784155
1032	685.4826709	1024.374191	671.212326	0	1158.564902	1338.124219	3051.720681	1836.495681	8417.34702	6353.961394	0	1504.653047	1937.546777	0	0	622.5474573	8862.010225	0	0	2378.768665
1033	838.8464145	692.3940601	931.71375	1133.756895	2540.578315	2756.681587	1610.080796	5870.574075	2209.582354	2226.188298	4704.884125	1498.063359	1965.946882	2205.327239	0	762.3494879	2337.944458	0	2442.468193	2455.727388
1034	0	0	0	0	0	3379.291157	11804.664	2355.755032	4561.824287	20079.86196	0	0	0	0	20996.47686	106951.9487	0	70922.51302	0	0
1035	912.1942712	15547.94083	27065.54178	35536.71332	42744.50192	22383.29775	29536.38842	19978.27614	46145.99993	86095.1073	6053.203268	14532.38072	65950.01911	56129.68779	9863.048172	26782.71792	4815.74762	23437.7283	74433.36738	42113.84767
1036	1717.125936	46242.03945	49549.30889	60953.59525	64498.27225	43706.61152	63114.92047	76402.05648	88418.65583	159458.5639	59413.60428	7975.931012	2030.737075	32965.90406	45149.03266	33136.82253	4649.190579	38418.49021	2403.256421	6267.309683
1037	1704.097787	610.8506049	738.5033221	5368.847545	4478.585856	7618.231633	1687.973082	9061.686804	6317.312249	4491.337383	2770.810236	1428.701847	9517.400771	2255.741587	3622.935092	3493.989827	3083.384048	3324.09585	2610.397896	2500.424583
1038	1196.16892	380.2174036	1365.829155	909.8245624	1159.345173	3787.635498	1576.126406	1984.137444	18579.59542	6330.339646	2493.077047	1502.86266	1966.606479	2155.611401	801.403006	705.986499	9155.609187	610.2250269	2340.241809	7357.114907
1039	15605.35758	39560.89285	38072.54235	48681.63972	7400.951957	46879.7181	18902.12154	22735.37651	85850.84968	71412.97714	0	1838.207758	2266.354358	11833.0716	3749.045654	1799.156596	33027.00067	1661.884189	8111.330376	36693.16519
1040	51927.51034	5710.285666	43172.37205	17737.6177	24833.39089	181652.2154	86140.94666	30649.068	47070.7741	67535.74022	0	73413.18304	27875.3496	61705.48516	30458.59483	28815.73962	0	3153.389617	0	81761.4379
1041	0	0	0	0	0	0	0	0	0	0	0	0	0	0	0	0	0	0	0	0
1042	1104.826772	13482.57848	62381.68315	53309.8396	81396.09287	92139.39736	128560.3741	161672.4571	83997.91527	163605.3327	0	68112.28773	125894.1252	63876.80959	74527.14956	55459.24979	190956.9029	65862.13251	152845.7579	95978.09635
1043	2262.235161	32798.9681	42229.30574	31729.27653	42116.81318	16379.69816	57813.70243	66948.90114	23119.0115	45065.58672	169524.7441	0	28850.37999	28238.00561	5716.192104	5199.414968	44269.01929	5011.553289	52603.20045	39740.50517
1044	41657.66212	7184.194574	100678.253	36114.45491	82253.24963	46150.27234	15363.45893	57000.55783	51804.20632	21276.98643	1340.105669	9068.061017	7650.086748	4471.238079	858.8326135	3047.168531	2400.1298	6127.415468	38871.58402	21175.67739
1045	419.3357272	0	3556.023261	1005.099736	0	1357.921439	1529.905056	1886.559203	2146.327734	2201.356121	0	0	0	2158.557473	0	0	2197.902722	0	0	0
1046	1138.797848	1961.789709	5136.684359	3071.846129	6145.921366	4013.775659	15938.91738	45759.41398	21501.13109	21580.64987	42298.18682	14675.34476	52989.06466	4238.701073	24296.43647	10801.70515	14385.77784	6615.576372	16103.90775	12469.19309
1047	3525.458835	79665.50472	107593.1078	93900.61605	67837.379	155456.1524	17535.48631	101656.419	197265.4586	102391.9713	149022.1643	245240.9014	170560.1405	10283.55491	117557.6788	3884.605675	320729.6485	107461.2248	330642.5141	337659.4105
1048	419.8767105	21118.49675	2601.566743	29201.82575	1368.826666	1364.88286	45139.23513	64544.06235	11183.53055	2111.896472	20437.34783	16005.01824	11363.97458	2208.613381	1998.366844	3884.743284	8790.005764	812.2603528	16109.19815	2509.344492
1049	275.2773431	462.8561188	0	883.6061188	2013.046144	1298.678302	2893.198986	1775.841021	2068.968274	8424.691414	0	0	1790.86311	2111.127144	690.8003558	602.6678778	4496.373589	521.837254	4629.930535	4853.283333
1050	722.4817456	42784.53776	34111.85423	48052.72948	13384.67035	95982.32914	151542.5751	214681.3476	229128.694	43225.6802	0	166017.6911	84779.06251	38111.08085	3332.507157	20847.96681	141687.1423	18565.00838	3125.825662	254902.3637
1051	758.5820361	57095.74102	150125.887	52338.41328	165064.5827	3847.307325	100033.743	21289.32086	146366.01	135182.6664	1582.927581	111954.9272	23022.57001	0	161523.6516	29685.75346	169799.0619	161385.7525	127771.3341	2925.140625
1052	0	0	0	0	0	0	0	0	0	0	0	0	0	0	0	0	0	0	0	0
1053	248.0041846	2104.219585	1244.554958	1813.205182	3112.625803	2451.163865	1546.633784	1846.184561	2097.026169	3994.267632	3515.602511	0	3545.693097	9946.776412	2446.980293	2004.554485	13244.46315	2420.933698	8749.976023	11659.90724
1054	714.1564764	4507.620055	4041.432817	1213.80538	4114.986266	1640.745703	7069.937201	16981.02141	20372.50064	7596.05803	0	3546.880686	8645.662749	16937.33003	53641.62355	45831.52542	12589.31397	91279.58778	2786.710723	19691.80635
1055	355.3455872	559.645719	1757.361196	0	1131.988019	2666.982909	1563.395142	8968.966267	4351.090605	2241.667925	0	0	1804.592834	4568.423401	6559.266088	1451.785391	0	702.9057404	2360.811379	9265.349333
1056	527.7539639	472.678775	1250.743486	1831.322472	12277.66897	20858.26857	9564.742518	1858.205226	27868.72309	4288.329294	2825.341447	1458.082079	5390.085575	8460.287314	2901.541657	1288.919092	6790.218816	2114.784113	11224.59075	7256.701582
1057	441.3329544	918.952912	667.4079199	908.7144983	4941.490496	1353.184135	6039.733678	7046.291404	8044.78979	2149.340757	1521.687404	0	3642.188126	6584.468005	2394.348354	1229.721031	17690.84536	521.9194318	4550.613794	2408.687402
1058	476.4946014	581.7682068	1500.61093	1114.462892	2643.115583	1499.524552	1647.528223	2036.901797	2239.408762	4662.024324	1561.964766	0	1824.326125	4324.921831	1085.159522	1339.10083	2419.901763	646.9350897	2481.253242	2293.082424
1059	1447.419004	2471.352979	4822.53377	6032.964287	1048.401123	8315.505846	5712.048911	14228.22116	16388.38325	6253.883108	2259.669803	13580.55063	8834.114059	6064.541202	2496.778489	2336.258544	2244.497498	1194.442328	6749.353762	16324.36955
1060	35326.30665	1510437.47	1594857.041	1350277.547	1588609.507	16106.77367	1630191.267	1484882.388	1603554.923	1265568.077	1108746.546	1379407.44	1295331.857	1515998.48	1442838.216	1403488.599	1494040.297	1335122.838	0	0
1061	64017.24294	1452571.353	1401909.7	1376946.968	1568015.349	50827.69535	1468855.968	1631670.833	1455144.121	1323000.12	1051024.34	1434449.7	1281246.109	1246839.513	1459783.67	1343337.466	1341391.257	1209832.09	0	0
1062	0	0	0	0	0	0	0	0	0	0	0	0	0	0	0	0	0	0	0	0
1063	23813.1692	427119.4849	479975.3487	191829.771	443192.3352	44320.17205	313481.7708	294669.6496	594961.7128	590641.2415	3703.011855	346576.9781	439437.9654	98204.5885	60167.31963	92168.9544	408225.1355	125870.7048	557750.4488	231117.886
1064	35979.68701	47814.27974	63816.96909	80548.18232	0	0	109852.0175	80930.7339	69677.76297	60669.59375	0	0	0	0	0	0	0	0	0	0
1065	21866.45829	34185.19425	49411.61254	54767.96536	67263.5249	99242.00367	94176.92529	117592.6794	127389.2756	117341.3356	0	2400.59217	8877.743789	32444.13122	16415.48419	8109.862564	53997.39645	8232.954393	58138.56806	31962.24207
1066	0	617745.9961	537572.1733	291303.3858	668762.7269	0	724827.2091	442685.5336	635044.9387	814954.0522	0	331630.4324	293016.6816	501221.2222	539295.6874	464063.1284	723286.6127	416370.5989	462633.3514	552873.9488
1067	38339.77784	107874.6428	122564.6207	105696.8108	140348.1344	177346.3039	117245.7017	251336.2598	180772.5198	37080.24154	401653.3957	99599.36382	157934.8771	189089.0602	119822.8428	123796.3103	345333.6491	77532.88162	208522.5474	199257.398
1068	20618.20534	43066.08784	48593.81866	32117.65867	191118.0066	6370.01929	49011.21472	47618.7786	42184.40999	108553.8398	0	150430.0094	85553.38214	80753.53572	33970.7882	21060.78592	173338.5036	46831.45105	115953.537	95060.97297
1069	0	615.0508539	842.1737366	1008.854352	1231.564834	4812.092212	4044.860958	1964.85549	2047.034795	4279.782085	0	0	0	0	755.3156177	715.1839197	0	590.8383929	0	0
1070	11609.17041	125463.2988	118422.5447	31736.94712	76714.24548	16500.13343	52030.55081	71541.41375	45928.75253	86610.34201	25712.21976	150756.801	83704.39353	26466.76997	63845.51871	39546.8537	125830.2353	25891.721	38012.68641	38651.75523
1071	5504.400181	14600.091	104119.0623	29069.12027	12266.39885	22183.8512	177773.5081	82804.11743	21925.09761	69764.20176	0	60143.94422	59886.04206	138445.8268	88037.37745	34655.4624	51231.12596	27228.9554	104733.904	173870.9174
1072	25817.77466	221976.4125	233037.4944	111947.871	116294.5826	128117.8108	349246.7071	392641.5734	378566.3471	172987.3175	163108.913	597162.7174	761622.9565	715735.0114	189612.503	419223.5114	561776.8272	179231.3962	613165.1966	607580.9829
1073	45347.89805	20141.90263	93745.14888	28804.90678	152817.1475	47178.61954	25390.74048	52793.07916	257809.419	158433.7528	0	0	0	96102.84513	16450.06359	55175.18063	158869.2551	14507.17083	286614.0644	106504.8078
1074	0	0	0	0	0	0	0	0	0	0	0	0	0	0	0	0	0	0	0	0
1075	31021.12081	91675.00247	102374.1188	70061.34354	121732.5475	54985.17946	139506.7093	166746.4087	157598.3468	94481.0199	79367.95778	64442.54408	115327.5214	154717.2209	103871.5106	104726.3164	123064.3942	121030.5646	180395.337	165161.6587
1076	18309.50348	99371.75834	114034.72	122144.6045	133585.2938	306549.1698	149735.5537	77712.67787	168017.8627	134760.8998	419420.5007	17200.80593	226601.7634	158168.0188	109769.3469	112273.2319	13668.60419	67533.03511	194588.362	178869.8641
1077	155807.9032	18622.6812	84537.5655	45398.84073	97332.9635	112045.636	115719.8048	117857.9041	130421.1616	206487.695	0	35631.657	45516.68439	118428.2453	118031.1638	244841.4742	225146.8065	52760.43983	190051.6156	255374.9159
1078	0	0	0	0	0	0	0	0	0	0	0	0	0	0	0	0	0	0	0	0
1079	107586.4372	218567.0798	270115.6223	41893.80877	22326.32531	151733.2858	339463.6784	135463.2698	131130.364	19826.72613	0	0	0	0	0	4230.147188	0	3776.773381	0	0
1080	26885.68453	13199.83716	13541.78158	48641.03471	49036.87445	55628.25822	57812.12396	85373.85261	74842.51802	78056.75808	0	0	0	2530.25792	5037.481458	11906.46237	2505.013242	30844.81005	11309.2082	5425.394326
1081	7409.703981	35953.0088	44919.08824	69499.83762	85901.16068	102700.0319	109643.2702	150913.8903	160647.933	177439.4386	0	0	0	2860.878604	5815.422369	11458.64926	26383.39705	2598.389471	39664.30984	44191.79016
1082	1254.684713	6425.869074	6998.248735	3296.178615	8360.934382	8401.569741	7554.017955	16978.6542	2364.153596	7141.730208	0	1784.758513	4184.020613	6644.325059	12346.62765	2466.197743	7537.496968	4661.709553	5176.537185	2547.783611
1083	0	0	0	0	0	0	0	0	0	0	0	0	0	0	0	0	0	0	0	0
1084	22041.20564	82599.34703	60106.76492	76040.55665	19342.52145	104635.9355	77953.53659	160708.0621	76107.11729	70012.30695	184221.0875	87321.77287	46883.4201	114312.1693	68440.43043	35814.63265	56614.7725	50789.99843	177970.4353	149801.2542
1085	15124.64389	14045.5667	33421.83408	29720.33635	42400.42009	233385.0923	90247.66543	342122.1916	143445.093	373556.4399	0	274729.584	246612.2827	14469.90833	45485.78068	22950.09704	27663.10833	12509.41876	306534.13	356227.0617
1086	9090.790331	21951.82696	21668.32121	11693.13008	33748.49739	19642.48616	9490.637161	64136.34464	36371.46341	26450.20406	0	15669.57111	27449.71778	87980.04135	4927.709539	3388.118547	50274.71507	11004.66008	50173.69429	217374.3473
1087	22865.07548	62696.32499	37447.72612	36632.35473	164506.1126	88584.54527	49744.33547	217994.6297	72743.70984	211368.7747	0	36795.81177	70395.2788	94981.44185	42760.40361	89824.57169	73167.72833	45584.90947	111178.2328	171387.0343
1088	67384.29254	2614.01079	117368.1301	23718.80945	29103.81843	10270.77411	7707.93394	33808.86729	72810.37802	77006.1498	0	71545.72589	401736.8347	34088.61109	5091.584044	12928.21681	146473.8375	48758.16716	133385.4424	159787.8902
1089	67488.68448	91240.38832	104445.357	120586.7289	59461.07687	103154.8037	142407.2804	334107.8341	103046.5919	33267.27062	68902.8259	44699.29006	129931.0623	153401.9354	95171.87741	97052.62638	0	25140.23402	190690.0922	170332.6723
1090	8403.486017	16899.48285	7749.830149	38220.90365	58602.6668	38876.37648	35743.734	12939.01581	22525.76956	226374.9772	29813.41838	51503.74402	11442.0255	47725.4109	28914.11535	23306.65505	63486.07805	5178.79979	127965.5594	91389.18729
1091	36869.86234	7008.529658	29961.1456	21184.84897	174237.3607	140479.8931	28895.30714	63209.98764	171145.9794	208092.55	74252.59002	79450.58273	81985.29438	37435.85637	39077.58148	108302.4149	17380.24374	48828.27974	6416.952803	23854.03453
1092	11553.62206	18280.26925	11298.43522	170143.194	21982.26889	4624.482876	0	0	0	0	0	4344.483999	0	0	62562.51809	12963.90032	0	52688.03569	0	0
1093	9388.539027	55509.41763	24587.59975	59908.50307	83637.31508	66239.38821	91255.82637	60708.11013	141530.6024	130664.9161	30400.81462	244597.7327	315294.4837	318372.9039	19408.23611	24667.79505	367593.007	20703.89053	382727.4156	397254.7526
1094	271015.5905	68940.47021	154113.0557	239459.3129	178308.1374	248334.5815	99690.88113	136608.8859	231854.5652	44592.40569	7904.485569	7100.364353	54824.37104	110270.09	712677.5765	850438.5474	121722.4652	467172.7635	240897.8931	330538.6974
1095	16630.02593	7104.832273	13886.13993	38218.03937	11786.74186	13684.53451	13380.18987	35765.13428	71793.61633	36392.23178	184614.7447	42128.33493	130542.8451	121638.3141	12505.56955	10219.15001	31434.41423	18091.00332	104108.6101	56299.50283
1096	12231.73989	16611.93679	84276.21848	65611.31943	31104.54705	105451.6513	28508.02663	36186.927	203528.7906	45140.87304	135065.411	17397.42483	154465.557	14425.87184	31889.22746	59023.06512	172606.1944	26179.64353	131410.2719	85515.68492
1097	2188.48322	16741.7539	24458.63275	38835.34319	14077.89443	15167.79906	10292.03952	22986.56895	4507.248362	23998.53912	87134.91282	1711.592172	19241.43112	2309.817437	3611.146377	3470.302187	9450.815779	7381.880442	11838.65895	7766.336821
1098	41252.61051	40720.20902	77130.18639	137526.2163	67331.52768	47581.94092	272243.7563	127149.3101	119290.3589	332972.6753	171981.1183	163433.3872	49074.986	207080.3463	112594.6989	51240.04748	276589.0597	12997.53148	0	377505.0682
1099	6212.240728	12706.24965	152120.3689	24543.25523	15428.97791	32924.48917	6119.836018	57044.14636	226869.8505	20562.09731	6950.281948	37603.07319	280046.5691	98676.05228	51917.26353	8735.134995	106643.905	9388.345583	250263.8612	23683.12692
1100	2605.717317	9936.939382	23292.44557	36037.31016	38531.10955	93590.61805	59006.24169	62661.96642	167465.3657	94647.22485	0	57698.0402	63756.56048	61167.9	52099.53108	68953.9806	223517.9551	94074.38395	101447.0692	205855.3141
1101	13172.87228	734.9840607	1258.175381	6829.404664	3432.78512	119544.8674	2877.324302	4020.464685	9770.778655	2295.060732	0	0	0	0	2769.363424	2665.956562	0	4886.337728	0	5274.6545
1102	25615.18693	39807.06519	100301.0896	38504.32223	19917.45527	83208.96864	90376.14636	56037.8889	109285.8632	139532.1086	0	158879.7794	35854.72704	30063.81519	47880.16519	122614.772	66638.88113	59476.65913	61586.58694	219172.5104
1103	439.64819	168334.493	217949.4207	170706.3806	224695.6415	1479.091179	89843.97172	287949.1096	2672.436116	86071.58585	1877.522915	87596.95446	11346.42998	11820.61547	101355.2702	110708.2205	17848.86215	44612.19765	215839.373	172585.1205
1104	16946.96575	1337.957869	688.2484955	1955.004977	0	4801.933125	4038.443844	2088.664102	1903.380381	2203.007256	0	0	0	0	874.3683746	914.3707434	0	2886.131882	0	0
1105	2675.654451	47943.01423	36976.69971	15174.52595	10564.72799	8316.391901	10611.17899	18577.93414	14008.56144	132224.7349	23940.61699	27192.13961	13530.43953	19138.96374	56167.5765	71552.81457	143114.7712	40060.74787	51503.98313	306384.9109
1106	6552.268947	32468.11099	143938.6781	100534.4551	72313.14209	43500.60902	62064.85262	99723.47298	211631.3749	107427.782	229174.4561	0	25623.61913	28339.13446	52595.60734	25704.25452	96127.78436	32798.56809	44434.2379	50069.45481
1107	40080.85424	99985.73264	82517.68926	118409.6601	138741.7382	75273.82336	156063.1009	142428.0507	190506.8347	92397.24907	280324.7488	24537.15961	16947.27294	31329.96926	7363.730676	12320.50118	39866.14807	8336.461417	39457.41414	41809.92695
1108	2934.963951	23736.11877	20950.23436	14346.63322	14103.55932	15736.68368	47202.94711	307962.0761	139229.7599	19023.94439	22884.75468	237824.0444	292922.5215	328452.001	14905.19462	15222.34609	341424.1318	4773.249203	319347.47	205968.039
1109	0	0	0	0	0	0	0	0	0	0	0	0	0	0	0	0	0	0	0	0
1110	1736.919551	23790.44479	43997.16678	18487.85953	67077.97984	9010.740718	65667.00398	177476.8354	166100.947	75571.20988	0	7785.030322	4898.612329	2927.205703	44640.71607	33725.00093	8726.473674	50641.54713	50994.39667	50846.30245
1111	0	3571.459955	15348.43012	18034.59636	28824.48632	0	35981.03988	41262.59092	9461.408005	10368.58131	0	8233.956167	6403.275044	4365.852627	22713.9856	15741.1249	3407.482837	7883.133142	3853.932715	0
1112	2099.038348	33858.95589	11130.84478	9966.213063	16283.94346	7026.503254	1631.046149	5799.066757	2198.254395	23455.30599	1940.021499	0	0	0	0	0	2381.893594	0	0	2512.864358
1113	70172.58289	13389.97956	15511.68391	78700.95939	162757.5758	73759.54328	193445.8661	199172.5353	146401.2085	204639.4384	0	200567.5338	200587.2056	202828.8563	37431.68061	16674.83368	139448.6433	14178.06809	309426.8312	202219.1985
1114	767.97776	656.937691	6297.034574	11599.45763	24289.0098	23445.69784	35751.30806	23311.65197	137639.553	81172.35845	3081.069734	1539.719011	3954.199702	2376.205203	1730.651327	2724.931615	38242.53984	6043.684356	26035.95077	34497.83149
1115	2718.350262	33195.40081	27084.80134	38520.24532	82126.51705	43486.65316	22488.75328	103301.1433	162312.4533	101865.67	0	2631.426042	23037.95259	85760.75989	35429.21846	32561.42076	25883.51012	7872.223519	27705.34433	42149.92819
1116	306.6307471	489.0658914	704.5524371	0	1214.581959	2556.725999	1581.625668	3663.729086	2162.413784	2252.291572	2110.712629	0	0	0	0	0	4447.058914	0	0	2452.054768
1117	1281.828999	674.210484	697.2362622	3044.238909	3196.585102	1770.974656	1432.897504	3646.848571	2154.480007	4437.261453	1501.212942	1715.589272	5661.032091	4697.43761	679.3697955	1411.767365	4517.817869	1138.357458	2460.027458	9494.934346
1118	6491.962687	3969.534961	13593.00273	5574.854572	156742.3402	187631.3514	227452.7173	176637.1145	285356.8951	308178.2089	414735.7373	109185.3326	292186.0546	163720.4401	12060.88849	8244.123365	254855.2158	14495.06769	210487.5872	246475.017
1119	11416.54914	8187.051249	9228.65915	5179.769667	77902.1628	3392.332808	39795.97003	20191.0602	326246.7506	12363.35995	3225.743152	14177.87594	55820.8025	82271.18808	44733.0059	11959.85347	66466.4288	26753.81673	21287.45276	107349.5531
1120	3366.531064	98634.82661	130805.1053	71209.42538	64295.8075	43858.04372	142965.9407	220978.7111	172016.4221	248943.7835	0	0	5474.224094	124462.997	8453.396316	7512.137611	9827.97241	17646.58009	204774.9622	257760.6348
1121	393.4119827	1056.995592	531.2434625	1665.312089	985.477868	1145.495621	1490.7551	1847.614691	1937.857566	3934.618682	1090.751353	0	1803.106626	3925.783125	606.6501746	525.8880121	2192.378203	1374.956732	4446.47551	4627.278127
1122	6165.380178	5643.636568	4830.807349	24557.9153	133035.9027	171643.6458	195902.2198	26504.26027	3176.559294	158718.9853	0	0	0	9755.142891	20886.35219	9390.2948	6980.336763	18066.65543	48074.79182	207961.1449
1123	0	0	0	0	0	0	0	0	0	0	0	0	0	0	0	0	0	0	0	0
1124	13099.72229	40579.74549	13654.3584	37914.36662	12775.77122	56442.77359	21698.41059	25008.56944	8003.736694	13038.60986	7735.792672	22788.35181	11024.14137	14623.40209	11621.2575	20157.92755	3884.573167	21378.47467	8734.517542	3250.68071
1125	0	4673.305393	9439.008768	2651.712462	1628.593264	0	13405.1089	2153.649287	2155.706631	2179.53624	0	0	0	2238.718228	0	0	0	0	2475.080244	2646.942166
1126	361.4705475	458.1918073	639.5433234	1315.224789	1364.779292	1583.436599	1656.27	2076.731169	2317.963184	7113.646934	0	0	0	0	877.144834	889.9173083	2308.738975	714.5173938	2294.082334	2603.455642
1127	822.0110028	43189.67705	43572.93004	58213.77975	62122.52863	29635.05265	67920.27429	93188.71414	99081.91747	93611.4846	0	73309.5149	89209.93222	66057.04938	53155.40977	41087.72019	103759.2841	38338.19705	100983.1551	114433.3988
1128	299.5943692	21445.11221	584.3825464	2653.937787	1066.20015	1235.60967	1569.903376	5754.586033	3857.412942	2047.608105	2601.34333	0	4160.710536	2454.855615	720.8389764	695.981239	6587.477644	583.259068	4489.626555	2513.806501
1129	0	423.7699109	3232.029688	0	8523.174825	0	0	1841.746355	0	2102.690632	0	0	0	0	0	0	6735.223301	0	2371.113809	0
1130	9049.558455	89667.08555	103504.8236	173735.1041	138145.7651	7729.151624	213797.0479	182926.9594	156239.0844	203352.4786	34967.99514	8934.029495	109640.9436	229036.9396	181751.6099	179874.2711	325312.0948	187541.5098	203928.0396	250260.0837
1131	0	0	0	0	0	0	0	0	0	0	0	0	0	0	0	0	0	0	0	0
1132	3656.464706	74217.35857	1463.73059	67504.15749	66065.33884	54515.93548	202633.5091	263300.4919	186483.5161	294446.1199	0	0	3131.116699	37328.54447	23718.24074	22262.35839	21406.51741	5187.760653	161633.6925	172198.3592
1133	25514.00562	3272.962575	8120.808058	3193.061792	3758.511434	3078.539506	97429.59178	11982.16213	7152.633501	4900.277878	9369.786801	1702.461017	18786.20278	16591.22873	28429.43578	10056.74178	7174.423169	25595.5947	92142.51569	13535.80763
1134	25238.249	80676.09585	79146.06132	12038.20544	137122.3529	88362.65288	203715.6576	240178.712	246820.5175	210621.9521	0	85826.15856	9644.443792	240126.9281	160475.6262	157011.9968	218705.2668	21534.52496	96782.19422	334241.1637
1135	316553.9655	462857.6233	217844.2222	161804.5693	27876.20399	131685.7918	47445.39068	17843.33	91277.60593	79846.37143	21633.19501	93535.65288	44010.87913	164942.9148	31426.56307	13539.04989	65365.67312	3127.826429	33747.74801	128612.4775
1136	0	443.5728113	737.3861279	0	0	0	1603.951425	1793.902478	4350.028821	2265.564485	0	0	0	0	0	0	2228.35054	0	0	4970.166899
1137	8945.620598	95794.77517	72253.08523	104273.8393	158021.2821	37328.46392	220788.4508	258893.0892	139537.7092	271774.5615	50799.79496	3289.79417	144330.1152	217808.5545	43213.86631	19233.54577	252908.9946	192190.104	153951.8474	325128.4713
1138	0	0	0	0	0	0	0	0	0	0	0	0	0	0	0	0	0	0	0	0
1139	3792.590918	10597.51662	17801.35994	6392.194739	23807.90547	6926.894648	17654.51878	13935.24707	26670.05344	21156.59015	138279.5635	0	113977.7957	96253.51194	106284.9501	6424.359979	307063.6942	7286.648544	321531.5028	99782.92724
1140	0	0	0	0	0	0	0	0	0	0	0	0	0	0	0	0	0	0	0	0
1141	9861.35309	6122.948375	6699.036169	4566.145034	56727.58766	187742.4443	127660.9165	153844.705	77243.49081	124761.5954	3043.776149	18686.36046	66121.62636	81577.18898	14696.36698	6582.890782	148763.4894	7020.474999	95521.68272	112874.208
1142	0	0	0	0	0	0	0	0	0	0	0	0	0	0	0	0	0	0	0	0
1143	47459.16647	65295.25633	69459.78642	109094.6145	136415.8733	149256.161	88045.92545	96200.00978	123520.4413	179024.2038	1417.821152	84338.77059	109039.0404	131052.7618	73551.83298	75614.56807	164897.9108	59144.90402	147941.1202	118134.0295
1144	2461.810638	46022.25183	18561.28456	15498.26662	41639.79534	7232.472356	15123.39133	13032.41119	67571.72708	76961.08773	218184.9984	206514.4614	35985.87084	19499.82537	9928.701643	13710.21992	33317.98354	9478.857059	109109.6478	38466.83903
1145	6053.110118	39344.36385	11937.33876	95951.76405	86579.25271	8213.972523	136807.9849	206761.9595	211653.2179	227257.5942	0	0	2783.626699	6043.607512	119646.8571	115561.5994	3396.401169	118958.587	111378.8108	194514.0953
1146	1662.323573	5546.284519	4693.249766	4775.888866	1447.776749	4522.828052	5577.435341	5436.329854	2380.616213	13894.3677	1669.59234	1805.857405	33810.75351	7252.63051	4525.975157	1463.577563	9917.959746	4326.844005	18252.78348	7793.184529
1147	0	0	0	0	0	0	0	0	0	0	0	0	0	0	0	0	0	0	0	0
1148	13869.37571	24682.59051	11769.25349	38918.26423	18589.57121	33837.08491	53485.91169	37148.89002	97021.40504	61824.33448	22203.53729	29798.84381	47074.57685	79269.38227	17271.72358	16855.79985	66184.01855	7372.656559	41280.98399	60253.75787
1149	386.2347473	8534.861087	28337.17048	3394.053968	61822.23693	2986.899247	13546.05141	2046.722761	61849.77834	53012.86365	0	3084.038767	5515.124799	10703.3589	1858.790863	733.972912	6864.141072	1339.497252	2672.614658	7926.542314
1150	8100.756002	20515.64316	17261.4843	15217.38214	81279.09652	39994.92976	4569.416766	18830.89574	191474.6867	3014.708313	0	0	0	0	44094.68428	69206.14996	119806.9446	93674.19113	0	139093.5415
1151	0	0	0	0	0	0	0	0	0	0	0	0	0	0	0	0	0	0	0	0
1152	3733.03107	34650.77879	8190.331677	23141.88885	11348.67217	10373.27728	4288.330745	2772.118916	2602.714592	2738.15075	5902.514868	4486.694019	6843.791448	2279.247319	4972.798017	1104.971968	2821.429907	3482.838127	2988.308474	2599.61915
1153	0	0	0	0	0	0	0	0	0	0	0	0	0	0	0	0	0	0	0	0
1154	2945.3463	1219.590451	31781.55071	1722.76067	5228.41517	2378.932053	1454.293927	3666.511769	2016.161587	4236.586326	1496.985018	2731.423898	1917.933091	4218.283169	2568.475541	1344.013096	2256.225469	1585.776127	2215.62991	2390.089131
1155	0	34822.22551	18624.17407	1282.429951	27060.15376	0	19200.22308	19309.95012	9462.211414	32177.3585	0	0	0	2967.433879	2259.169922	8048.636686	158061.4838	0	0	0
1156	0	0	0	0	0	0	0	0	0	0	0	0	0	0	0	0	0	0	0	0
1157	1415.042427	4700.049808	6169.95173	3939.772233	3705.064607	5801.956399	5682.896162	3886.026262	4753.84054	31011.1401	0	1626.782333	14286.81532	21897.63138	8491.654796	10478.82492	9410.24729	2863.241854	8020.364875	37219.6831
1158	3746.071359	29589.86066	9215.173689	19211.27947	16780.36782	197939.1434	33920.39241	76634.35926	103897.6623	153164.2988	91902.42988	54048.60629	38885.21462	88107.26678	1518.982306	11006.50162	127418.2359	3643.159986	90203.07053	153108.6875
1159	0	0	0	0	0	0	0	0	0	0	0	0	0	0	0	0	0	0	0	0
1160	1452.080251	1175.451558	1860.681253	968.3322693	2293.12158	2699.107819	5787.733359	1834.569822	9057.118096	8259.734297	7423.420188	1511.025084	1958.957303	2147.179966	735.682088	1381.714612	35389.53273	1058.089631	11105.04597	9539.84907
1161	786.8771851	512.94659	1528.409663	0	1221.01563	0	3122.128751	2008.216692	2250.200632	2312.76375	126957.2488	0	0	0	0	0	2142.363384	0	0	2484.350134
1162	13731.60831	4285.187743	927.4622607	3079.406843	0	19819.08904	18615.00084	21331.28916	2382.402612	49870.64853	1460.225709	0	0	2251.955127	0	0	0	0	0	0
1163	0	0	0	0	0	0	0	0	0	0	0	0	0	0	0	0	0	0	0	0
1164	0	21334.96247	5860.00481	0	3061.016312	0	15331.29819	2434.672969	2407.11249	2390.389805	0	0	0	0	991.430799	0	0	0	0	0
1165	432.1314047	488.4824899	2149.081293	959.6009454	1228.807892	1413.953965	1480.069094	5585.957827	2189.039612	4271.762505	0	0	0	0	707.8979773	0	0	0	0	0
1166	0	0	0	0	0	0	0	0	0	0	0	0	0	0	0	0	0	0	0	0
1167	16648.2508	2385.506695	2096.385117	15272.07183	5313.721165	4318.121261	1796.637546	15261.15605	2420.342139	13769.36958	0	1781.125653	7758.078896	27537.36458	4503.516279	17968.45655	41156.77897	39463.29337	10292.99834	19535.09703
1168	688.6578589	1681.859965	822.8422101	1059.762612	4974.871212	1398.579719	5063.186294	3932.272507	4330.833552	2349.439915	1512.852935	1444.255917	2170.344419	2181.991904	925.1643054	913.347691	6829.719236	706.4279022	2354.301453	4780.924146
1169	0	0	108205.3664	24140.70205	0	159102.7154	103079.375	195631.2174	320976.3181	162548.6136	5377.584287	81683.6057	293897.9942	503449.6147	8902.746123	12239.01888	188506.9871	76671.34711	373435.3066	165983.5798
1170	1340.044851	2711.583322	6495.902693	1065.51167	7267.290656	8796.510018	1689.061696	5623.205197	10991.45276	3318.240674	3836.647595	0	0	2271.036797	804.1382556	698.4486255	4471.139707	1864.847664	2348.361694	2586.146111
1171	3166.954107	4363.714085	1332.660125	9014.411404	74993.15581	187605.671	8157.118433	31754.96399	157642.6241	188317.172	0	0	0	0	9740.501063	86737.42216	0	6225.100854	0	0
1172	467.2744107	31789.30466	52510.864	4120.853412	8908.663466	2618.896838	89095.70441	24416.36031	40141.92451	7570.144006	2973.140881	7610.654487	19213.51547	18771.03688	17965.28796	3427.005608	9427.433196	1632.256035	37218.5427	56953.26194
1173	0	0	0	0	0	0	0	0	0	0	0	0	0	0	0	0	0	0	0	0
1174	0	0	0	0	0	0	0	0	0	0	0	0	0	0	0	0	0	0	0	0
1175	4791.453697	7182.381072	68677.58807	13997.0718	119399.9231	118131.4308	98172.85016	19041.18921	72470.89397	52262.91924	4526.743879	18648.05771	2266.422275	52873.74652	0	657.4114215	89601.62615	0	66649.24868	255695.5935
1176	5961.244631	2817.36587	6777.382013	166358.7576	50173.67708	20518.52317	64258.42847	246434.8763	95005.06042	258732.9629	0	0	0	187946.5332	18896.27469	15779.48727	128344.4285	13496.46135	69399.44231	298984.925
1177	262.432933	822.0327594	727.7292773	2881.514883	1150.552211	1368.16296	4938.093292	3821.601577	2248.815454	4269.3124	10871.69684	0	7464.696317	5285.820066	778.3875	1450.083043	4569.433704	648.1927112	2337.187939	2547.998723
1178	0	0	0	0	0	0	0	0	0	0	0	0	0	0	0	0	0	0	0	0
1179	1283.443544	811.0008948	542.0691705	580.0924457	478.2231436	484.6362698	2686.085898	506.6950543	2770.732046	397.4574371	0	0	0	0	1694.704297	470.1191501	0	1401.937581	0	0
1180	0	0	0	0	0	0	0	0	0	0	0	0	0	0	0	0	0	0	0	0
1181	0	0	0	0	0	0	0	0	0	0	0	0	0	0	0	0	0	0	0	0
1182	563.1496628	1864.471457	1278.244265	968.2235046	1148.651367	1347.743232	3092.31624	3695.271559	4213.036604	12357.97676	2828.009806	1538.657227	1913.68849	12577.87169	3792.422379	1970.86806	17654.04279	2169.238755	4514.055337	9542.284189
1183	0	0	0	0	0	0	0	0	0	0	0	0	0	0	0	0	0	0	0	0
1184	713.8266174	1222.349326	27639.24121	1392.1875	4481.970249	4415.060896	3928.743215	45665.75563	4903.174644	7703.77032	1595.221974	3784.308838	4653.367625	2606.465039	4179.960121	8208.438248	45364.42016	10575.01371	97912.68786	9035.306543
1185	4304.044448	3690.328127	4737.542677	133279.8407	163000.6691	6468.243885	24307.91727	56061.1629	69236.22292	101199.0567	0	0	80151.09657	7901.110503	14558.23594	6887.902478	8720.750237	6741.916685	29156.2798	111293.6765
1186	2328.369228	1768.192458	12247.61774	5946.652229	10453.83845	5639.204718	8882.853992	5894.874635	6483.880767	15631.4288	1559.702582	0	1957.765115	0	811.9577692	1849.619647	2314.284763	0	2468.70446	2544.923584
1187	1128.125535	6651.70834	7225.349919	1611.79964	5739.736245	1615.711179	8293.489827	42123.35143	16054.0365	11010.17188	0	4181.786829	2334.145913	19196.68854	3295.151554	2028.429635	26228.14235	2065.574031	2930.04446	3072.632014
1188	0	0	0	0	0	0	0	0	0	0	0	0	0	0	0	0	0	0	0	0
1189	52826.70049	711.8277045	4546.314716	60499.4903	59682.06722	34626.33739	7391.951136	79399.76881	15221.92772	17746.06793	0	1962.294807	4206.669521	21525.69475	1016.018438	751.78125	176267.5003	0	96350.96772	83712.84575
1190	1693.550331	4998.589541	2016.206647	2070.619744	3770.312278	1479.279529	3148.293779	3917.348064	8607.566155	2256.37218	0	8664.351028	0	0	737.0346368	0	11548.19604	587.07	0	0
1191	0	0	0	0	0	0	0	0	0	0	0	0	0	0	0	0	0	0	0	0
1192	0	0	0	0	0	0	0	0	0	0	0	0	0	0	0	0	0	0	0	0
1193	19880.57498	76123.55061	31711.72963	32602.24701	29803.22561	33137.2602	24291.89168	3768.234873	41030.91721	76111.58826	557832.2998	74610.75448	195626.4715	112052.3208	14415.79945	120071.2215	80009.77126	97387.93542	103116.3467	144656.1656
1194	2875.462767	7632.011843	14575.59155	148987.7273	125667.8155	48112.19647	78251.58136	218583.4204	282644.9429	256929.8359	0	0	0	3121.229026	10008.6318	23809.51339	158380.8795	6930.851591	155147.9132	127868.8285
1195	2953.33236	3249.285978	31369.45747	66756.35216	70051.38315	187713.7868	6841.55061	11720.1718	123514.1108	18841.76355	0	0	0	2413.222405	9354.105701	29417.70101	33868.24952	36652.77605	7576.741875	8366.032222
1196	0	0	0	0	0	0	0	0	0	0	0	0	0	0	0	0	0	0	0	0
1197	0	0	0	0	0	0	0	0	0	0	0	0	0	0	0	0	0	0	0	0
1198	0	0	0	0	0	0	0	0	0	0	0	0	0	0	0	0	0	0	0	0
1199	3702.223834	4699.313425	7075.164576	4141.901898	4074.073026	31730.33304	16918.01992	13859.71602	88490.29536	11041.59861	0	76976.79847	175272.5387	51360.61785	9847.836557	4458.124677	24296.63881	2114.39894	77887.55531	198500.3726
1200	335.6624789	3777.034764	4867.9469	1045.551544	10375.27867	1383.096588	3338.810409	2046.250964	4499.938652	2228.61375	0	0	0	0	811.0997369	0	2514.677585	0	2421.580847	2494.881936
1201	1068.052654	2210.941821	777.1508459	991.0865588	1218.864144	2872.595336	3091.089738	1890.547603	13788.97995	2203.304458	1286.847367	2834.234648	1832.842156	4359.836975	2561.024559	3783.319684	4503.131016	1655.414989	2327.177241	7143.790525
1202	0	408.4101068	1070.288009	1957.46614	780.257829	895.7202649	1038.547826	2266.984891	1251.379094	1286.944019	0	1683.161455	5316.336617	1354.505625	565.3967706	518.4276031	3478.587773	860.2440967	1577.831111	1536.585381
1203	336.6168887	514.5329828	729.8715179	0	0	0	0	0	0	0	0	0	0	0	0	0	0	0	0	0
1204	0	0	0	0	0	0	0	0	0	0	0	0	0	0	0	0	0	0	0	0
1205	195.3092079	2229.421831	1481.803649	4838.408317	5089.832461	1199.884109	2820.035303	10435.83342	1983.410013	1970.004166	2191.061063	0	6967.960433	6119.946639	1210.35	562.698501	8604.686514	906.9109991	6735.691714	9097.999717
1206	6480.002756	4980.308031	67492.52902	76196.69603	121077.3617	83789.46681	95180.80387	113330.031	124438.2284	21739.72515	1466.420339	89228.84081	171173.7665	102567.1915	93215.5318	99169.8302	81531.07553	88435.99844	24858.72066	171965.7274
1207	813.26832	1416.206541	715.7086688	2620.955858	2344.103317	2699.948859	4774.571323	1950.008148	6597.343081	2298.39739	1812.010583	0	2072.292363	6428.200155	1620.270956	831.9050848	4766.820754	719.9562909	9247.711091	10129.50954
1208	615.9048074	904.6003244	744.0662714	1939.837687	5765.765722	1316.110496	3773.229639	9005.349891	2122.56	4301.938652	0	0	1908.628682	2078.321792	708.9926331	0	4505.594897	0	2351.987424	4770.034146
1209	9200.149825	0	0	53383.9795	0	0	0	0	0	0	0	0	0	0	0	26339.86755	0	29264.42222	0	0
1210	0	0	0	0	0	0	0	0	0	0	0	0	0	0	0	0	0	0	0	0
1211	0	0	0	0	0	0	0	0	0	0	0	0	0	0	0	0	0	0	0	0
1212	408.4097443	39283.90102	1345.494716	3917.235959	4536.494934	1612.117595	6001.863512	10443.47628	2300.002031	4757.159312	3966.772676	0	0	7005.219456	861.5079218	776.278493	2550.985642	0	5110.088994	55113.33207
1213	1210.48868	2174.592373	3382.057231	1036.8998	3598.918044	11970.4664	3273.503401	5732.480676	10964.28625	20277.87945	2741.25163	1525.145757	9350.523896	14795.65405	2924.830767	1756.259487	27127.39055	2223.931492	2393.996279	28492.00421
1214	81883.47996	11941.65905	432716.726	392027.1523	186283.8108	366043.3442	63308.5382	66843.75472	203154.1635	130466.7607	4754.873199	57867.04963	149314.0364	95085.56855	29869.64471	279698.0084	78036.62882	19357.48991	221889.4219	114184.9959
1215	0	0	0	0	0	0	0	0	0	0	0	0	0	0	0	0	0	0	0	0
1216	468.5896472	1123.887122	1969.331906	851.4885828	1051.385197	1208.991215	5292.426039	8478.417645	2095.248955	7766.096331	1137.391688	0	8617.557843	11774.63691	666.7197418	598.9969501	2199.561262	958.1004163	9046.061675	20384.98533
1217	0	0	0	0	0	0	0	0	0	0	0	0	0	0	0	0	0	0	0	0
1218	773.17177	685.6217084	2609.606343	1244.537073	6465.261588	2218.412087	1613.422771	18026.97379	6595.894578	8868.000037	0	0	0	0	0	0	2315.168657	0	0	2568.771562
1219	372.4875	886.4541815	1322.207117	987.4169	1110.26361	1416.21071	3033.81579	6879.318746	6432.646575	6484.763936	0	1453.205918	1934.081257	2304.61752	1168.0435	542.6539618	4384.914478	1428.379904	2267.280066	6882.506228
1220	10478.22945	1729.401053	4512.175884	1010.226237	2893.113215	1468.486868	7829.635067	3733.449401	26587.9398	4650.083174	2990.011245	0	1998.606127	2248.092532	5453.150643	2864.304959	6694.239814	903.5829584	17898.84696	2489.62377
1221	0	0	0	0	0	0	0	0	0	0	0	0	0	0	0	0	0	0	0	0
1222	87159.53727	7672.602814	52279.00329	96032.1224	73055.26633	40502.05445	80775.23795	19976.6555	77054.06851	6878.858328	1531.189204	3020.375072	3774.665885	31192.47237	4075.001325	1731.07899	14184.36688	2400.994653	10356.78784	28779.74202
1223	427.053717	83662.60617	98313.34522	12150.45285	71463.99792	1402.674587	33970.22294	16047.14985	14981.8943	2257.405203	0	0	0	4476.990037	5547.239253	1597.142335	0	0	2436.446558	7693.721191
1224	0	0	0	0	0	0	0	0	0	0	0	0	0	0	0	0	0	0	0	0
1225	1499.972316	1280.901933	4626.691441	10052.88447	5609.016848	3875.907411	14448.0339	16685.02289	10800.69552	15031.00299	4167.024082	0	6847.078759	6698.163318	863.2807251	2202.565704	2450.974087	1005.684007	2360.195771	5320.566233
1226	1309.387625	575.7477209	794.8001459	1841.449488	4253.47524	1370.658021	1591.722048	1812.932666	2179.575879	4242.530193	1603.146083	3275.026952	0	0	0	0	2321.356399	549.0652753	0	0
1227	0	0	0	0	0	0	0	0	0	0	0	0	0	0	0	0	0	0	0	0
1228	415.0137392	48391.7271	1360.068788	5295.972784	2235.988235	1303.034689	1582.470527	1916.702479	14392.8675	2181.993113	2837.057618	1719.560511	7584.451392	198217.0456	2437.421125	744.7027258	17662.5211	5584.099023	8993.19843	4942.798088
1229	0	0	0	0	0	0	0	0	0	0	0	0	0	0	0	0	0	0	0	0
1230	428.5639847	78743.01524	98427.41446	21498.99672	25983.62802	0	82392.92087	70805.06375	6329.795944	4308.083855	0	0	0	2195.36198	818.5247974	2213.229232	4448.146377	644.2386328	2613.332388	2602.384673
1231	61442.76915	66396.09926	89753.41766	22784.53503	48847.2079	178763.7105	30436.83567	51374.08479	213717.6945	63104.4922	11177.75439	19722.15336	52887.44344	62909.41075	757.4132043	2419.399713	49425.99667	1239.773181	85331.66632	173369.2267
1232	0	0	0	0	0	0	0	0	0	0	0	0	0	0	0	0	0	0	0	0
1233	0	0	0	0	0	0	0	0	0	0	0	0	0	0	0	0	0	0	0	0
1234	1927.602557	3264.94062	95128.34065	137970.5249	133171.969	125228.6488	140078.8095	105505.3933	99478.57993	131560.1851	14282.7845	85654.20038	123023.0826	80180.95933	43170.51751	7642.755291	175097.851	112575.4871	93565.91895	139512.8413
1235	945.3872433	2074.434706	74208.24103	8084.490859	76937.12398	19899.45946	49162.03355	25174.67978	10999.13251	2403.458965	0	21085.22234	2005.956683	0	1535.632965	762.9288409	4649.311428	1975.337199	2499.953027	2642.536714
1236	662.5394028	2557.997331	2393.788264	10695.35859	1849.857898	19496.1584	13612.48598	5805.883762	28367.80306	19055.98137	2883.735132	0	13585.42473	17059.88238	30602.57552	42102.32184	2398.8355	23478.50818	28128.49794	15065.63268
1237	0	0	0	0	0	0	0	0	0	0	0	0	0	0	0	0	0	0	0	0
1238	1645.727667	3914.654264	3651.448564	2005.146689	2486.797822	3780.994369	4652.148552	5465.075416	4364.362551	4443.33342	2010.040796	1525.707466	1922.802605	4559.524761	822.0014594	1384.907036	2393.574675	644.172951	2214.508909	2447.046277
1239	0	0	0	849.6861108	1039.197755	3751.201725	4332.304146	1711.00738	2100.167292	2082.115745	0	0	1770.253901	2112.299722	1186.347502	596.136319	2178.000725	503.0490976	4428.153018	2429.979412
1240	438.8297964	59204.85538	60426.33706	1222.240803	11967.58334	1405.526034	25480.97701	8405.816396	21313.04315	9577.310515	3186.234756	1930.514865	4166.663467	4837.434631	4972.1015	4530.958449	17487.39311	1605.79517	2654.281362	2864.827244
1241	6117.092111	8435.564513	25446.07215	35595.80772	16957.38137	89086.63199	38669.63847	7396.355002	7086.620852	43668.07701	9382.725132	1750.952769	20429.58067	7210.81147	32065.21132	40545.03773	5255.279407	1682.762571	10355.82346	2666.566934
1242	0	0	0	0	0	0	0	0	0	0	0	0	0	0	0	0	0	0	0	0
1243	16997.51869	18233.90885	32053.2751	46943.75748	18893.31959	62007.7029	261261.1119	206364.6943	220531.7599	64392.19937	0	19331.70605	35236.55213	156657.3575	110847.0694	50876.00678	222224.717	6712.279752	71599.2967	92759.42398
1244	0	0	0	0	0	0	0	0	0	0	0	0	0	0	0	0	0	0	0	0
1245	3350.278291	4122.390959	1776.930582	35017.42082	39001.26272	6344.242841	49909.63362	71951.92858	90934.97933	76127.10819	3193.371771	23193.54937	112497.8149	79591.06975	30688.7526	25778.06483	81139.09221	52683.80475	55963.70249	23388.08985
1246	9529.450928	25577.42829	15475.73612	17047.89348	48295.47345	47303.50377	19829.98492	27724.27348	95246.87731	61266.92842	89296.36813	55272.26491	56387.53937	17181.12105	2331.823304	0	93900.29385	715.3136719	57586.66377	33992.92714
1247	1804.682922	6762.954496	1121.838607	0	0	1324.519211	8008.280735	20778.08616	4535.500342	2272.76543	0	0	0	6915.999331	0	0	8905.486509	0	0	10198.65032
1248	205.33965	0	559.4380994	0	1054.520398	1202.97375	1417.957471	3421.461028	2095.552771	2044.916543	0	0	0	2130.274072	767.3228723	678.262511	2250.856121	576.3619995	2220.940525	2509.569053
1249	15307.30113	9018.347822	4452.561033	1733.769478	6149.217744	1446.815874	3290.783807	15307.3487	8780.530913	15110.18712	1370.48569	1511.670059	8392.955219	8688.625027	909.2264172	779.3185858	4718.447073	1309.549539	9101.688267	2665.375049
1250	329.588638	2275.675292	2236.708193	1000.684012	4441.310881	2546.22598	1604.364972	5537.45974	2117.771213	0	0	0	0	0	0	0	0	0	2381.082935	2656.76168
1251	0	0	0	0	0	0	0	0	0	0	0	0	0	0	0	0	0	0	0	0
1252	0	0	0	0	0	0	0	0	0	0	0	0	0	0	0	0	0	0	0	0
1253	0	6987.497996	0	1374.211604	0	0	4003.654263	13047.13749	2497.066897	16466.35917	0	0	0	0	17291.77472	8181.65554	0	100085.8918	0	38897.75014
1254	511.8128545	28571.20154	7526.962317	1709.468976	7068.654419	2569.478533	25110.9937	9601.621106	6445.150884	4029.571066	0	1463.067729	1827.183615	2144.742429	4221.843378	1348.901647	11019.10969	1559.600585	6958.70855	2573.693335
1255	0	0	0	0	0	0	0	0	0	0	0	0	0	0	0	0	0	0	0	0
1256	0	0	0	0	0	0	0	0	0	0	0	0	0	0	0	0	0	0	0	0
1257	0	0	0	0	0	0	0	0	0	0	0	0	0	0	0	0	0	0	0	0
1258	0	0	0	0	0	0	0	0	0	0	0	0	0	0	0	0	0	0	0	0
1259	226.5343602	325.7267679	537.6112701	821.0503125	3019.787529	6771.958488	1376.395719	3437.788535	9807.366962	2032.585532	1257.739409	1390.741293	3482.179618	3975.646641	1867.86256	593.615517	2187.353035	518.9620605	8854.476599	9341.58175
1260	509.7724146	666.1245575	858.3333234	3593.131403	1443.164886	1479.331066	6568.452411	5921.578773	2264.25375	6746.191853	0	0	0	2335.516348	732.4144116	753.3764648	2449.34677	694.7410199	2582.176685	2566.950842
1261	0	0	0	0	0	0	0	0	0	0	0	0	0	0	0	0	0	0	0	0
1262	0	0	0	0	0	0	0	0	0	0	0	0	0	0	0	0	0	0	0	0
1263	0	0	0	0	0	0	0	0	0	0	0	0	0	0	0	0	0	0	0	0
1264	333.0163559	3310.473176	728.2978748	973.3047473	1168.467561	1399.978916	1566.660861	1929.536587	2445.404897	2159.506384	1736.248433	1512.849913	1973.96465	2358.889146	2696.019675	649.5161279	9068.100396	1056.141535	2417.360054	9529.833779
1265	22861.82644	5415.079744	9105.623958	144293.656	5885.325623	153766.9262	60822.91604	38604.37707	341505.9329	0	19063.50598	2398.372888	76951.56932	116893.2408	8602.268161	5240.300208	53628.3149	779.052052	2975.352949	67120.39376
1266	4558.887136	8015.118358	7046.100894	18253.02113	28648.1026	26239.77428	62550.13908	23379.06053	133166.4784	19475.73223	28735.35761	70993.76185	42371.07198	112783.9642	7258.121155	28423.40064	111726.7182	2859.735981	109065.7731	201547.2807
1267	0	0	0	872.9825317	911.1326385	2466.581616	1458.514479	3521.664448	2040.910378	2122.059199	0	0	1704.432799	2176.914771	609.5088318	1138.942853	2197.82562	532.3091144	2246.590613	4762.84311
1268	304.0568317	1043.509639	734.6842932	0	1220.969224	1361.111144	1598.049734	1829.680367	6215.508589	2162.763523	0	0	0	2072.556541	0	0	2170.80969	0	0	2416.449331
1269	0	21411.94018	0	0	0	0	0	0	0	0	0	0	0	0	0	0	0	0	0	0
1270	1478.367187	3449.002798	2565.123596	7467.989046	8950.529213	5695.27374	8178.831584	5645.204539	4593.885205	7097.548271	2478.0923	3330.319636	1957.586385	4361.12499	874.163595	853.4323883	4680.603259	1357.496411	2506.213762	5044.127585
1271	0	0	0	0	0	0	0	0	0	0	0	0	0	0	0	0	0	0	0	0
1272	0	0	0	0	0	0	0	0	6039.677845	0	0	0	0	0	0	0	0	0	0	2501.613018
1273	2358.448133	1893.016923	858.2612695	2343.087708	1298.238289	1345.984036	6288.633358	1915.351381	6422.36001	2212.060737	2686.969852	1426.095	15716.00323	2535.625173	2367.475873	786.5979016	2324.982612	3494.395734	6694.367432	2478.900542
1274	0	0	0	0	0	0	0	0	0	0	0	0	0	0	0	0	0	0	0	0
1275	0	71202.52998	0	46577.47034	0	0	0	0	0	0	0	0	0	0	0	0	0	0	0	0
1276	200.4519328	328.943996	1084.635214	842.6723621	1879.693737	1171.456414	2816.875931	10360.19302	8708.845349	5859.699181	2192.552831	0	3540.920988	6112.452876	1222.133247	1588.074777	2209.847256	2135.053191	11275.86434	13539.26755
1277	315.9636603	2138.88094	674.7184149	2719.009803	1072.522035	1300.98085	4457.943344	1763.84996	8511.826036	2123.939619	0	1438.697802	3663.913986	6467.365723	1897.601836	1163.56856	6436.171274	544.0573883	4501.470542	2416.469634
1278	0	6055.339638	1861.609076	1006.519296	5609.597289	0	7188.038811	10209.16811	1998.156445	2128.986299	0	0	0	0	0	0	2147.860591	0	0	0
1279	0	0	0	0	0	0	0	0	0	0	0	0	0	0	0	0	0	0	0	0
1280	1681.194697	60207.0636	6671.935441	7041.885623	51234.84355	76486.82617	22726.68893	11255.98664	22935.6429	15456.03774	0	1482.317139	3651.124834	2208.088652	832.9400409	741.9516449	2330.859045	1963.859084	2383.020637	4924.341453
1281	0	0	0	0	0	0	0	0	0	0	0	0	0	0	0	0	0	0	0	0
1282	347.1506241	3137.652841	7262.255923	1143.247939	1431.332864	1354.163137	9745.321172	20404.29349	2339.530972	9095.696301	0	1976.767031	1999.611716	7368.088535	1824.583777	1207.319387	14238.76008	0	5197.23969	21912.13986
1283	0	0	0	0	0	0	0	0	0	0	0	0	0	0	0	0	0	0	0	0
1284	0	0	0	911.6680627	947.9311633	2382.638752	1485.154204	1713.988619	4171.086562	4265.253062	0	0	1767.794008	12317.14567	606.00375	1184.264297	2223.59269	0	4398.757559	2375.136409
1285	13063.06676	22357.45971	4027.467961	40301.45782	40609.91162	12390.93865	2900.937437	2613.8475	29799.60985	19088.8013	73411.99597	6787.155839	4405.678931	3385.635161	47572.59148	39424.21455	4603.203823	38762.16528	4697.199463	3859.246714
1286	789.9388495	26058.06893	45666.30658	2709.738281	76273.50122	68469.49182	91304.36625	167491.191	228536.5899	159918.3174	0	108539.2995	89965.87366	77584.45529	21397.02527	19855.80613	80389.32588	102824.5009	82845.01044	116551.2774
1287	0	0	0	0	0	0	0	0	0	0	0	0	0	0	0	0	0	0	0	0
1288	215.8333841	327.7730539	526.0032422	2402.755166	1024.333737	1162.447559	4286.417769	6950.130524	13252.04646	9878.057336	2270.161604	0	6918.625902	13819.96132	3460.810979	586.3048407	12653.828	3935.592799	4553.984531	7053.874958
1289	0	641.5330518	681.345022	0	1423.704595	1320.196179	1913.56333	4385.645134	4567.87571	2413.964421	0	1992.1275	2197.849548	2994.148411	9206.15618	37980.23824	5418.896243	71282.67174	2947.780107	8667.597195
1290	989.6071257	3018.921436	4401.794533	1614.779731	22692.78612	6964.744867	8849.97412	5267.900336	3920.413535	2121.12334	1235.36217	1410.024781	3491.824625	2057.604785	714.7881573	695.3685919	4333.119785	541.7683154	4546.781169	9123.043601
1291	343.0602878	968.4028976	3036.733336	2609.369418	2230.018143	5930.342787	1539.79853	1806.773445	8363.395525	8190.377194	10773.18966	1547.268124	3663.488595	2087.317112	1372.550103	1240.884379	2227.257817	1010.179196	2205.088682	16390.92678
1292	0	0	0	0	0	0	0	0	0	0	0	0	0	0	0	0	0	0	0	0
1293	0	0	0	0	0	0	0	0	0	0	0	0	0	0	0	0	0	0	0	0
1294	13683.02089	24927.5594	7197.008659	41731.98672	55252.58471	54141.97253	78955.46324	105980.3289	45816.58297	11798.2283	0	40665.71527	46716.27795	60353.48039	41082.04831	59682.84031	40978.32436	10023.4172	35155.57144	109513.968
1295	1413.093705	17598.48938	18447.09395	5351.462065	28416.92893	3019.726549	3506.751161	30574.25557	893.8355548	2589.76942	1407.03037	4293.957195	2936.487467	2243.939172	31502.285	29946.34931	8951.691006	42176.52379	4137.433632	5687.66946
1296	14682.41108	1871.305126	6590.594927	1498.997648	3200.194336	2555.034624	9050.835575	13314.24191	5113.00582	40920.99185	11097.65116	7217.912494	10562.12147	17853.51474	2544.982383	4527.701038	2688.950457	2015.272255	2823.434802	8257.341416
1297	0	354.7556296	0	856.4606982	3758.244719	4594.419485	1469.516506	18167.97751	4204.396099	4023.669254	0	0	3472.178588	2211.744353	616.8915747	591.4253595	10486.91652	992.5923148	2239.644902	32164.36369
1298	0	0	0	0	0	0	0	0	0	0	0	0	0	0	0	0	0	0	0	0
1299	47616.41224	62105.80659	23009.93927	17938.00199	145196.9731	167815.6032	42947.35663	129793.5486	118970.6959	124262.4494	2114.694624	60984.8107	62732.27024	156384.8357	743.728678	683.6096228	145372.2249	1193.639359	178271.6526	71648.936
1300	0	0	0	0	0	0	0	0	0	0	0	0	0	0	0	0	0	0	0	0
1301	2924.231649	3768.441692	1637.318787	1605.076805	5106.146517	13416.65511	6706.291534	47073.69351	4788.120161	2559.226135	1373.808329	3331.660946	2102.651719	19106.22748	711.0444781	725.2200165	10377.76621	566.4264697	34110.06352	24168.85405
1302	8016.765361	3615.213759	10591.83017	105032.2027	69704.55885	130730.2705	6129.959875	67640.22574	2606.371501	6070.165624	20511.14011	5397.803756	62996.28369	78708.8407	3284.971304	10169.43843	106159.7702	25185.86185	53775.20975	141150.5256
1303	942.9629453	1394.734195	690.2138123	1063.633667	2371.017023	1376.832711	2442.43578	5593.171772	2173.571345	6509.648562	9758.645057	2909.728312	1947.264258	4424.944702	4282.234849	8021.018101	4632.021958	2131.36755	2403.299202	7588.738894
1304	0	0	0	0	0	0	0	0	0	0	0	0	0	0	0	0	0	0	0	0
1305	342.523927	321.3344586	1059.369429	3711.426649	3837.986065	3300.979406	6857.136387	3512.751548	1964.600013	9907.110846	3779.612366	0	3541.618411	3895.668973	1234.059109	561.616474	8601.564968	506.2227594	10716.1859	4687.134456
1306	0	0	0	0	1147.334711	0	1410.809579	3598.970251	6452.382041	2253.635178	0	0	0	0	0	0	2366.555142	0	4686.623745	2569.912866
1307	11080.46398	24122.82902	24900.47272	45906.43709	53474.11676	41010.86452	66791.01604	17238.06872	29087.67576	43607.63502	0	1625.792937	15069.94085	11263.79292	8955.768777	2788.572068	9585.713335	30443.64518	11772.89172	7595.411484
1308	459.9719531	802.37651	1308.733352	952.2977014	2644.311196	1311.186841	1472.857152	1853.586958	2159.728748	4103.817319	28912.69281	4373.884292	7150.528301	2193.602651	673.9049158	656.1225	4339.732192	554.5189764	6504.430034	7111.673218
1309	893.1129044	1280.864224	656.6759912	954.8103461	2302.440897	3291.723929	3092.935067	1857.661523	6547.734316	2070.232603	0	2955.136234	1803.577577	2177.004199	745.5475854	1185.095984	4393.9272	1453.303564	4520.66291	4828.782151
1310	2890.445103	2163.591887	770.6038788	2880.681866	2337.551938	5097.201537	1769.661134	2012.15228	4484.730696	4379.851985	30969.45964	6900.692399	6341.960889	2376.712046	806.4841278	3375.703922	2453.171418	649.0095941	2394.528904	4976.422075
1311	0	0	0	0	0	0	0	0	0	0	0	0	0	0	0	0	0	0	0	0
1312	35972.97372	33409.78757	28337.27469	206790.7859	63273.82503	121120.7089	56638.89759	91007.61675	71909.67893	336520.2602	354332.5689	12234.07419	69852.28944	84977.5253	57441.29718	83178.85311	217594.4806	74311.51202	198276.8265	97617.99552
1313	0	0	0	0	0	0	0	0	0	0	0	0	0	0	0	0	0	0	0	0
1314	2538.113202	5331.247934	2546.713488	2145.735027	1437.226337	4570.231794	1814.16787	2233.89802	4701.803423	4785.427002	412883.6663	1529.482083	3926.394987	2311.546069	3464.830085	858.5985883	2469.940027	1512.530387	4712.921587	2768.421885
1315	3226.854021	16110.19753	21105.99225	66942.55026	27362.48818	160933.9407	52695.83153	106117.1795	253682.594	102235.445	5814.564364	63147.22494	227611.5155	63899.07398	771.3466809	2572.865301	37847.94231	2334.503218	38540.95531	9100.178035
1316	0	464.3330219	0	0	2046.542333	0	1458.999327	1796.053601	3942.073773	6360.102246	0	1080.69878	0	2006.814716	0	0	9193.635242	0	0	0
1317	194.4271115	370.1503894	1644.021348	2344.656747	1969.582462	2365.510408	1471.143505	5282.773956	2005.020703	5912.854519	1194.675249	2736.805814	3595.816077	3975.888219	634.166543	591.5174469	6454.80145	473.34375	4441.432698	6711.087217
1318	0	0	0	0	0	0	0	0	0	0	0	0	0	0	0	0	0	0	0	0
1319	13670.85676	23461.21175	3928.260546	53784.59186	39268.94641	28955.65286	57420.43333	85414.70211	110028.1882	90470.2562	0	21447.94893	21458.35781	26495.49496	35596.85245	37416.2828	43392.00099	32143.50987	51199.72474	79379.88038
1320	603.8993353	554.7217621	1998.756282	1014.009181	2416.881793	2831.865271	8499.955946	5934.2762	4445.007188	2335.461482	15062.21973	1727.681001	8247.962274	4441.436565	3903.901926	6227.992958	31708.49779	8669.584938	2568.427866	2646.230361
1321	0	0	0	0	0	0	0	0	0	0	0	0	0	0	0	0	0	0	0	0
1322	0	0	0	0	0	0	0	0	0	0	0	0	0	0	0	0	0	0	0	0
1323	0	0	0	0	0	0	0	0	0	0	0	0	0	0	0	0	0	0	0	0
1324	12866.4599	7637.525594	9591.764974	14828.22654	52466.26716	5910.402843	10454.46516	77588.69903	7645.736162	25174.46008	0	94037.29115	2796.077593	3005.717102	108030.9691	111097.1389	5743.593765	10982.68916	3208.207874	12688.22695
1325	11548.96377	48827.63584	27830.03948	47745.00138	37462.36931	20203.07595	48469.73871	86120.55951	32154.99025	18269.5998	6696.999503	1656.788928	14567.46868	26930.06024	3214.451481	6530.027767	17910.62492	1815.610094	4779.755771	2598.860698
1326	913.8584015	1281.803316	1500.815165	1062.751102	1391.824347	6884.889382	5352.965409	2109.989224	2400.769336	2547.927664	2461.286953	0	24789.04633	2365.296833	62635.78798	3502.041436	4898.578733	69242.62976	5067.487332	5557.700479
1327	541.3382616	483.1777359	625.4028918	1804.817856	1095.949094	2605.500297	4460.206542	3725.894125	4038.905167	6108.897946	1278.600348	1414.808613	5370.823235	2128.940376	672.339007	630.9383478	4440.355203	1013.630177	2404.795562	2454.378464
1328	0	0	0	0	0	0	0	0	0	0	0	0	0	0	0	0	0	0	0	0
1329	0	0	0	0	0	0	0	0	31545.83404	19823.24221	0	0	0	0	55234.38653	45753.21936	0	46792.61181	0	0
1330	784.7371953	423.8285532	1687.59579	1714.168444	1085.67906	1765.022062	7387.763577	3560.3188	7910.273057	6332.623198	14294.92989	1417.791423	1821.112614	4112.286943	9971.630345	941.0179193	4325.91884	2076.780718	2328.915784	16308.40608
1331	1419.635029	642.9280975	1324.999105	3403.927079	1114.721147	6147.399456	4158.618387	15603.4641	9461.716534	2107.084482	4267.417841	1441.489307	3551.256892	3954.892533	1217.347603	1160.25154	2213.498848	511.2069598	2255.162234	2449.870049
1332	0	0	0	0	0	2393.198591	2727.100865	3379.605128	4041.950295	4172.578209	0	0	1882.987493	2147.252476	623.2609534	599.921554	2216.634412	918.4390851	2205.487969	2572.973262
1333	1025.538486	989.2579111	1339.0063	950.5331158	1125.681119	1295.42926	3131.929775	1796.853384	2025.100349	2180.781958	1441.036846	0	0	2110.764353	0	0	0	0	0	0
1334	175.8637505	320.4319537	539.9593176	3120.731644	1972.022899	4536.023947	13823.90029	3465.71833	3853.52098	4024.891769	3433.682065	1315.876772	3485.01052	5819.780138	1936.377037	602.8625061	4236.520342	920.7625699	2227.568884	22846.02069
1335	0	0	0	0	0	0	0	0	0	0	0	0	0	0	0	0	0	0	0	0
1336	0	476.906759	1359.445353	1745.086789	5691.046904	2468.698176	5792.936781	3335.839805	2179.034956	2245.191416	2932.918022	1296.474609	3526.920802	4359.016165	1216.418571	1187.147587	2224.055544	0	4376.348657	2466.886157
1337	10344.83876	18072.64719	3040.644996	10108.70955	117911.2808	53324.02361	73195.59838	59544.3099	91682.67612	55546.22577	0	23253.22426	2620.566738	126172.3659	11272.93173	35675.85063	91509.60569	26662.62043	17193.57401	107065.403
1338	309.7268839	1229.049047	578.0754053	1777.059402	2086.303909	1358.821527	1536.070199	7258.597701	8288.260906	4136.524541	0	0	7319.708932	2186.917734	708.8854999	1646.823241	6797.649375	934.9585089	6920.910205	9181.479221
1339	0	0	0	0	0	0	0	0	0	0	0	0	0	0	0	0	0	0	0	0
1340	424.511391	915.6996057	1829.142488	3210.175961	3183.890273	2512.898196	5729.692357	10288.63277	12772.0479	4163.232788	2609.29905	1427.159081	1850.913402	2134.100654	1291.635187	610.1727594	2204.129377	1009.763413	4421.895425	14140.4401
1341	0	0	0	0	0	0	0	0	0	0	0	0	0	0	0	0	0	0	0	0
1342	360.4403348	560.2262805	819.9323328	0	1336.96793	2767.016404	1509.244969	4095.629275	8573.094009	4510.37885	1911.361954	0	0	0	786.9648615	0	2164.872349	667.6703448	0	2460.184563
1343	638.5773422	406.9041092	687.9305402	1687.093176	1963.489587	1274.506809	1446.413566	6485.095063	6092.847576	12324.36777	0	1413.564708	3618.879741	6534.354814	1345.484348	1894.968463	8817.748484	575.6950909	2262.16136	2424.414771
1344	401.4005273	4636.800654	5914.987628	5486.394496	1514.817828	1299.346359	1853.304653	2080.493701	52666.97167	11745.56279	0	4819.596746	1986.839484	4459.785645	880.4787726	730.0877783	0	656.3780365	0	12667.41787
1345	556.4768362	1176.997187	1576.340511	6906.677695	2169.254114	7265.756638	1464.590314	3700.019015	4156.361521	3850.335022	3658.235138	1425.8475	1761.308613	1987.234662	656.4420868	1760.643397	2114.943816	2148.117925	2295.428357	6882.636379
1346	1071.033663	436.7993417	1367.664349	4966.72613	1168.807148	1232.392533	1606.150525	1865.67059	2193.198472	4371.75468	0	2924.948474	8872.260721	14450.53529	687.9622632	653.6030273	6903.173804	0	6911.664639	7304.695181
1347	0	0	684.5917676	974.2586133	1172.465024	11190.94758	4485.538575	15573.50906	14200.21337	2212.02835	2733.467161	0	0	0	0	0	6618.401514	0	0	0
1348	0	0	565.8650024	0	964.8982672	0	1399.702896	1594.678271	1993.308201	2050.715632	0	0	0	4213.926299	581.650741	1165.773642	2142.601458	466.41375	2164.824734	2398.786919
1349	264.0860953	0	656.5914569	0	0	0	1589.641864	1934.829679	4162.152151	4304.424771	0	1508.786224	0	0	0	0	12742.97094	0	0	2615.252981
1350	12291.34891	2372.560615	27966.49104	37366.18422	57997.99081	46392.05535	133153.4321	142103.7346	70256.97823	75962.43311	0	1614.275002	11514.41047	20633.15292	1733.167694	47115.64588	80298.69824	23225.68632	14667.25146	99864.12675
1351	541.9650737	8925.820611	661.3209064	2098.64885	1094.200642	1229.797408	1601.724045	3655.709022	4146.325807	2231.489487	1317.609877	0	1971.550437	37208.31759	753.9413763	1278.235382	2372.301108	539.4770068	2389.573103	4733.278945
1352	375.2561948	2141.643301	904.3631873	1104.065354	1380.76262	1502.360266	1897.969358	1985.862777	2560.271968	7198.600825	0	3323.653564	5833.736213	5111.407463	59418.25643	7072.64671	2478.704766	27536.60145	5372.412458	2910.863452
1353	317.0696759	864.2335336	1955.611763	1752.367072	2055.45336	1263.919417	1523.69254	1776.140728	2139.232896	4340.607385	0	0	8845.249142	2241.90189	1931.647044	1735.817563	4508.523779	508.2137567	2272.099548	2453.498679
1354	498.6733731	1531.372226	1374.238648	2540.375837	2744.665177	8498.727872	9979.571367	3919.239965	80762.94085	77407.1276	6818.613882	1710.81245	23067.10937	87870.77973	25886.13447	22388.40398	13712.59611	1537.69669	12211.64256	76511.25578
1355	205.02	323.2391391	1108.239862	2451.642411	994.0016931	2171.057311	4234.078455	6693.873036	5915.902588	3973.00366	1239.965332	2611.017147	5428.082867	3990.372971	1279.506841	590.7531335	2203.337329	2221.080257	8596.818842	11353.72244
1356	179.3201852	630.7251086	1520.86336	1599.983026	1003.65377	2273.871808	4304.478307	3499.446852	3925.722458	4052.487898	1206.524795	0	3477.158196	6066.356796	670.3945972	1512.934054	4344.213428	1419.823449	2278.56769	2410.183521
1357	618.9276187	543.1058185	688.512854	998.3710107	1072.390067	1399.020458	1713.488687	1904.426213	2178.545515	2282.208618	0	1540.956511	2162.135588	4462.951421	2688.672462	3093.73435	2279.905708	722.4781805	2375.657754	2618.242559
1358	0	0	675.3099133	1678.23919	1202.37917	1386.637844	4573.639874	1903.757915	2145.432722	4483.159775	0	0	0	0	0	0	2296.483374	0	2374.083325	2577.000696
1359	246.51	772.8021332	1139.242379	833.5498022	2098.762657	1364.956578	2753.735394	5247.149854	3051.295012	1980.318197	5250.699932	1369.331213	3500.660874	3953.001123	607.822597	604.076759	8553.055796	444.63375	4557.341008	6908.838992
1360	204.9806209	717.6079111	1145.468491	849.7249329	1014.615615	1154.50496	1437.710339	3432.934006	2117.610483	2059.493665	0	2752.862135	3693.928195	2012.29875	1267.450944	583.5161151	2157.5798	507.5468481	6559.932393	7086.46689
1361	0	0	0	0	1037.551179	1267.912892	1437.767985	8183.941952	2065.959602	8270.134915	0	0	1761.89413	2231.347126	627.652326	2361.190122	2276.902837	504.4009213	2345.571035	2396.95363
1362	0	0	0	0	0	0	0	0	0	0	0	0	0	0	0	0	0	0	0	0
1363	324.6693036	760.1992712	557.3947742	2902.272189	3830.177697	1298.70078	7532.990969	7126.069094	3838.502274	7989.0584	2552.977969	0	3717.831108	4071.909397	1926.181212	1168.647929	6419.137039	1778.887518	17458.62864	2382.942327
1364	225.6412514	731.0638504	1078.670229	831.2260913	3028.578585	1203.927839	1510.728036	1783.345902	2056.670134	3956.771261	1312.15968	1341.758287	5440.856067	4106.262953	677.3271954	2374.69277	4507.798887	1512.972304	6370.281409	4706.152317
1365	769.2775392	1992.383247	1576.560711	3065.76262	5970.184376	2223.726954	1464.445898	3464.241632	7864.430208	6091.111439	4061.201638	1364.899175	7034.357867	2075.094141	4245.176799	633.1750323	4314.126819	1966.760015	8797.891443	4821.630161
1366	684.9182881	397.3175629	1129.745413	5879.202669	4212.770435	4581.462228	1519.65	8694.765154	4093.570118	20114.67723	2542.498374	5413.97283	10289.83099	15812.0197	1907.128471	662.6127283	8865.628857	1044.522298	17428.29471	4818.925063
1367	4901.28392	422523.5243	433578.8965	411181.4028	451236.1996	71888.93289	417658.2989	583494.6663	522450.2968	476253.4926	0	410399.311	352884.9179	422876.6236	351460.9809	394281.642	468914.5124	352454.1808	474695.7958	511310.4793
1368	7396.416308	305176.7564	354730.09	265157.0188	311985.856	16559.30066	291688.8	428509.2229	391271.3807	365870.2849	0	269184.084	287190.2232	302736.7232	73609.7968	327970.4062	383600.7759	220973.8638	345560.6547	119828.8267
1369	7258.022576	311200.1082	321796.4264	222557.7016	319045.6438	40892.5226	406916.7157	414815.9255	395944.6354	385533.3515	0	270439.6929	318467.6018	326320.6384	223875.1646	256967.8482	385934.9226	237631.5664	367963.6439	376437.5694
1370	1757.935061	256588.4849	203545.8468	94672.07255	299115.4892	1663.25269	234752.1829	227731.9088	237895.088	293657.6153	332664.4481	325191.5243	223519.0723	143579.7683	191094.2612	133930.9438	444336.9446	76265.01158	189392.4855	281598.5518
1371	0	94724.96757	116617.8355	27353.27098	109801.7707	0	117169.7165	99280.92201	118197.8325	131859.6827	0	46447.55517	57312.05301	60230.78953	13121.16975	117678.6335	129498.5814	87304.77576	70308.08967	125673.3878
1372	47020.09523	127146.9639	144783.8713	214231.3166	224036.3661	483384.9796	342941.8864	207980.5683	211961.2039	224642.8649	813526.2006	163916.5353	181563.5016	207959.9659	140980.9466	147917.0571	74508.31324	133164.0679	150919.418	83022.06445
1373	87744.9662	127860.724	139638.9688	99139.31071	126739.2958	321522.5613	166607.1233	194539.9482	134745.8724	58972.62161	148533.2367	161753.7098	182825.2361	197721.7709	71227.07455	196633.6376	120405.777	147727.5044	231883.2145	216288.8044
1374	0	206430.7487	162950.5493	37584.83669	34673.89292	0	114541.7989	30270.04782	151492.2372	166429.1656	0	208635.628	149818.8889	85032.42801	105853.1717	135491.6904	165297.3865	104187.0073	148760.4671	178276.3649
1375	96638.5946	108562.9766	79281.33765	123147.8368	220540.9132	94226.52322	267447.5556	387923.761	188668.1794	115581.4796	90995.4645	133850.8975	150413.8572	120964.21	125669.6768	130182.8535	72906.58192	82816.38511	185819.0276	124939.2357
1376	54414.84487	103531.0913	118403.6948	48399.80777	136570.7741	212092.8002	221272.7751	180791.9714	143981.1222	51111.90415	194189.6513	109370.7721	141612.963	163938.0686	104172.6084	110464.6499	53609.88023	18988.7716	28832.72534	185965.8448
1377	1224.758567	22733.14898	21491.06665	19234.85127	17337.22104	1274.741862	18859.96922	14368.65311	24970.77218	94033.17398	204128.3878	33002.30103	25790.19021	31541.34223	14010.74514	17191.20536	41019.53034	11551.08031	5921.932017	25387.90355
1378	11449.78114	169632.6341	152525.4475	98421.94172	159788.3536	5407.469008	142223.55	143275.1853	151195.1972	162314.4358	0	50911.4516	162028.6195	165827.4071	115457.2211	117343.5168	185566.7718	63569.8645	135537.7826	156238.5754
1379	12998.36571	7991.07394	16550.80986	38196.40898	31501.79124	113004.2262	94957.94399	127353.84	83741.50327	18879.98159	39530.12303	73888.88156	14141.72822	62099.00087	41950.39927	23350.96326	156821.0233	39451.61996	94729.06264	51028.10571
1380	0	281910.9239	168009.9227	149984.4079	253687.8144	1065.029117	311585.8083	365127.0358	149957.1537	107789.4767	0	0	0	193816.3353	108112.2697	74036.85935	0	97024.16648	218728.503	291315.0673
1381	35839.77773	14908.15189	38699.50582	21156.78399	106167.0024	27562.02883	43102.03452	96940.82676	108789.4606	31560.41243	3731.147549	36006.16915	333306.5014	34329.01409	12049.62635	39895.87899	111332.1457	19560.59763	262973.7982	83284.13512
1382	19882.1015	56865.58805	64063.65501	56020.39301	76778.19694	97207.66143	100614.1443	126534.8769	122975.0086	138038.8615	54818.00833	19896.00858	201529.7989	11506.61182	64802.47074	64757.79817	134367.7551	73354.4994	146295.8176	138935.6147
1383	21513.86607	23638.72285	54963.58297	19492.55879	68878.36556	163580.4488	88340.07992	31664.37229	109673.6155	40956.89035	7019.349192	3452.599863	155873.7102	122984.8766	56022.47296	53160.07874	116050.9746	15518.1756	121986.8175	105854.5031
1384	2438.767592	19506.09235	56048.50107	27327.18364	89874.01553	4464.308683	65162.87809	35006.21619	49395.6611	51553.22057	23811.94213	26656.33189	42131.68299	44460.93891	25173.96845	53764.41286	78623.23156	8415.243979	23935.09028	31239.47949
1385	0	0	0	0	0	0	0	67194.40184	71762.16601	0	0	0	0	0	0	0	0	0	0	0
1386	20156.95195	10340.7417	40369.22316	8671.570913	35908.66804	26621.66911	62112.45231	69457.42963	119625.1294	22075.39581	165515.1688	293285.3415	114353.6323	73072.48225	28039.85867	14369.39658	43425.45342	25640.08728	176891.2326	79069.55046
1387	24966.58516	24409.19723	21992.56553	23498.19736	52613.60899	27279.30616	40160.1177	98888.55056	26906.17145	76008.73674	3645.317285	53036.46295	185979.9551	160471.4031	19470.80657	34234.74461	134798.2292	13743.95586	60212.22571	160955.7408
1388	2003.10821	6605.482083	2871.886641	10066.74727	11326.70979	28804.62364	17761.40123	227996.9534	20229.6034	30565.00537	315097.5251	33333.10147	98113.86157	53974.32318	7858.204948	10882.5855	10414.85019	4480.351214	30238.88043	363674.3873
1389	36695.69736	7399.743962	12445.82987	37576.93072	40108.71869	5749.646975	54593.55593	40328.99929	22173.48105	33460.83455	17509.95565	15739.68973	128181.5876	3747.4004	24879.73368	6672.011034	55399.30838	5984.700146	4191.800669	8428.13321
1390	18268.54983	17076.91503	22809.12858	14389.8613	25099.88933	48396.44286	20706.37127	133703.8521	69449.36419	57516.9798	3603.339756	54159.02767	17062.36348	67890.27658	12078.73204	20515.95341	30365.25546	9241.776724	58516.56716	83021.16712
1391	21258.09818	172462.2702	195024.5118	71838.97725	300492.8431	13267.13481	360412.8607	96415.46241	103021.4483	110857.1294	154623.4146	7151.932815	251863.5079	353491.3889	19846.31147	54344.32645	123684.6291	59218.96371	104128.7709	400090.0234
1392	8694.805232	11465.2562	14421.2333	29694.17815	22602.49941	147822.7733	287705.7916	32205.14451	155023.7126	131294.3534	26127.63334	24077.8487	140282.1941	114804.5032	4553.637675	19354.15102	208684.9024	16165.5115	298202.3286	129336.956
1393	8323.82807	15022.26606	8200.020066	31305.80099	40281.19488	32684.92548	28775.93112	116923.7989	58857.49507	20419.45288	3513.542388	2725.655383	97963.58963	50981.35009	14718.86894	61976.09146	7079.68426	13722.30919	0	76774.91219
1394	1557.405449	35567.01463	34288.40252	158372.3158	171027.6378	9209.958494	170680.1775	126709.8517	167977.052	49968.73201	0	156809.5522	290618.6404	331879.5112	47067.59228	50453.65372	366824.7485	10350.95828	318818.383	391362.2362
1395	15835.67688	1507.552031	1480.155864	1240.61369	42701.81463	7363.124879	29778.14039	3941.840896	8946.426973	2489.203938	3011.430509	31564.07087	8562.559186	2539.370544	893.0791571	833.717406	2483.018613	2444.579843	8163.60438	2647.220845
1396	0	94136.3469	70533.16881	11330.20947	35719.18809	957.3547742	10168.45553	26269.70223	13741.31928	2088.647424	24169.31265	33898.2692	0	105381.5143	51319.31493	58528.59832	56150.64895	23025.47454	154672.5692	212470.3714
1397	38394.37201	3165.533145	4183.436074	6759.164253	9167.513998	22645.96041	13871.94964	20251.06774	109908.7994	256278.2332	26093.48632	5143.919634	2763.033201	128083.8638	7163.916262	2946.457234	85456.52428	5168.168031	92394.67391	52679.01959
1398	8476.591871	23834.9826	4344.445814	53227.38151	45554.66192	39892.46951	45912.51372	113552.541	137240.2296	130711.5537	7160.888254	7981.781946	80235.37021	72959.92842	38604.28931	40440.77121	91099.91722	8447.857932	74998.58189	122437.6985
1399	17182.81026	12900.14465	15369.33955	31007.525	26831.24747	30218.99295	49714.55972	197746.6073	21651.52489	394189.8641	61857.23123	48395.70012	133150.4212	43257.73439	44626.06871	26493.23692	30017.04929	31298.71625	103847.1432	119061.513
1400	9445.364824	9072.89725	16023.84215	9662.100938	22326.47868	31661.06476	32825.42087	25935.77722	51346.32327	25008.03408	3374.116743	12283.1323	100566.7819	19084.22708	33659.82735	23026.44082	100316.5729	5742.694874	217439.1716	26170.7388
1401	25248.64039	7707.658011	35109.40479	15260.12574	23865.75292	26908.58479	25484.82371	96495.70657	79685.48172	51068.81516	25267.29855	2833.822793	78651.12426	60105.75056	28089.08925	11234.87495	153542.4224	8971.683706	224874.3309	232083.1285
1402	1438.348477	4867.361023	116451.1215	9523.605813	7627.972767	26558.39576	8818.839818	97738.83905	17387.42409	298668.4803	43103.77983	2767.011328	10647.02364	70863.73378	5692.009199	72418.78287	102146.2846	2465.535961	108438.8652	66718.81838
1403	5578.517001	9668.043853	8250.582817	8056.111337	6063.772756	9185.433069	25690.62077	88065.2319	87311.70996	17177.75621	0	0	73106.75106	49864.75225	11300.53029	8156.160396	10905.98742	11375.70309	96093.84338	145381.2968
1404	11947.29926	7869.965878	23164.31612	10845.99081	28237.86202	58380.97554	16258.1739	262815.4978	24258.81207	187837.3366	0	0	2879.930061	21410.8776	5642.19063	24164.09466	115087.2377	4051.836097	109580.1546	132798.8348
1405	2792.737185	2788.924277	3224.894929	10951.80565	178639.271	16293.49028	10721.19997	22118.7687	38551.70219	259712.9177	201915.7833	31328.84227	12616.18592	58737.61448	101009.9431	47431.08963	85918.92155	5704.41698	142943.9474	112771.5383
1406	2866.282855	4924.14412	8250.582817	15416.00947	6063.772756	9499.767792	11553.66863	35276.55582	68512.23039	17177.75621	115352.91	10356.60656	50425.91788	49864.75225	11300.53029	8156.160396	43482.82605	8946.09043	69778.26092	16601.47132
1407	453.6065918	732.7002448	1034.611512	13313.4603	8178.849573	2625.151531	49318.93091	56290.18928	14467.00125	113464.2998	0	0	0	5251.784919	1837.658073	826.4803271	0	2508.94535	3360.018911	3579.994687
1408	7030.651265	9399.904801	18487.58013	22843.3644	23144.10594	11837.95193	112706.5161	3467.853501	100036.7049	37315.4473	95696.09137	41191.25854	32884.54207	111074.7056	17960.94625	5360.489209	41099.87817	13481.52844	105587.7517	60808.08599
1409	0	28981.45883	28236.42846	55852.32818	44154.58269	0	55413.3016	94154.42314	92540.37741	92940.43153	551.6534509	98222.76958	24290.99699	81133.92136	31485.27705	21839.53865	84080.21221	22197.37992	58898.48403	97083.11122
1410	12215.84549	12054.38025	7604.05901	24813.23543	37022.488	20119.60658	81283.08816	29047.16769	35953.94557	52504.99909	3198.049014	12748.8763	9590.752375	6627.830054	37305.13858	6285.346282	7133.283303	14310.93171	8159.148809	5767.976338
1411	2227.026647	36472.44311	4198.412571	11086.96382	15405.55567	9754.444281	14236.34398	153943.2393	20992.47275	17690.41474	13880.87121	0	2762.976401	65188.27828	29001.97085	7832.355952	30028.26885	59012.77361	114022.9081	104131.378
1412	8103.219668	129737.4744	151795.4256	255969.3786	205387.6963	40022.85163	36179.0227	363806.9364	292886.0087	199758.3906	352194.6437	74460.10392	107078.0834	241830.5522	14891.96881	21652.15303	361431.7249	190349.7072	360481.2184	197154.6379
1413	14124.77177	6864.165088	16975.90937	33593.85229	14131.23751	22632.21699	26249.91894	120565.9548	61063.58822	134320.3091	0	160698.0845	80476.87935	94541.52178	30543.98704	18841.40027	96688.79372	3885.823583	99040.26551	122161.1357
1414	6134.841401	18647.27317	16481.15655	12108.64895	43202.32154	47170.19564	87027.82898	18343.81881	155660.4292	33542.18976	0	7379.325132	219690.9755	158605.0349	18489.32908	5298.711379	19603.7209	11865.04438	129112.7695	4135.341665
1415	14792.16248	38718.63503	10386.54264	167411.5568	175699.8727	22814.58819	13611.73321	14609.74904	21948.41988	19888.07148	5322.416199	16326.35901	24271.32598	17156.35558	9906.301807	7449.403041	22099.09241	9913.487115	13199.80695	21286.8154
1416	1660.017382	618.3539758	836.6914545	4021.752096	9899.899457	1488.872867	1859.337466	2290.375393	2714.178054	2816.987959	0	0	3139.863794	3645.262354	3292.617821	756.5814569	0	1082.251093	7029.530288	46751.54082
1417	3423.507869	3899.733979	14160.75305	8486.772404	23398.75342	3812.437914	9817.652527	3216.086543	14959.51972	6549.110552	0	17285.17697	66275.94411	52943.20295	23658.27229	24329.6724	174031.8487	18191.71849	51478.27946	71591.60049
1418	7384.288953	11978.57291	13424.81911	6030.040734	13129.68016	221233.9356	43156.6344	314911.8763	78721.44172	105747.7165	0	233865.2711	64232.20641	333005.5091	28675.07054	5367.84219	242913.9652	14785.45395	211262.4058	98007.71485
1419	16169.56299	12511.13618	64769.2744	19545.49037	32970.32016	55064.54973	160403.8182	175053.8427	98367.54351	204104.7508	3276.832083	142824.8487	228969.1505	162924.6923	21973.73522	32665.85002	171811.0149	27592.77712	364381.7081	338987.5796
1420	10322.14498	10037.98474	5173.748397	19790.96208	64762.01229	32171.91739	80427.0608	38271.81706	90328.26973	158385.9412	0	2397.982061	38942.97871	6390.210593	11111.79743	36069.04587	21480.05224	7228.410981	58372.57318	43854.14118
1421	10568.14029	4438.851112	10330.88715	4103.54172	7950.750879	10539.64398	22014.71172	63970.11751	63148.17055	66972.73751	0	2665.984438	268103.0206	9307.873154	35848.73216	9877.212854	77843.26872	15579.3055	46931.98216	160891.9198
1422	7311.336519	18578.10621	6031.099618	8652.409739	99788.95137	11189.40215	187299.2697	37215.41478	48082.55791	231519.5563	0	0	4636.164683	158250.571	20153.92129	19140.57833	292986.349	6092.772037	44990.36668	93053.48629
1423	4185.840894	16701.15207	12270.33866	19291.93156	37668.82241	25206.62895	14084.96222	23713.75088	27023.34647	57839.33749	0	6796.42251	69062.65316	97489.9473	12364.30674	7255.002788	73631.251	24008.51724	284796.5704	176176.8123
1424	585.0852406	1265.779594	1254.702458	3660.20638	8482.328157	1373.352122	3159.615864	3748.049484	10575.66557	4390.536643	1457.173894	0	5651.466724	4208.842397	3185.617733	3085.674446	2305.930188	606.0590991	22501.58093	12033.98754
1425	1662.106586	2002.767455	1131.248057	1561.781074	3144.055221	13519.70257	56012.81771	14422.27553	114652.2499	72449.69695	0	0	0	0	1066.310486	0	0	0	0	0
1426	3743.508472	13051.83207	14901.90236	15668.1708	25583.60729	8234.112664	55560.29706	24339.68138	15367.4037	82308.13578	0	0	2719.254705	174282.2617	34723.47691	31698.88596	307385.1282	9548.965763	10168.96264	31271.48629
1427	0	12619.59891	3865.594845	4831.943708	8312.506941	0	21849.19955	12367.95665	0	0	0	0	0	0	0	0	0	0	0	5493.596528
1428	31862.51721	70675.18622	96335.45054	18353.20593	101633.26	19715.84884	13725.85127	3865.35397	4190.131011	4073.401406	0	275876.6827	190885.1929	273576.7494	32255.04994	32940.44052	250434.5741	73433.99115	248232.0947	209629.5524
1429	4163.808091	9898.106199	7364.500975	10381.99623	5790.517712	32374.18453	17914.4951	16626.30951	127490.1727	33493.67284	0	2361.218884	37942.49689	319739.388	15006.94632	21764.39216	38298.84896	20568.01529	32614.01916	15239.7499
1430	8358.663074	10112.1725	8239.536301	16491.58163	19290.45142	23671.34976	33364.9689	25102.04482	12248.32101	148032.7764	0	0	27828.45842	211675.3658	8669.681345	14033.23589	96589.72547	9615.622471	124491.6795	355818.6371
1431	442.8939386	1683.387504	2306.68441	1108.560597	2381.991724	4240.191149	3082.793654	1949.820952	31396.72934	6655.725769	0	3107.490842	3792.622808	35115.29946	1530.601875	735.1024933	17274.66106	1132.082946	5069.652957	5408.142078
1432	60799.87421	2355.163594	58141.51865	42218.47218	109435.4624	59620.37228	66494.5928	106289.899	167457.3239	250209.6444	29785.36905	160055.486	14067.49419	7921.688027	93339.46422	85060.96681	5529.657502	50105.03273	17244.07016	116241.0974
1433	4400.788856	8954.874247	4526.612314	27178.64018	56592.13417	52908.11364	121202.3471	32497.30264	18054.8023	118224.9604	3162.485391	2756.503455	19066.09103	275120.4206	17733.58036	15033.41806	58558.8131	27510.52483	140026.6517	311303.3454
1434	6416.991465	4484.444619	13254.01359	50345.9765	58495.76825	36290.61185	52238.89185	44486.6631	26293.80045	58900.25843	41699.16565	92627.70423	16403.73629	45596.68833	5599.766257	19409.94981	23424.85949	12595.91839	33311.20887	265571.9456
1435	7922.79871	39018.46944	32513.49263	26348.64144	51434.77802	42006.22434	22514.79151	40034.31666	99582.86154	68576.83684	3078.854729	33208.42686	85182.73236	79604.52899	14887.98039	30638.92558	382798.4715	19201.9575	94779.16468	48272.78875
1436	6244.559976	28680.97472	120738.6253	146535.7681	48763.43969	84420.24305	35425.86946	179991.1576	206939.1854	113928.2722	0	205863.1996	185805.9742	224839.5733	17797.54014	8725.044965	133998.9975	31326.77571	119799.4543	138531.6263
1437	0	0	0	0	0	0	0	0	0	0	0	0	0	0	0	0	0	0	0	0
1438	19541.81309	1570.794509	32032.968	28651.99465	25512.42136	5025.420337	7182.52686	6174.295005	35452.65483	12055.6862	0	0	16361.71284	11390.62482	0	1629.235519	15992.52728	46313.00276	2809.666648	8126.535125
1439	2554.46824	8351.340038	10787.05922	112144.726	106887.5857	184573.738	74504.7635	121690.9595	187346.7471	241359.1921	11183.44347	165924.7178	74932.69492	151690.2125	60910.30407	100107.0724	140298.917	87395.93184	198179.8005	167478.1302
1440	0	0	0	0	0	0	0	0	0	0	0	0	0	0	0	0	0	0	0	0
1441	1396.986949	1497.581895	1381.048852	1636.582493	9572.871973	2789.040157	1670.720955	1999.216055	2247.467014	4308.708647	0	0	0	0	735.6979797	0	4496.314131	561.8986578	2211.786892	2289.322551
1442	1030.297985	19645.05321	5573.7	5230.288372	2772.278921	6086.389797	10007.81187	3929.019598	11642.12229	104195.8886	0	0	0	0	0	703.9348352	0	0	6670.8078	0
1443	7368.029586	5939.233887	37104.84568	46113.77433	34973.58688	31498.99222	205737.3397	111980.5489	78749.93028	122284.7406	48918.60262	35142.26541	23180.72383	60495.03229	91448.78847	89280.6745	39321.00637	5759.295701	78438.21414	77195.84821
1444	21577.69088	3097.947405	50017.96197	20138.92813	8920.413069	28103.12173	28146.69244	39851.20428	48691.56064	12173.80172	0	12460.01613	23506.07102	18562.51281	26125.95837	35493.06578	21456.94157	2436.308057	2580.891086	3487.087288
1445	0	0	0	0	0	0	0	0	0	0	0	0	0	0	0	0	0	0	0	0
1446	0	0	0	0	0	0	0	0	0	0	0	0	0	0	0	0	0	0	0	0
1447	0	1989.063494	2236.413505	1277.181211	4321.689785	0	23842.53597	4345.20958	30497.32672	17149.3376	0	0	0	0	1968.165258	0	0	0	0	0
1448	2364.312195	5455.88933	6594.100239	9628.129321	6852.775781	74226.5515	56794.11855	29946.38172	117454.4372	175305.4288	32976.99833	30892.82594	56940.66201	121176.3641	4050.427313	8268.349244	2465.469316	915.4086182	2484.109402	12210.14929
1449	0	0	0	0	0	0	0	0	0	0	0	0	0	0	0	0	0	0	0	0
1450	54370.22804	1148.116366	26463.61301	40405.24385	58365.1409	53437.97925	7959.236338	18409.02689	16733.20019	9841.551833	0	0	0	2275.130698	5639.109106	781.6823914	9339.437153	677.1169775	22311.10455	2590.281826
1451	2316.787978	47549.43494	51113.58114	12126.81227	1904.996261	4100.532869	15680.0524	8837.161831	64284.31899	5507.617258	62336.7148	1985.395452	13324.24492	5274.065479	4655.442938	7896.996379	14973.55622	6085.149175	60720.99758	83805.72855
1452	4902.057847	2867.598701	9430.289407	9992.905291	8737.728113	14208.31671	1634.983066	44037.18526	16964.78803	13394.6578	0	0	0	2175.242695	0	0	2260.81437	0	0	0
1453	9619.032054	13050.8478	7708.691689	10409.83169	39740.4878	32396.53474	40655.69008	49738.83232	100291.6395	179721.4637	1497.609932	105995.6089	263961.4737	371766.9068	81424.29777	20729.05841	22476.94126	44948.59288	87462.812	79877.85253
1454	0	1740.300178	1196.625037	935.434649	1354.58599	0	1742.408701	2017.794386	2084.315208	4428.587109	0	0	0	2280.854619	769.465838	0	0	0	2589.581865	2422.620396
1455	674.1990637	649.9074463	0	1376.100242	1611.302465	1598.680206	2075.822864	9878.936799	73338.37478	51975.41651	0	0	0	0	1570.598503	2727.546438	2832.568374	1417.332316	5734.980813	6008.921016
1456	1130.944676	40885.51582	3061.416026	52924.53092	16584.08205	1463.678987	51834.31517	18352.22315	49314.15823	88324.27992	0	8674.069138	2005.80683	13490.38582	1577.282684	6761.15532	7154.107141	32901.38106	75530.96327	7362.141284
1457	3317.282054	2929.451298	3029.856899	10884.80398	9418.857583	18903.21966	3464.97293	4087.739971	12184.88377	8894.083865	10609.04979	4458.797216	3839.79899	2418.945117	2908.895773	2273.893253	7102.588711	1259.230573	2602.862754	5117.726689
1458	45554.04032	3503.276503	42325.03609	37155.19181	26774.57273	9974.598977	19461.45059	9707.818184	17489.45336	37099.32173	24487.95375	19134.23264	1938.649252	2249.492212	825.8897955	2593.550808	40203.00092	671.7743976	2440.227942	2657.16
1459	946.7259183	2497.364925	1535.017189	3588.751269	16795.29122	1399.887191	10530.18044	5510.721522	2219.376489	2220.570483	1507.711146	1428.878167	5327.293206	8933.133516	657.3955902	1811.535645	2423.678313	1585.505967	9321.208513	2565.595635
1460	1843.326898	64114.44991	35478.85259	4973.423551	162909.3559	152867.4523	137276.2708	126852.4278	216005.0252	120591.0206	1463.87996	79195.99463	122603.9873	162312.6831	20517.27091	137485.1405	102885.4681	13186.1998	215703.128	191493.0718
1461	1264.453981	974.4456583	2737.370484	1900.814079	1314.315879	30694.68179	16143.66449	10148.39163	13221.20865	2424.488247	0	1565.206556	0	11435.74572	0	0	30713.3076	0	2563.43001	21021.33899
1462	3482.026271	4785.15517	64647.10431	40526.10141	12041.72135	106633.7985	3404.71804	41609.80913	79073.84128	2773.181528	0	0	1952.281208	4747.613027	3862.531983	36003.30067	16424.61192	37654.64023	2611.720305	21203.87801
1463	43296.27064	1717.750037	15778.60345	10627.86463	16018.05366	62208.09984	10981.1036	34178.83381	8470.583738	4884.202222	124589.3745	26898.40714	31844.29305	11342.72149	774.3277386	3237.78629	7074.072759	596.0356512	9948.724043	10360.09114
1464	418.7737463	2995.721014	3277.386094	3073.077883	13915.83659	20944.40629	55451.43759	34581.33643	28414.02724	13989.82124	1433.842064	4556.744132	1940.41281	0	827.4110504	767.264502	6721.231582	735.9517035	2323.865962	2549.560583
1465	0	0	0	0	0	0	0	0	0	0	0	0	0	0	0	0	0	0	0	0
1466	27531.24217	39943.639	10234.30874	3866.903254	8497.879926	17479.31168	4613.948156	36964.06108	2537.494717	20982.52334	0	1751.425291	2036.399546	2306.993423	2862.521433	662.3109668	2581.350073	718.3492328	7310.422485	7773.177876
1467	10196.04919	3277.471412	38891.79462	6856.637249	5359.986442	57249.45725	31712.81432	16796.38568	95437.49649	29836.7762	0	18447.42229	124507.5863	44500.69189	929.9170184	1911.238564	121622.2539	2568.046707	101988.154	51883.89911
1468	2841.781058	29228.65046	3002.956992	6154.072273	16766.82453	11489.78279	7679.317987	31995.21773	9974.235015	10029.15875	0	1686.544724	2134.466829	2208.363706	862.1278802	858.2341663	5069.321345	730.2746722	2557.02498	2754.045374
1469	682.3624814	1953.8247	2484.479383	4169.080638	3464.169038	3951.264448	1585.836914	1848.635508	2259.269912	6451.596035	2849.645028	0	3788.613018	7661.529899	721.7725397	2528.765145	6882.203254	2128.712182	4707.429661	9650.168811
1470	348.1996591	2911.41603	2498.604164	1332.457581	1440.279481	0	6929.798785	1999.409535	6612.865005	2347.900049	1598.152939	0	0	0	843.6618787	0	2351.085645	0	2347.037666	2398.025566
1471	2549.480008	2624.11168	6907.949802	5031.707443	10882.15359	47891.04632	63640.5235	27361.88918	14759.71754	17597.72449	3478.081245	0	7358.322964	2625.662241	2417.16899	12773.69206	21134.47429	7049.010438	29939.89826	14737.22194
1472	279.6856622	40423.53779	5805.835485	14249.2352	18359.93952	1246.7798	10365.10434	12935.37607	6283.870554	12491.04546	2853.542911	1465.63953	2054.527954	2230.710007	5074.385609	799.5843402	2339.019053	0	12197.29427	5379.56187
1473	29010.52283	96403.49403	150030.0748	72814.826	99601.31923	65693.26356	176804.1165	171536.6337	52897.99833	125224.5016	10689.92066	103570.7141	72074.43743	40076.31514	74324.45205	49117.30032	21019.51975	51834.59519	83943.91378	79866.84138
1474	0	24786.7786	0	0	42422.39241	43798.569	0	0	0	83006.35251	0	0	0	0	0	0	0	0	0	0
1475	0	447.8083182	789.5227039	966.3542029	2224.34788	2606.52921	3055.746907	1881.756277	11311.08645	2346.862917	0	1475.977006	1898.879821	2341.642939	764.9156085	0	2380.833501	730.4192084	2490.105718	5435.860144
1476	735.2306085	504.3143628	719.9100055	4715.702595	1182.482974	2667.357532	9215.387205	12585.18406	6421.514802	21385.96818	1583.017734	1499.858097	3683.85538	4549.109941	711.4635242	4769.267899	2386.660386	543.0650922	4708.028145	5106.618677
1477	24846.10215	3925.718765	6893.686639	1062.482816	5105.170415	43786.74573	1756.370215	16201.61522	29779.23697	12216.10704	38179.86348	39755.95777	75027.05078	2357.6195	702.5578748	1914.048501	5862.340356	0	2576.595125	2620.759131
1478	3436.422777	21627.75629	78734.04778	55895.07463	25522.03675	35150.62062	98129.9439	35373.8917	85389.38973	253095.2249	48530.24432	13103.1282	87313.54708	17389.57671	38810.69659	5853.126352	164839.3063	1551.044795	39179.63866	28861.8966
1479	1678.174572	588.0643506	929.1027942	0	1321.26884	2956.207313	3609.341565	27172.16045	4842.134854	7175.894875	16676.21078	0	2072.07	4663.255781	830.3531946	0	5031.135044	0	7760.980525	2831.882673
1480	469.4014243	684.0770691	956.4202441	1063.446954	2988.433916	1784.041512	9739.925204	2209.197327	2527.777441	2634.639675	1540.654508	0	9902.586423	2635.031711	57370.3432	9395.488184	17113.36549	3455.854197	7474.36634	2809.139019
1481	0	0	17076.05873	0	0	44984.46444	25531.84762	54910.72279	136444.7922	84110.37204	17510.84323	74160.71176	66163.85382	95215.90684	22752.80627	0	268701.8456	0	255612.1587	21218.36473
1482	46298.10573	16540.70552	69187.04694	6181.964041	147540.2021	135405.363	65514.4122	59705.94042	25375.88243	24658.09748	23712.0875	36297.05509	41085.66716	60956.96277	11010.35621	74307.48578	94211.37197	65867.03434	8041.067139	31200.74958
1483	1508.060485	3729.663155	1509.611808	4272.814742	3942.668474	2974.996648	7671.584718	5096.436665	6750.483838	6762.321409	1453.430094	5462.62519	10293.47461	25134.78612	9698.722901	4606.056619	7500.062834	7604.152782	9518.981243	12941.49946
1484	0	0	0	0	0	0	0	0	0	0	0	0	0	0	0	0	0	0	0	0
1485	0	0	0	0	0	0	0	0	0	0	0	0	0	0	0	0	0	0	0	0
1486	1698.142787	1159.507147	10917.25807	4065.703458	12942.67021	9309.575544	15484.16252	12732.87267	70816.6533	26943.21279	17248.92931	15356.6881	30909.69185	11752.67938	2076.25623	3006.160983	2469.491719	601.1418494	7618.192456	9816.678545
1487	1479.946181	658.4024487	29931.33719	8777.669641	78147.2484	30248.19149	5895.406857	57229.32328	73651.92144	20147.28189	34827.75974	9744.575563	66175.77501	2291.853384	1363.151871	672.7831293	2414.187751	1126.146753	4853.920935	31141.60581
1488	41585.61082	75071.43743	63816.32257	32688.14402	31495.2324	88774.78182	36939.52738	127663.393	106678.2272	218300.4203	2215.507126	99683.41912	11886.61816	78849.27031	67516.54849	4567.434543	17484.52896	6372.254595	110670.9765	82148.75205
1489	26013.14036	41954.14963	49016.79204	35419.81098	32307.03411	25870.21484	69192.76955	10815.82614	12233.06624	178818.4736	5975.075511	5546.186041	29677.7794	89845.60712	50495.84913	1926.733447	90689.66758	22068.85503	7582.247336	102313.7113
1490	4659.071808	19877.0504	8185.007377	13493.64511	66966.99505	131882.589	20510.29785	14640.74188	11082.9596	33158.08695	35986.75259	48215.47897	67190.23335	19989.49412	680.139245	660.3419037	4645.086768	1026.698884	10087.25381	9927.146689
1491	1764.58588	5003.315067	4726.654272	3973.262402	2411.659698	2768.561829	10759.14719	2001.876438	6273.635197	6521.847605	0	0	0	0	643.8545123	611.9626025	2212.26594	0	2269.703584	0
1492	409.6224701	478.6108594	1356.05673	1087.242242	1494.314242	1641.910649	1995.8429	6183.342773	102155.444	98286.80769	22126.88202	12657.81256	4535.788447	7598.418523	1690.4847	704.9050159	5182.309446	645.9684741	7903.841191	11061.05498
1493	29404.60459	31258.02946	2767.513647	3128.8653	9293.855581	12466.765	3458.066737	7606.602642	11909.43316	4524.889893	1384.050817	1878.241729	2061.243083	11157.58448	886.0029291	2719.400515	16071.36489	744.605105	5182.768674	5029.211843
1494	14776.59025	1558.366527	5232.297393	4170.21572	38388.51599	19133.01871	1696.102998	6532.724469	9357.447129	4576.932195	1434.858168	3074.034232	26435.52805	15760.3954	968.5111871	4963.350414	16424.93867	747.4809375	5037.953818	2675.32998
1495	1996.983828	15942.21913	5116.928419	4399.785595	18232.97321	23605.98045	8137.096289	5737.10547	25510.25897	26069.21561	3121.864786	3080.303185	33615.59353	4743.680471	5634.182994	4228.782722	16232.01269	13849.56901	7120.91168	7764.382441
1496	1042.622287	1717.879433	667.3445947	933.6691571	3210.923485	2585.738727	2970.659476	3714.906943	2249.564238	4265.386238	3030.714965	1574.309312	7161.100708	20696.91583	1941.461338	2395.054962	38619.8782	1964.705334	9096.171094	33596.96815
1497	633.4316867	379.1941397	719.759306	990.6292639	1184.412821	1404.893628	3336.872223	3915.275856	6502.682065	2189.884351	2161.676118	0	1759.626024	2397.017681	1658.926815	690.6004706	2368.087493	579.4291022	4677.3176	2437.382659
1498	4038.865067	1573.840032	4433.926714	7227.580677	16141.74207	6083.895751	10456.17601	41239.573	40184.43015	18147.29299	5741.925919	1606.516458	23800.65905	2381.707002	6366.511097	6770.701155	2576.70679	1099.479686	20525.22916	36064.9876
1499	1261.902195	1847.373351	25401.0982	3302.159672	13081.27037	22688.4948	29264.70077	62740.70888	29290.13057	73755.48746	0	0	22232.72161	37963.73711	8248.278968	3176.630422	7576.749404	3638.789365	9520.121543	77752.74011
1500	0	0	0	0	0	0	0	0	0	0	0	0	0	0	0	0	0	0	0	0
1501	1017.29757	677.192775	1446.60481	4952.837488	22554.76501	1383.62603	50707.38679	8722.35947	6131.462036	2394.835239	6869.478636	0	23276.04647	2233.053281	3306.068745	0	51470.53605	0	0	25921.2026
1502	682.3133748	418.9729367	646.2508997	968.2923999	3001.894085	1256.048965	6309.005702	3892.497275	14139.4536	2236.637922	1332.45746	0	5420.079481	4577.799155	715.5777283	1289.994049	4578.35313	2167.337076	13565.32104	2635.577227
1503	303.3868112	507.8706647	702.7784253	2018.063276	1267.446654	3089.263096	3290.647017	1973.538171	2240.0002	2403.275515	0	0	0	0	0	0	2218.767891	0	0	2512.60166
1504	70599.35573	44318.10622	86638.30803	137239.549	147417.0409	105839.563	77011.48051	146961.827	177725.8283	82615.70251	9452.061475	1870.703855	5077.47821	30875.06175	8220.998694	8150.189996	11783.79259	6454.037139	20385.67375	15310.85136
1505	1454.179905	501.7126822	2547.001291	1061.798082	1123.253613	2777.575638	1621.301561	13860.90202	8371.756989	6531.658176	0	1619.153701	3798.076388	13508.80209	690.2930896	1364.676691	2406.694834	0	2583.742412	2695.426304
1506	532.142644	29166.12434	2801.932267	3424.006182	2573.899098	1142.282532	1519.312385	1823.732087	1517.87345	2266.654224	0	731.8641467	1154.369669	575.2432343	1215.996501	657.0040073	661.9215894	455.1723495	658.3456494	977.493165
1507	383.3172565	958.1212024	1327.890311	973.7340656	1258.545234	2731.748379	1609.702295	140176.0753	8748.080618	34854.53875	0	0	0	4555.821929	1329.613951	686.5804688	16215.87553	0	4865.068345	2565.750806
1508	1249.681902	24289.1529	5415.083882	1035.916447	1226.724686	6698.667623	3124.603993	23798.1064	2215.661331	2195.120764	7761.488939	4249.136437	10950.61206	2163.906519	3421.867308	1261.319035	4830.260032	1214.636556	10873.02316	11886.87489
1509	827.2811929	3432.327946	6963.761583	36959.52708	51876.38027	132466.5132	24280.14004	25878.15334	198234.2662	60752.1876	49920.43168	58249.97206	107091.9431	11633.76457	674.1981573	2293.047554	39528.82241	4836.789778	102365.6413	19730.74206
1510	77396.48324	8857.146251	58273.26709	10894.97325	39231.80567	70283.50734	49348.9092	174382.4429	214677.5992	12356.07444	9097.486703	195328.7211	9970.347437	294585.3352	21969.80042	6837.152783	199676.7715	6279.795278	180275.3209	35277.15252
1511	251.864257	2610.971568	3249.205778	1702.674739	7662.777318	2384.872416	11203.87411	10471.2045	2230.109722	6094.327489	1247.921466	7453.517886	41058.81714	2131.787351	8993.392864	1386.729133	25897.6633	1914.415311	9164.549641	32376.03327
1512	53758.22154	1669.050063	3660.346509	11369.85459	12521.67753	2530.255942	67787.82255	21142.26911	12150.42638	44191.60192	2459.348405	2818.311625	10759.24142	45765.61807	1409.039857	10633.73859	19952.65505	2621.237605	42445.18782	25918.52726
1513	483.6481883	1175.274153	4691.627463	7820.630308	7621.682739	1395.853689	6124.157886	22145.88827	2182.988914	14452.65676	3846.787361	5888.99361	3777.671656	4490.222827	1407.574918	3871.505698	2359.968091	1077.931082	4754.794043	13663.97872
1514	622.9506116	603.3517053	876.8999927	1066.657808	1351.865303	1628.681001	1785.340283	2058.254956	6466.444937	2384.285449	1412.930248	2967.409226	7337.246144	2268.787061	1427.245911	708.6177576	2474.366748	694.7587061	4699.315129	5144.197346
1515	12366.71755	61641.25418	67668.69534	29487.49408	122796.3117	139424.7497	10713.76997	81546.64992	197196.4944	21517.48184	2056.259971	69071.71846	30635.04703	9054.766956	786.3632721	2292.447283	33267.22872	1188.176984	7522.456252	10091.0439
1516	581.430162	1164.882557	874.5094034	908.5827118	4029.782975	4957.750723	2838.489401	1821.532324	10276.75156	4122.384463	1126.559092	0	3648.089454	5864.502469	4230.997394	1172.176496	4553.315991	498.4101343	6876.311111	7018.746497
1517	2344.038351	11744.76727	2758.242627	47406.97028	16300.211	8862.764722	31061.908	22731.07401	34129.559	56323.08442	82685.03938	1812.494103	42113.97956	27164.5225	11987.44666	7614.040999	18891.48305	5723.786261	9964.19918	40677.80124
1518	396.6308047	14364.00079	849.9519196	2842.60955	0	1637.521996	1839.677893	21010.90883	6926.155774	2366.282461	0	0	7507.343419	2393.826768	27887.87635	2968.108826	7159.535947	2946.404604	9073.063586	4925.917815
1519	1277.866368	859.5378012	663.1496027	942.6282825	1146.017208	3862.654915	10423.54854	3977.675585	28913.26613	2245.772461	0	0	0	21799.02415	0	0	4592.619426	0	2501.692053	29307.56772
1520	801.6045195	367.8645493	1081.153171	932.3325	1177.283057	1421.502231	2274.805177	3994.292754	2042.699919	2338.493687	1283.786971	0	5346.189976	4118.606895	719.7883704	724.0764771	2453.227734	3007.245789	9180.333135	4916.619565
1521	900.7697621	1229.013221	1164.211842	4990.67822	2019.852056	1234.632722	2878.86175	1836.588977	3305.683455	2120.782302	7522.323091	2827.699585	1826.583717	17888.5509	681.7351245	606.6490869	6735.69353	510.407309	11383.46714	4746.766487
1522	0	0	0	0	0	0	0	0	0	0	0	0	0	0	0	0	0	0	0	0
1523	1059.271842	1808.49383	2080.885616	8299.692237	6108.809019	5768.213851	8466.195308	8100.168882	5999.821897	26835.36423	2623.547615	3441.623818	6311.247583	4420.944097	5997.867114	63619.83389	26516.47619	58943.2664	9912.661436	5423.895066
1524	1502.129477	1686.262305	2424.41473	50381.00921	7790.50916	39371.31618	50525.57678	7670.014003	40696.52344	20257.74714	6870.45208	12884.78911	40073.06747	22928.73064	5158.579083	4242.818101	34536.15149	4331.197577	23169.27291	25409.20175
1525	12949.32739	18462.79884	8996.998931	1339.732727	4437.64515	9068.372567	7930.717632	4323.1115	17344.32674	12761.01852	0	1670.453273	0	2332.941042	985.7192047	1829.92545	2533.494836	3059.926007	2655.114016	2725.132104
1526	760.1632278	1077.263026	1431.374134	2052.995158	1141.37755	1413.205181	3154.021084	3790.317118	2205.826589	2317.066479	2579.284995	0	1820.503048	2162.07033	2788.444671	1299.782565	4628.936426	1134.15032	4560.565759	2597.304639
1527	1155.231779	6002.936016	1620.155847	1396.852295	41327.89677	4624.528762	14654.68921	2291.348474	23137.25915	3512.284197	0	6776.82735	17852.88016	10457.76198	14251.25228	1075.020238	0	3970.009438	10022.51105	33137.33326
1528	29513.5531	66906.2124	71566.69426	26050.88667	2430.839498	4282.067351	6087.222847	22440.14619	6455.819004	2238.75134	4983.483197	4237.789746	3627.584176	6738.125867	730.660545	643.2715338	8952.787046	1980.43098	2498.034419	7416.098701
1529	312.8602121	503.0592187	719.6080627	1092.118282	2363.469467	1225.685984	1628.510361	1903.036685	2175.685972	2191.435818	1434.51568	0	2004.973572	2310.797285	2169.373634	682.5364178	2408.059709	1183.211908	2353.987485	2636.728198
1530	8409.151168	25432.23747	14223.06404	15035.92573	188364.1698	188448.7216	50903.88103	59310.12041	188397.3754	19901.28365	0	39955.11735	81071.39272	30906.13832	4176.508625	3146.53838	76198.98776	2810.762391	71500.16802	75789.49198
1531	12234.14794	3446.58826	770.8412274	148488.4702	14863.75191	10848.62325	1630.256638	1845.800013	4289.546975	2108.885142	3621.866001	2962.009666	5801.299937	4097.700879	1611.623743	1545.71424	8859.544563	3881.924041	4574.298142	7187.484836
1532	1817.606104	2743.571393	3554.961683	41282.07878	66497.63637	10426.97417	12348.52091	20710.72397	9369.243259	13885.54495	0	8371.769678	8231.544855	13617.73379	2973.455762	20337.38981	9391.439949	23728.28797	2653.347437	7790.345046
1533	666.210743	2208.350854	2030.701849	3951.240106	36462.09159	1450.430969	6307.420638	2045.602969	2216.493018	4272.169285	4455.444485	1853.57451	26630.11441	2355.249639	33534.62402	25312.81871	7043.952964	19313.17563	11811.24334	5094.670034
1534	2420.908682	2566.597033	936.8838776	5232.21683	1367.036158	5682.376791	11704.8776	5948.178014	8970.997148	13846.8315	4764.545156	1502.644768	1952.688647	2271.812651	2255.1461	758.1190869	9195.620317	779.7786603	4875.559541	2574.796399
1535	736.9502234	419.4441898	3093.935037	1664.611403	4534.918711	2401.9846	7344.259772	7361.843511	7921.980967	7965.397639	1186.653735	0	8890.301514	4040.635693	664.3869214	1172.403089	4613.319756	482.9010507	4482.115027	2559.493455
1536	1481.015498	1370.34916	1453.511245	1753.527107	1141.65212	14044.53235	1630.790189	9488.751438	19721.63942	4444.738176	0	2896.794141	7193.910652	13423.37157	674.0099945	638.3321082	8764.445347	0	16073.93503	7667.254548
1537	2661.04459	4638.521621	830.5552551	7135.017675	5886.119081	15089.90412	21976.87824	7526.202803	6451.923779	2419.799766	6965.577715	6991.019044	1930.597767	4106.359995	732.0749084	1329.104246	6585.793	1568.607718	8983.33322	2968.438381
1538	2794.888735	2993.044379	4479.889495	4743.095784	7585.153169	85620.91466	1552.970533	8701.522701	28048.60215	8592.171914	0	5097.827109	30883.96144	2226.539487	686.2007593	4241.618866	38805.52772	1156.566231	4802.310659	9821.570054
1539	217.8143509	613.1798602	1168.656079	1151.359365	3115.838892	3291.092109	18469.21872	18279.35564	6808.06782	12048.59294	1433.775476	1565.472305	7612.364147	15261.61589	56007.36621	34131.80269	8955.634504	46324.63573	2437.413354	4924.81905
1540	813.6505348	524.8757758	5950.38861	13280.40436	5285.996477	3766.713318	6830.267406	3634.710677	19978.47798	11978.71029	0	0	5363.666195	3109.926584	1932.196064	1233.244946	2253.578862	1486.306535	2309.553501	7127.891235
1541	2634.706949	1788.317821	5659.332625	14248.70009	4072.282006	59606.88943	3006.0127	14151.76141	70004.36891	23791.21042	54929.22746	3350.075284	6148.047074	4398.247332	700.602951	648.0333105	6743.228621	541.5177338	7202.080532	5078.2079
1542	542.1533725	1306.035747	1302.638846	1894.68362	2315.283948	9788.691951	4530.853674	7167.788042	12265.18493	4178.793384	1354.892102	1515.834294	7483.948022	4399.245066	3590.929186	704.888399	4562.264905	1643.777292	4581.540176	9654.142588
1543	221.7611783	1064.306376	1545.339001	957.3562244	1001.692623	1208.217294	1496.287474	1824.47187	1988.367023	4083.215724	1213.247296	0	1848.855938	15914.52792	2756.606539	2599.829006	6648.248562	1520.979618	2255.967576	4694.275701
1544	2703.846767	2188.535841	4470.429972	4070.581501	1352.664965	47825.64312	3300.571296	1891.27125	38921.43022	6742.758625	0	44970.12116	31665.15099	2310.676677	1356.571187	1262.950323	7121.330552	1112.48126	7339.739685	2562.220547
1545	2247.594642	40044.92207	74317.59826	88270.41081	103484.5588	127336.3256	51734.50727	71249.67938	70328.00908	295748.1702	8159.657344	14651.69545	307983.6996	88536.5987	1427.844177	4368.491093	218417.6359	11576.27941	55662.48553	78343.45276
1546	36208.20569	33440.09592	45695.79815	3270.119128	4176.963867	2910.363497	7499.687505	2194.1501	11436.6562	13628.77167	0	1725.412775	3988.194697	2402.911758	4614.517496	1579.02993	2534.358669	2094.354551	5143.126165	5284.165605
1547	305.8980359	515.0078009	1290.284088	976.8830237	3250.931655	1331.378877	13402.87934	5559.615824	2056.900957	12277.587	1560.949146	0	1927.889769	4369.877	934.8483472	1705.015052	17761.61876	701.1539648	9218.960728	4861.195203
1548	937.1199074	14630.26022	27892.44857	40363.33462	39859.97025	79933.70303	38464.10677	33350.54777	69375.73259	71937.76891	265602.7203	26182.60366	169340.1011	57312.07121	40883.97273	34623.31259	171822.4768	44783.86759	17982.8286	226985.6556
1549	620.5950998	1306.280468	988.264422	1836.185486	20331.73098	8752.258352	9764.153005	3796.700273	4130.947694	12326.44384	1415.593773	0	7402.412362	6091.099717	760.5385565	3746.444057	15765.82058	1626.775021	6782.03053	7371.025422
1550	617.2369327	821.0166257	1215.499526	1746.870469	4323.60457	4884.602959	1585.667362	13103.10464	2163.15	10301.78	3787.181191	0	9185.405988	6236.168313	4649.190143	6262.411602	13408.44012	4113.670871	4612.383171	11822.93143
1551	0	0	0	0	0	1238.360812	1519.578215	1980.671924	3981.006925	2197.448569	0	0	0	0	0	0	0	0	0	0
1552	0	0	0	0	0	0	0	0	0	0	0	0	0	0	0	0	0	0	0	0
1553	5901.76556	37448.46482	45246.52318	71869.21099	75192.63038	82875.64611	97413.66379	78396.43202	102243.4224	138289.583	0	65565.88956	66707.23996	7247.848733	25079.37818	2144.408009	78308.35483	4588.91649	8639.999377	5114.660735
1554	1340.5555	533.1357861	4931.397554	3905.260686	6161.968586	7072.946719	28710.87846	9936.051735	42285.23574	17445.06363	1498.877765	0	5822.66373	8262.25129	2963.381852	5488.023799	15843.3004	5692.807718	7029.760107	32515.5128
1555	1119.311695	410.0155637	3710.665952	2515.324796	6834.986949	12604.44794	1512.205422	7005.693186	2085.628601	19735.90391	1235.496555	0	7126.844073	4011.223557	1233.166273	598.2968683	2258.754851	508.8076117	6602.323293	4680.968467
1556	637.0135483	1958.512635	26237.87559	12029.65425	8213.391775	3959.158524	6065.667158	22633.74367	20430.48571	18711.12534	0	1529.786744	1991.852809	23755.15107	831.7647784	4559.8661	30039.81291	19827.23759	9415.117288	19352.31551
1557	483.4072746	510.3475983	2205.113214	955.0191138	1064.529767	7288.455289	6032.195321	10715.05087	5966.405519	2098.811118	7744.352948	0	7183.973416	15945.29167	1334.772929	1258.509705	8509.996494	541.7912769	4393.590754	11766.32934
1558	629.8882764	1606.572169	2430.774783	3591.007147	4324.37118	19108.41968	13187.5569	19332.40277	16126.66808	4296.237451	7421.410767	1372.10592	5530.732284	7090.313613	2822.062245	3678.720419	16530.0939	573.5963562	12403.43049	12013.43658
1559	30573.39381	1599369.696	1901614.378	2001225.559	1968702.86	0	2028770.704	1300380.044	1237573.344	1586013.301	0	1363638.041	1723402.37	1412309.918	1406718.033	1551793.988	1856171.603	1238940.691	1170576.638	1513319.838
1560	0	1710373.583	1444998.247	809696.6846	1490679.603	0	1685525.558	1299262.369	1932112.857	1420126.224	0	1452478.036	1819513.562	1527920.212	1737552.801	1871394.041	1220914.73	1257994.444	1443375.198	1637811.146
1561	0	746733.1345	744601.1337	281855.3985	761869.0091	0	681235.4919	466363.1233	864874.3767	536675.5498	0	504020.4808	632887.3354	741526.3872	1085960.038	959763.9086	361338.6172	578026.5418	514068.6923	730520.5827
1562	0	844030.2431	700149.2957	454038.942	880068.3197	0	859857.9278	705941.3697	1166307.422	1051818.161	0	745920.1698	1176994.488	849365.2839	1072836.875	1149486.083	642290.8979	914054.8519	794014.118	1007881.146
1563	0	1489113.119	1367321.975	730150.2519	1610329.528	1585.552555	748099.709	604984.4639	638661.7742	423766.6051	0	886414.6385	1255329.159	969484.528	762992.3582	679574.1303	673180.5817	517440.9986	1345182.421	1558151.629
1564	0	789420.3731	796814.7811	593696.1948	893787.1272	0	931253.4254	872619.4076	886100.0627	687952.9342	0	689869.698	817850.2275	571345.2426	900268.8573	828016.3864	427876.0383	691812.462	816638.6523	856228.6352
1565	0	317135.4954	359917.7101	253708.4877	581133.775	0	565156.4798	422727.4578	486356.4197	412081.44	0	205769.1981	343701.974	276069.2764	484729.9315	412173.5012	180043.6698	326839.0442	333268.8846	360593.8348
1566	0	299320.2494	402380.7583	288819.2408	454322.0969	0	460428.6134	358450.7433	401890.3433	332385.0869	0	276166.5563	360183.6833	301552.3464	398998.9595	337016.0811	236048.2623	275516.7461	424210.6937	470016.8226
1567	0	339540.9289	369428.8523	278524.302	429972.0546	0	413865.3459	418191.8358	474902.7981	323244.2426	0	250766.7242	329045.6093	283184.3517	459155.9324	303531.8956	217998.6283	305846.186	401505.5467	451362.8791
1568	0	208488.2642	361404.9606	272146.476	192167.8381	0	528965.1956	422143.4902	314753.6531	382751.3357	0	248329.2586	324618.4694	276765.2298	359597.6914	388426.4374	217292.3037	311969.3331	396614.1697	448331.1163
1569	0	367186.945	396047.7297	296818.8729	530370.2115	0	554561.8141	462493.0109	519168.1391	438955.4148	0	281937.0884	470004.831	314152.2503	484905.6213	412489.1684	250614.6039	129589.1327	445229.2752	488914.5446
1570	0	227578.3359	298648.7778	227965.7479	267706.9823	0	194000.3975	340101.4554	344341.1357	337337.2087	0	164696.7343	246216.3109	188344.5659	259235.8772	271467.2822	160572.6779	224396.6251	263367.3769	381133.875
1571	7098.04496	108385.4468	95074.34105	83387.59941	131126.7483	43549.42621	145022.0904	146634.6217	181082.0929	165687.5432	53975.12154	151367.9317	192571.554	211455.3097	109526.8259	110662.0561	191613.3714	95147.02947	165856.5092	178192.0826
1572	0	85234.99171	65588.8258	95567.26231	7142.163962	1086.032296	18403.48668	70864.2687	1847.437284	2154.928359	0	2426.543174	0	300681.1545	113683.5111	68811.20058	15236.82026	42660.13866	305405.9736	322441.568
1573	0	194138.2062	204035.7406	106898.2736	211413.848	0	275187.2964	220505.3363	292510.1366	216747.7482	0	120385.069	194619.2832	139176.525	198227.1081	201729.3958	115891.5526	119245.8954	248507.5516	280724.1327
1574	229.0887433	91034.94521	5459.544921	15868.74818	12461.82055	0	19653.62448	41210.68968	3935.534198	2114.8875	0	0	0	249965.4667	64447.20136	36230.31319	2590.190464	7826.926686	24907.49672	18302.06791
1575	47493.11797	21444.07808	35213.56395	50146.12566	151952.9937	29186.28179	123788.466	124125.7807	211229.0387	145779.3148	0	5985.840432	16398.19589	288075.255	63086.92379	58977.48692	72560.67929	17831.83315	150773.5824	81968.39209
1576	1031.510305	96001.18688	106419.7155	66892.88467	128538.8083	2222.232528	130368.4729	88916.18635	72250.21232	101749.6533	0	16533.9855	46619.05736	112790.4003	81790.91177	96263.48435	118082.6624	51074.9914	9430.635183	125605.8598
1577	413.8335219	112048.7436	185925.6275	141079.9148	213536.6707	7634.5728	364485.4914	151729.1162	170105.9249	283941.5837	0	0	0	176395.3011	66781.31607	154443.47	400619.5592	63816.93347	80202.70619	46016.36126
1578	38643.66947	3923.106954	95610.12144	72465.00945	53193.87979	104018.0605	163232.7352	50374.41178	130113.8009	100798.6911	1354151.478	0	0	0	5626.743483	21910.31847	0	109842.5851	15357.32303	29755.66504
1579	0	5818.719441	8244.043742	45626.39562	5331.738779	0	1261.82896	18240.44449	0	0	0	0	0	109570.3667	16153.93698	3126.384904	0	2128.091627	149448.787	213535.505
1580	37464.44334	24880.25657	6716.302727	10583.69916	46331.78276	20841.37042	73919.40474	26181.52113	63787.147	113948.6522	3892.722539	222519.5025	61316.46597	77061.68405	10370.87853	24833.2977	18551.3054	34489.08453	59478.88208	176063.1463
1581	0	77586.17803	62274.22069	56435.40145	63723.28006	972.5821875	4994.281296	89502.26743	65422.04385	86798.2979	0	23543.15577	27479.65159	20741.50727	31229.43515	54171.74728	64788.46551	22717.16661	99045.87175	136963.5127
1582	331.0157812	5409.989286	162684.5961	2664.619442	6377.267219	1109.028406	45863.26027	57202.69389	78740.20206	67275.74915	0	2128.419756	31376.65104	57315.32547	6196.937095	50825.23808	96773.65301	53507.18018	63977.04354	30607.40096
1583	2170.873363	65429.33843	48497.20499	92182.60159	84817.19091	21633.77531	99224.02267	28219.10485	158554.5632	40494.81798	0	2407.749368	0	2932.547498	43263.39487	30148.17137	6018.763894	57969.1682	9583.877241	3244.811528
1584	0	139483.3171	173420.6845	111923.0424	211886.4718	0	228186.9818	230038.1196	242521.8486	292711.2522	0	36115.08902	38864.66698	122437.2936	145002.7288	158829.7882	167909.1642	86949.52928	168510.4795	200409.2643
1585	18485.29402	3721.286755	79985.2961	119830.3091	137526.7084	6934.376495	17139.59925	203882.3781	134204.6955	48881.24782	0	2534.587559	0	9116.018613	31666.41074	46320.73536	18961.24067	27575.69856	22478.23177	153944.6399
1586	7386.461206	30561.35179	21552.54498	33402.06883	79002.90617	159090.7916	95424.47711	118915.7092	116197.3794	16852.88643	15485.91524	101654.533	89131.39457	15376.25168	60272.76677	59609.76088	50839.94801	68415.17305	125894.764	166614.0803
1587	7037.205458	8809.200677	27814.89267	21667.9734	33750.56785	8177.741082	264629.6315	12437.24149	87782.13313	88133.79483	48269.03185	70078.09544	103018.2373	44615.09278	13744.30311	19965.01839	127692.6194	20651.45238	84172.59022	309240.204
1588	27072.07583	33970.54978	4021.359335	8770.758772	4040.473868	7753.210012	12515.33178	94456.50531	74013.65002	83416.0621	100682.0906	120044.7837	22068.89777	23721.6255	2539.330331	6837.264212	13402.82552	1909.740273	33381.58072	12954.30034
1589	37568.45161	31707.16386	6237.314744	32285.03131	41279.1826	45652.54539	10971.30496	38044.47899	22310.23467	141538.2645	0	0	0	0	67808.53879	48185.49	0	48083.14816	0	0
1590	7075.367146	7204.957119	11342.82331	6527.203894	17676.17375	80421.82423	28769.28426	82374.24965	34337.88885	62891.92635	0	19307.8147	6441.604915	9778.278845	6730.125527	5401.965212	10694.36818	5894.536875	144054.646	279929.7804
1591	42333.69856	10277.12892	21667.89178	11015.45906	13244.73141	118657.8968	16210.01309	139245.2277	145943.5417	43316.61034	27257.44981	97554.10877	69756.02677	94258.92157	46878.41331	78283.26664	154749.8576	31146.52155	237428.9516	30694.63764
1592	2051.401626	26780.49508	42651.77822	148542.3442	58750.11662	15933.62342	7939.967274	59103.36313	70118.80997	80375.30861	61240.73921	2689.757732	0	5939.447717	69620.68575	42367.07818	15014.84515	38318.39064	13467.05604	33020.39711
1593	2906.247369	26774.34009	57206.28281	46751.87175	69028.64019	20442.46473	138635.0267	107061.2476	170654.9071	301789.0442	0	2478.094233	0	3014.166423	39623.20596	39414.03801	3262.858242	4233.060357	16753.77893	92432.41058
1594	9488.98255	12921.02884	35765.38315	38986.60527	11734.92365	14300.9439	12131.04751	153083.8456	40225.67111	119827.2218	0	0	2865.699536	3196.598335	5869.339061	9645.556622	25400.26258	12303.19629	97879.44718	49221.31116
1595	41928.61834	59340.39458	87549.28784	106219.8413	146646.3681	28984.32107	163374.6549	129945.5859	201561.7647	240196.2665	1126166.781	51546.55718	7678.369951	336500.3591	134970.9539	3418.806021	225011.7859	3151.556182	7089.60646	45612.85685
1596	5418.819012	18679.24274	24440.97964	45839.47293	36531.5588	20408.25572	68149.42893	128217.4113	79455.31169	69947.90636	0	8026.501619	123018.1106	122331.7466	42332.69831	22920.61765	56041.96715	20680.94416	151744.2918	141891.758
1597	20980.85025	62274.76434	75879.5443	81931.28265	79930.39982	147284.3374	137488.7034	113682.0958	113576.2844	186460.9459	0	0	10483.94444	41854.44275	50096.52668	26431.73288	113369.0627	83173.75104	89286.94773	104141.3476
1598	15781.29325	6082.484843	24952.53839	92966.60248	36648.66884	104720.6312	47781.19655	110352.758	182812.3506	47828.39925	0	0	208723.0819	159947.1747	58186.31024	65143.77807	153639.6045	0	439196.1377	354339.214
1599	1710.50037	8659.682327	27517.8909	39874.42887	81037.04485	43257.84133	160170.6646	194016.429	71902.86856	30056.87629	11365.20086	12441.0124	153538.3874	44238.16716	28556.56757	8321.368423	19459.6082	26746.63945	292758.2984	49232.58157
1600	2440.201696	640.0672668	2320.579235	1164.127006	1208.134874	9385.475427	5116.175464	5746.861055	2274.156409	4445.17251	1391.949789	0	2234.132468	6885.465227	3929.20405	1411.365789	2601.750937	700.1825757	2489.571563	5479.138806
1601	10830.52729	29275.89615	17353.59198	19027.93063	67022.15903	194771.5532	12870.76289	41007.912	46921.17785	94870.91319	0	0	0	19220.81012	5322.459587	70338.27491	98342.53762	7979.153654	62352.60838	125933.9481
1602	11519.27171	33651.84101	24400.74988	21281.30889	14466.7402	34310.00784	49087.35604	71966.31521	79687.09256	35109.71672	0	88698.64581	88966.91049	66747.45173	19573.56872	28638.49088	33991.59063	57690.47655	40780.2731	8312.017976
1603	31427.54361	7731.402913	19609.48753	46617.62975	78306.58462	84945.7297	63666.54535	22708.97552	66975.18306	112875.1135	3375.730327	84444.49792	14098.22606	26935.58079	12427.45145	26555.65138	163861.7758	14266.28301	115580.7159	140647.0805
1604	0	43990.67308	71629.95148	2457.208279	77924.28126	997.0016638	2657.47578	123821.891	76549.99764	82204.51434	0	2086.493401	25398.56251	95467.4235	7558.34361	68948.847	106246.6312	31587.75293	30029.3368	168931.8165
1605	2982.362276	2645.89912	50305.67888	4661.368176	13064.82828	12458.07968	5101.029866	4561.464067	19234.14587	5437.886184	4812.181172	22830.74388	20054.71456	7539.135454	7139.096942	14280.49444	209816.4885	106192.223	14691.04074	382355.0169
1606	0	3812.619672	12282.31849	9461.24851	20509.26805	1516.500055	22701.19375	10619.55332	19081.31269	28749.75759	0	0	0	2925.455317	0	1035.886355	2745.89866	0	0	0
1607	84323.70804	84342.52344	71593.08398	153544.8071	146662.8849	152189.7382	154108.7403	212295.3496	209690.4821	223524.2256	0	0	0	44513.2898	105722.161	101232.4969	9959.601094	105325.7136	93830.35287	136692.4329
1608	6397.517849	32098.29393	7132.123667	25075.21276	39229.28432	83847.33268	39112.62191	156495.1524	13409.56573	3273.304482	231390.3545	15642.70915	9219.579631	98045.13141	11549.14235	27101.28878	103900.3177	15920.42556	67209.78333	149349.3316
1609	6966.703233	58956.44023	123770.246	16237.18067	66676.66351	5588.541189	221536.6413	249282.5969	26713.93777	75863.24968	0	0	6107.790981	55248.21582	92623.87833	110349.1148	165733.0225	60131.23208	278308.347	368794.3667
1610	29186.4417	31078.70493	184960.2282	67506.35355	47744.34277	22734.06234	65391.73937	85162.06562	334146.4764	166038.7711	60788.20102	254904.2891	247835.1607	352754.1421	77064.08204	229653.6624	407924.5851	238133.6143	394986.8105	396883.9738
1611	21609.81712	4720.451426	18485.33719	43290.89367	90811.06853	8456.279165	12300.71104	97354.63201	27342.06074	11044.53416	0	0	0	2565.303179	5294.137452	2124.530869	18223.76459	5508.500685	20158.00343	33839.47005
1612	1090.139745	2900.575558	755.4590057	3038.791102	4731.949028	12634.66726	1748.724664	34272.97063	41533.89855	16740.21311	1342.726904	1635.963036	3960.420677	4465.922146	3115.55417	2456.023299	2293.978403	4908.271113	3411.86573	5035.572642
1613	2576.26858	8555.002687	8815.268055	2767.411287	67939.99777	4118.626051	7163.924031	11660.51373	9098.945076	6176.624557	0	0	3042.587593	3483.847463	2951.199133	2652.064459	133632.1395	3823.48129	13594.4089	6618.095632
1614	9527.723229	15200.3797	5551.380465	14240.95906	46568.6443	18759.91537	31385.89466	48624.78967	60676.87576	41634.35432	0	23970.11812	32393.00596	133024.406	10585.66315	14533.80798	104702.4053	9106.642416	83104.67266	58135.53187
1615	4296.236104	15966.49868	15776.26039	11280.51155	25305.51593	33328.77694	27220.35229	122567.6143	216143.557	74631.14849	0	0	46445.60872	36038.31533	39642.64913	13105.91236	70592.76943	14872.88869	69605.61234	132070.7686
1616	6802.752629	7699.385574	7304.673358	8489.013453	9151.490321	8221.596273	18221.32109	18519.72142	17334.54036	36391.60065	4303.163584	50229.02542	33116.11538	15475.42451	9296.812855	7315.915657	8221.228074	4719.810156	111173.9294	92613.75746
1617	5123.438553	4737.210685	10451.38242	40438.5527	7584.743445	11381.33072	22474.75189	80741.65671	49606.15863	237734.0602	0	4605.734509	219763.3565	110393.3735	11800.23588	13054.16053	21140.88962	18306.31258	134502.3169	235184.8115
1618	1544.228698	5595.438816	16113.47845	7237.798722	11534.40522	22359.70305	13404.31027	17440.04775	190397.3042	20400.06713	0	2199.33479	211389.6746	266214.5745	6501.271923	9812.869252	130261.7305	3598.995399	147691.2143	282103.4889
1619	1700.520369	1294.534369	1767.297376	1697.528459	6965.544657	12125.81741	1912.68	8151.621449	17839.46321	9099.114653	53758.45781	0	4173.885681	4734.899297	5293.098045	13165.03224	16874.8815	8483.528188	10133.4561	517585.7658
1620	6632.33339	71181.13387	68614.17947	14512.47987	81390.23936	9807.163729	23925.03266	27882.08695	20961.81443	8380.969146	4601.98938	9427.4005	27721.48766	5269.373855	4035.919772	7353.777054	7779.047542	18704.66143	4115.043223	20211.06828
1621	0	3013.082463	16431.51228	2787.276962	16087.03371	0	17882.97559	7808.931167	2159.386018	4701.142859	0	0	0	0	1051.063857	1002.87429	0	0	0	2990.954839
1622	70649.89613	188715.5959	270454.7937	89967.06876	195777.1701	217922.9277	333094.9468	264545.8871	445133.7137	268055.6605	145798.4506	282493.6966	345263.3955	444671.5102	241675.0296	235005.6969	388338.3266	194879.2328	421892.6742	433249.2616
1623	3780.662531	120161.9452	150238.6011	50108.04529	183369.7682	45810.12167	271276.5388	271922.99	106409.4798	94094.64431	2619.612026	157127.1033	58198.98152	120093.7044	39336.27648	33495.15104	224493.2651	15569.501	324271.3878	275327.5312
1624	57834.09368	115551.4027	6080.175093	133566.4827	286153.5395	130637.7446	301528.0841	11970.91604	135716.3662	269474.657	58358.50578	271338.0758	361619.7473	226499.015	46478.80479	61434.54722	5320.798506	195896.3083	37378.08051	114541.0216
1625	3000.896937	8292.721177	4579.973042	44446.99473	135396.7688	7537.982435	25893.5652	70220.24193	221908.5296	172861.4888	0	0	7123.616353	85043.8891	10201.66377	3932.897432	200176.7044	4199.712524	236113.9568	297496.2211
1626	0	21711.68113	58565.54907	59242.37996	1193.189766	129510.5594	70274.68743	133576.4892	6622.961506	92609.86818	0	1653.097939	20998.11967	69611.18865	928.897229	0	55186.67643	0	79410.82083	159324.4905
1627	10200.17642	20954.59463	19127.67366	14761.66259	23207.63671	6944.933379	22150.1796	36687.41455	46589.09041	89168.29089	0	358635.3474	448353.1816	466923.1582	59242.98299	35468.20366	506779.2137	61158.39344	227312.7875	542115.0762
1628	18958.97739	12762.85449	2077.318861	30825.8971	42723.75968	48006.26589	11160.78412	60434.76998	18484.14479	73164.48598	63551.69528	2002.862208	0	64794.60943	1000.145143	20598.30613	7378.453081	0	5498.78584	5372.895564
1629	46471.85664	21299.61966	7177.171415	9142.447275	11131.40048	3630.566334	29777.35976	4808.822106	7633.469363	4515.889109	0	3051.678505	0	2190.73634	818.7817841	5009.305012	2313.347937	716.4379358	2335.263047	9526.653501
1630	1603.684679	7280.957245	12295.51993	4999.365765	16515.83388	1583.292426	7271.048474	10459.7337	2421.395947	7639.671687	5539.802897	3360.307017	4199.158477	2384.915801	26484.01779	31568.78732	2445.165374	30189.89296	2731.809287	8104.856638
1631	23720.5065	2709.252041	3859.965652	39359.77387	69663.78082	64353.15383	92640.27215	18567.22293	80360.71345	124131.1105	0	1627.308754	0	0	5683.067748	848.8034253	25652.17666	1469.901412	2523.490422	7561.017927
1632	63465.41264	3431.85499	6328.648301	21591.0268	29786.27236	102482.4556	43819.83672	77564.51798	56161.49377	15716.07501	296789.8929	164357.997	290064.6158	30889.26483	7709.875717	4140.529596	26372.16763	6366.614445	134564.9846	153817.417
1633	7430.110492	6903.89447	90370.70238	32624.04018	85980.07288	3203.88472	4525.211759	29695.37163	16075.34747	18873.76726	15209.0874	48919.7274	86934.33581	53239.59118	76416.08008	62112.19712	95010.12951	34063.01432	7737.480242	10851.30951
1634	39661.1544	52368.79136	44552.663	39152.77204	44047.0549	59200.66195	10968.89265	112699.6842	62606.39725	139089.9664	13322.25149	16351.28104	86655.76156	148616.478	61009.12559	65296.38115	0	5739.263994	30962.33213	36335.27219
1635	1865.452731	0	12334.233	3029.628164	1299.634706	4259.45228	11847.66209	8293.218398	11617.61278	13636.88431	1458.865668	0	4428.209333	0	3514.726533	1006.354215	5294.332441	1804.576115	2662.765488	2744.509614
1636	23402.13712	70015.12525	38033.95916	90326.96007	53901.0935	11310.09122	13727.78407	40318.3939	26311.58167	39766.0334	25035.4681	6142.94142	20946.53045	39381.5972	9354.826956	14193.63804	29347.01132	22535.20217	15010.67052	33236.16221
1637	1156.398364	6097.210155	6506.95999	8760.956056	5157.409915	2647.973979	5311.889956	7802.995946	4605.829014	15443.32856	1844.996364	7389.734634	4142.008455	9412.786274	4391.531296	3792.000734	5055.408545	5328.732601	12072.85302	0
1638	4005.094292	5960.166713	7622.850388	20617.89213	49832.07011	64600.56547	104468.0853	46572.89691	62547.48264	32307.09064	5689.658826	36839.15539	136941.4464	224066.2278	38209.57955	24445.3972	25001.80623	54394.30993	96723.59807	157853.4567
1639	1377.216347	37643.82952	39892.15403	45122.93845	55751.79983	19652.12182	76542.13556	95957.72402	105949.5373	91888.36236	18281.58525	12138.91062	94891.68668	56275.77535	40900.60516	39104.78042	115527.2391	30425.32481	116004.4657	111925.8814
1640	56038.66077	2759.87843	35231.79471	11709.80209	6775.078495	109221.9161	4848.223601	5314.533223	18586.24643	4569.404941	0	0	0	2120.439089	770.7217072	698.2454773	0	4918.207411	2365.823013	2663.241394
1641	0	35439.85469	957.1279395	1053.398309	1368.031113	0	1613.844415	3875.372402	2107.828916	4274.456001	0	0	0	0	0	0	2211.349658	0	0	2429.080291
1642	1484.488679	1570.478409	768.1320209	2102.236963	10010.22155	15733.54807	4987.445372	23532.85517	141854.3702	11548.57945	0	0	34142.80459	7104.871318	800.9913922	1983.160096	5129.112415	625.2463916	2616.889526	5420.512244
1643	10092.76212	9979.452499	2907.155142	18812.21651	25593.00099	18958.04411	23555.62527	38717.07056	43874.71731	76273.18786	24702.89029	28885.13484	49403.78788	29742.75264	943.9124304	1483.066648	176293.6005	712.0489197	57440.50627	48135.81582
1644	21263.09251	28549.31003	33968.39897	118285.1826	56819.54146	6502.529447	22541.69392	64175.05953	110924.9834	273272.3232	2612.46063	49332.04264	14489.92496	7312.252632	3085.562576	4598.069762	18234.96819	2946.453843	5214.281177	5277.092761
1645	242.3718073	4393.136165	65881.27968	5424.683097	19180.07908	1267.503937	74768.37766	10011.83628	2563.343965	81320.53417	2660.757572	5906.223984	2158.625874	2233.532571	84049.77915	80594.44485	7632.561262	63154.89438	26428.54417	10217.1246
1646	2317.336458	2058.107115	9961.278948	4778.565945	2298.346	103006.5981	12492.75078	6296.778347	87188.93217	87656.75901	1460.225709	0	6336.486299	27106.0939	0	0	103390.1905	0	3433.343687	226714.0296
1647	38194.66915	59047.88368	75394.70175	54692.47084	56691.1086	49119.20033	72956.55872	78993.85536	12422.64979	82606.24222	0	8947.286093	10151.02272	7710.774038	14766.5616	42088.52808	22983.0601	42860.74149	31675.84214	87289.4367
1648	5924.658278	51570.01982	99331.85444	53585.13706	59706.73818	14808.64381	90899.20158	75004.51906	32463.40319	91708.43897	25960.08741	14551.10893	77569.42871	39979.48764	0	5175.046225	84840.14517	835.5058594	10213.22242	54107.17923
1649	28037.14013	74949.44605	3209.637986	19319.30379	9860.333979	170406.6061	9863.109683	27954.88609	53158.97733	20750.25925	0	2838.304622	30352.3075	236909.482	150293.0474	142607.5588	205202.1571	23690.6538	260064.399	292528.1539
1650	28852.73492	16080.40425	39874.90885	38858.18085	27184.68961	168868.2343	22001.54342	72222.01122	122775.0384	224745.5147	33505.4772	31325.96804	4275.693018	21187.83716	13913.58351	14781.90154	4961.95251	7769.906299	7858.302407	10479.79026
1651	15592.74579	17053.61904	20666.95457	10287.83297	29547.67693	17892.64053	20696.22561	65772.96902	72301.38485	19516.94991	1735.904333	3737.231873	30300.07384	12318.48589	11146.89464	3799.873693	5280.961399	2204.940701	2675.994653	2820.897202
1652	3871.937501	3637.444603	8960.96324	7626.73017	33506.95833	17497.59746	140730.5741	54377.12212	52231.37015	96750.13567	11791.31995	220027.4366	287136.1272	170293.1512	8632.282002	25335.79694	237009.5343	7816.111897	37366.31978	82803.57534
1653	0	0	0	0	0	0	0	0	0	0	0	0	0	0	0	0	0	0	0	0
1654	19289.42694	4507.335353	25847.06071	0	1493.149977	1601.260829	3781.06741	2077.213359	2339.565776	15787.22449	0	71248.26716	93746.81302	0	38155.53836	64902.79668	179046.5761	94012.86205	90320.75933	221470.8445
1655	437.1266647	1648.132833	902.6860547	1200.942268	1243.404108	2615.116058	2961.800837	1839.540487	3979.045415	2384.704072	1277.042615	1338.898019	3519.13567	2307.702085	722.2778119	732.105	2144.380364	620.1693182	2496.823022	2461.3875
1656	1719.133733	69750.96957	36491.91791	6351.219258	9533.353326	2920.374921	3236.118212	2043.171233	11343.18313	24231.75579	0	0	0	0	0	0	4647.837546	0	0	2574.588054
1657	2357.886575	3728.707081	3284.584492	33455.86004	11035.99032	28082.51065	15852.13239	7647.127299	11134.4471	16619.46889	14710.8351	7777.427772	17673.8054	38095.4318	6298.499771	7626.619506	36566.53559	4827.268008	34079.95503	5224.074961
1658	4491.514244	7441.281533	142543.3347	113083.2997	2581.244535	4532.214338	2070.13834	5276.994785	15542.70821	30133.02075	9241.742285	1932.284949	2270.326685	2384.879304	3036.913705	2305.933511	7723.52198	762.4216351	5309.681309	8046.444705
1659	14055.52489	3574.236368	3150.04979	28334.42541	43608.46436	66907.14079	57711.65613	112611.9777	43719.84857	104502.3669	34476.83288	14790.47577	24881.63696	43334.87603	28688.55728	23923.67183	123133.3435	21874.08457	13017.55217	10437.98065
1660	0	0	0	0	0	0	0	0	0	0	0	0	0	0	0	0	0	0	0	0
1661	58801.27434	17762.1489	57095.08532	147625.0986	86768.0264	15176.7653	16177.08602	51479.48763	124086.9725	49095.92117	50065.13991	7762.856052	45037.65438	67633.18922	2398.166477	11208.28285	320698.1572	4426.316561	29127.77206	152046.8124
1662	0	0	990.4754828	1384.63162	1583.480105	3388.391136	3918.38012	43087.941	82729.15356	88277.38122	0	0	0	0	17019.21857	6747.432023	0	5194.467715	39527.43623	74125.23357
1663	409.148226	727.7498218	1756.273354	1137.63375	5318.264652	1389.050848	9863.681792	8367.011224	2271.864617	11617.10038	8082.149154	1548.005065	0	2369.104321	1730.755052	833.2070581	2320.556616	662.9096558	2652.33375	5152.198074
1664	1010.160464	533.2362726	1524.789371	2251.335062	1366.98371	1708.073514	3866.847671	2338.978206	2664.129639	2836.4723	0	1837.702727	4507.468308	2838.417737	10915.46082	8433.383064	25968.26016	0	3019.150986	17442.1098
1665	43162.42627	5153.257872	880.0211151	44612.78027	11458.15602	52358.48517	11666.22635	37105.25686	31033.50615	16407.65176	0	0	0	2251.040054	1591.60706	3057.498864	6889.519973	2673.261658	0	2439.473599
1666	0	2622.477449	5380.750347	38551.11939	1143.011316	66291.19484	166682.7283	27439.15578	8429.799727	97308.95213	8933.662174	3130.222654	1993.459263	33973.12066	9770.082263	0	6967.905447	10504.97714	24354.42005	111782.1457
1667	367.5175754	425.015961	1901.189881	2547.113741	4828.071685	1262.250846	5799.860431	1888.580292	6306.601399	4075.612229	2358.444298	0	1933.512056	2160.198853	1694.39066	611.9836908	2202.459719	1472.80422	2271.298799	11574.68104
1668	9521.656238	102109.2064	37329.69567	46366.42073	46824.9994	161930.6618	204731.4208	11991.44955	16863.26915	19613.41453	18869.60065	9414.943495	4360.354211	36999.12831	76101.98533	39618.61396	103913.1011	4158.173375	7331.686443	5402.067935
1669	2878.398054	3756.075167	6317.006594	23488.51169	36265.48115	176671.0619	40224.97092	150481.8002	16787.20551	277613.6551	0	46036.30252	361139.324	59629.91381	3161.855125	16138.7634	75497.47463	24115.22771	81590.31334	124268.4828
1670	930.5855585	458.5854446	20054.46463	3812.465286	1337.82572	57178.91673	7913.158099	79166.18254	23027.8456	50307.56799	1270.04625	1393.334121	3586.079344	11910.4157	995.6207593	2837.829803	39412.89424	2475.827276	19318.41756	7014.720366
1671	1088.216051	4238.037107	2122.895803	5502.214067	3305.918287	4036.84017	7454.778552	6775.002279	3149.516572	4291.864387	0	2744.791677	5662.986108	15429.87099	1038.877148	2863.361116	8850.82043	648.2310809	2466.452549	4985.555647
1672	22026.11902	45461.52025	43460.71809	25492.51902	72390.16804	73790.12833	169076.9635	231085.2959	167700.9749	213421.0816	114066.5155	1562.65407	51126.46736	19802.32896	134748.1182	134671.5124	89782.28702	120473.3399	99593.76	110808.2588
1673	869.5606123	457.4533255	1314.999223	6586.336205	1100.023176	1497.551624	4503.430602	1957.13042	14090.56619	4336.086877	1401.132063	1419.029286	10966.96174	4078.391649	2637.924307	718.9073163	2242.791101	548.6357758	2263.199941	2460.215984
1674	907.3944905	330.7627826	2562.756273	3347.407831	4857.069067	2434.278153	5700.635233	5314.714091	2064.071689	38814.24148	1218.804203	0	8726.67806	6065.239834	1217.84218	2265.543578	4476.685496	3481.623136	6882.748044	7146.451318
1675	627.934238	1658.494908	3160.118602	6804.492726	7339.230601	1306.602653	14740.4232	7296.514266	2321.05645	21683.78621	0	2723.930376	3649.686482	2245.528506	711.8903046	1114.228021	2329.474834	554.4309375	4435.343569	7306.742043
1676	1218.955325	16291.12583	4790.303756	4110.56399	5097.582872	1549.552181	1793.226083	22357.49015	31280.83169	21894.14995	1268.264927	6049.085625	13324.41772	2276.317441	4375.394738	1905.968919	9395.772649	3455.690499	7135.962781	2697.778762
1677	224.4015308	2248.096882	57299.1645	1016.85375	82497.82773	1249.520544	11197.39766	1911.667401	22526.46255	2335.967117	5275.908677	5913.605358	1929.734539	2233.899858	31263.1398	63249.70859	20220.4967	33417.35515	4678.09563	2460.612854
1678	6969.765723	6020.644054	48759.09025	27047.30444	93593.38819	51640.02153	7161.882484	8396.967722	11552.2481	2360.328948	0	1751.864821	2050.414958	11781.80244	985.7763666	6824.553935	7370.051375	760.4118457	9726.098379	5229.077761
1679	11666.89238	23190.23039	32394.1328	43818.49635	54713.41584	67027.74246	76580.2379	84970.15729	57015.83004	50071.02819	4282.277267	58216.76947	95723.1448	67342.04851	46916.50794	46041.75159	100252.7871	40773.05542	73470.97	72336.61755
1680	8478.017483	16472.60657	6654.235957	25032.88188	32396.46773	27714.62052	55145.73473	98722.42973	153643.5285	31272.81343	0	73005.68349	280954.0956	150265.6579	141357.7887	57398.15027	117967.8498	28379.68383	152104.1283	315382.4907
1681	45225.43234	21090.94215	4912.515007	17926.1978	22901.39188	78021.45967	137255.8219	92447.61897	336172.5179	169350.0362	2416.06793	141043.897	177324.4865	166537.3057	997.7971564	1013.999041	273197.4594	892.0050458	132233.7088	65227.27184
1682	1184.543062	2092.595158	1476.324932	1077.634819	2420.708071	1371.150725	3188.827343	3885.504675	4275.183757	2183.15907	5955.976318	1405.644708	1980.063688	6484.120774	887.3690735	1481.987703	4622.688259	1308.342404	2409.157749	2548.441758
1683	12304.06102	33325.44127	42484.11386	56711.7903	72149.46661	3788.002097	17986.80955	7657.735682	157101.7055	70375.46012	11930.8053	10332.04823	22061.93714	31708.84357	1071.574871	41154.82852	4771.484099	19619.22901	9251.484705	5106.851917
1684	9970.322069	13176.93978	11126.34263	9490.968571	18274.20744	20191.771	29746.79689	110987.4305	25076.80852	36749.75147	7105.741681	120682.0306	48292.1436	2571.134897	60331.07994	34649.50583	86664.25348	55047.50889	70239.11673	90693.35604
1685	261.0757013	1431.375705	689.0944427	928.0163562	1074.19834	1234.44468	1539.912733	7009.953135	4111.692605	2147.324019	2551.282207	1464.901139	7330.534882	10286.43548	2740.648469	2418.277872	6691.816055	1000.331886	2228.025938	4833.192568
1686	273.11625	505.3136078	3709.341233	1029.309961	3626.763003	1361.812555	5693.159597	1958.378676	2250.957715	4262.110203	632498.797	1601.928523	1978.020483	1998.695797	5094.882318	3834.984313	4508.555288	1378.375175	2357.14166	2602.932847
1687	729.3851587	1733.774161	4523.178801	66094.98279	178744.6883	102560.5699	197785.4769	128350.2621	150623.8325	176254.8652	95641.63358	246379.9194	279901.0712	89969.99949	8302.685164	11439.2489	231835.2147	3809.300076	152548.1986	226585.3119
1688	2257.713486	26637.50604	6408.085593	13305.21631	5308.098541	1589.022026	30916.50546	6952.418265	80852.75699	138244.2152	30291.26446	1803.214303	1985.060094	4304.463684	2154.215742	2497.583589	6863.260078	593.6048218	2405.138533	2588.810603
1689	0	0	0	1431.029773	1546.036304	1602.249045	6077.430417	3765.976556	2097.687458	10362.69436	1612.078077	1574.480797	3885.175334	2252.172898	868.6658441	812.4072089	2274.176711	606.1091913	4643.307378	2479.090034
1690	229.9661115	390.9033188	1577.816025	3959.870087	3881.079223	1261.074375	1501.339471	5342.138492	3994.819794	4064.684403	1320.521023	0	3567.87613	5979.379702	2050.253866	616.5083002	2244.774485	519.8791278	2198.375728	9376.196462
1691	1966.150214	2293.230446	3151.355262	2365.384666	1206.594756	11090.24234	15309.07721	7485.691886	6233.392881	4365.488474	3591.113939	0	3789.611115	4276.867068	694.2178015	1833.919288	8912.699539	1531.946629	18160.22138	11738.19483
1692	317.4307443	551.2499945	1257.730043	2535.205704	4187.322704	3556.528231	4571.202942	1845.556381	6193.773666	10321.25655	1276.466627	0	11027.46132	4107.162799	1319.322799	683.46375	11104.28352	2452.760953	4474.923267	10960.01246
1693	1034.077041	12833.54769	5527.645714	3514.960939	13089.33461	5881.593834	2978.635188	5607.146217	2070.400583	26977.95548	1290.340283	0	1839.458188	4085.730725	650.0267853	1663.240122	4521.491938	1891.760359	6605.897542	10597.53765
1694	6163.344166	463825.9866	530532.9559	454495.2398	489861.0107	14265.15895	455170.4157	550972.0758	552758.5569	521397.1413	0	472686.1182	397772.5777	494900.1953	385977.4256	448475.0371	514605.2099	379265.6417	143753.966	567303.0828
1695	297.3738181	114759.3808	180663.5211	112294.2896	172466.9283	2230.379604	325775.5789	190416.5079	141524.6964	247939.1402	0	2167.383845	49432.3349	762271.2275	171266.6149	201581.031	405239.2973	101335.917	60118.69875	121053.496
1696	83011.91502	252079.6918	241621.4735	168975.0238	218818.4496	51421.49451	269006.3824	353592.6496	238738.4813	292117.2669	122777.8279	242057.5584	173636.5381	321115.5231	206932.4898	269251.218	230595.7624	176010.1601	313167.0295	386279.8238
1697	0	0	3152.136156	1295.287965	0	0	14173.88841	3811.052373	1849.55892	2193.718184	0	0	0	0	772.6808606	0	0	567.6281982	0	0
1698	0	55142.6321	72326.36746	103979.8039	93971.69361	1045.496195	127102.4403	57830.83294	133992.5789	178406.864	0	61586.07647	61844.21805	211990.7142	107756.719	108393.639	237227.5201	58705.12864	50124.24302	45716.48559
1699	0	9026.601742	50856.04784	3834.974251	58456.28137	1069.405082	112490.6847	9426.869257	39099.25225	112309.2203	0	0	0	97474.94505	4486.765074	28736.45131	114551.344	1337.057917	2903.743521	10890.31663
1700	4369.41618	60972.54368	84086.49012	38339.14277	98772.24965	20655.26609	29596.13151	149465.8948	241310.0806	181620.8704	0	20865.47868	121823.9309	115928.23	29587.21272	99574.76652	89642.57261	40459.94794	146557.8737	176252.5122
1701	8638.144819	136492.0655	151787.7831	158798.8548	26316.72511	39325.55399	114617.0992	55884.10263	560936.5458	185341.0842	135047.5032	377091.959	663325.3395	753210.1594	32719.61094	81366.87336	511006.1693	44416.74424	391605.2344	203470.4359
1702	345.8933368	124761.3206	107501.7252	41198.72332	90861.60841	0	81092.50416	83902.97855	102379.7484	94545.04504	8976.868989	105474.156	75334.03007	89990.96976	47907.15674	45796.2701	121207.0974	28900.12999	65748.49025	86651.66748
1703	4441.09718	19659.68052	77852.81423	12247.09099	96015.49113	5410.173354	94261.27831	121092.4495	121373.5705	39401.85075	0	40738.00449	74346.84191	30935.94113	70295.42845	98375.78455	52647.81812	3447.836136	71288.328	99458.99358
1704	260.3706042	0	0	0	0	0	1352.429791	1939.550306	3854.866091	0	0	0	0	0	0	0	0	0	0	0
1705	27532.82584	95016.49368	100458.7851	87584.16594	113938.5029	4751.150065	141840.759	169918.2026	159153.149	178192.0662	0	5869.297661	43710.0563	50985.98706	181736.4777	141286.1403	87180.47352	108218.4401	130511.5282	193828.8538
1706	0	1872.619442	63949.77934	1832.270202	5987.086619	0	11621.08634	1820.633566	7442.850696	24015.3276	0	0	9204.145291	45731.62887	12392.24457	68975.26266	79475.90092	4660.177983	78143.53781	148520.1188
1707	40200.564	60644.87413	85235.86223	79518.96765	90787.10034	80435.29085	130067.9779	112331.9405	159256.537	131756.972	21082.29052	32078.35525	98634.03242	118550.401	90339.48014	63864.5805	162565.2484	70502.5028	133610.4898	132881.7074
1708	5890.98167	100517.5597	85529.72887	84210.22799	80848.04269	29280.88485	99867.89622	114891.2561	130701.4702	92367.26009	5303410.173	56838.78828	107388.9405	71633.70856	59904.86076	52573.87885	140950.1837	42857.40248	87435.75108	121501.368
1709	324.3798688	8755.696146	20385.049	31788.56881	51123.45129	3240.107578	73875.11199	60194.42886	7798.034033	27447.98507	0	2605.574619	22381.36101	15025.68739	51021.38403	28510.47277	15025.75037	22435.8699	6958.81968	31146.8953
1710	32179.56166	125660.3485	31946.95015	6984.148359	18985.84994	1831.350267	48123.72182	4133.720347	3758.19783	3888.732568	0	214312.149	8703.070239	6810.137974	121521.8028	5647.085969	4663.751265	3537.95985	4270.134902	4795.450269
1711	119554.6379	153057.1181	160214.149	176576.7886	195954.1011	125418.0654	234947.1617	255298.3727	269170.9148	371577.1947	0	135610.301	340899.3292	299215.8661	202753.4023	179575.0103	219878.1894	254569.7576	221903.5466	329467.4887
1712	36932.07906	67180.90899	89329.70467	88281.67794	107094.3642	34090.86347	113613.264	106783.0776	127760.8236	164283.7005	0	33015.97794	9182.449226	13753.72152	96837.7644	62311.45544	58306.64903	55526.39093	124374.5609	168645.3892
1713	3546.169909	69683.26993	32179.75641	54804.94011	67041.18774	16708.86359	42558.80615	54092.39342	76889.99523	92109.82181	0	28412.96406	28962.65013	50870.27953	178201.3641	49595.81043	263733.0823	157739.3973	209056.2984	212723.7406
1714	0	1695.058253	53950.48898	1895.948251	11280.41061	1036.104126	12197.86849	10460.72998	58214.11354	65853.6931	0	0	12493.50803	12317.14842	9067.055186	7715.210643	86409.3529	1850.683486	5815.008625	49897.83372
1715	2904.286421	26444.8503	27675.73511	11406.92255	36319.70717	68366.70289	62451.36705	65540.30977	70015.64075	32247.25759	0	10051.18915	7935.167915	23854.05203	70762.76749	55821.48931	21077.20684	27105.06031	12393.97918	20609.11504
1716	79141.99433	103282.8978	123359.2275	121852.5903	137719.1083	132078.5257	213310.3269	296870.0075	229912.4496	266144.0549	0	33111.11739	145519.9522	260803.7241	141650.1924	158048.2605	197666.6694	131459.7355	252651.1697	315851.3812
1717	28662.57677	24629.02253	38539.67273	49008.55882	68667.17412	55683.59333	110878.5237	77265.28373	130815.1862	51794.24517	17872.99603	25362.25573	96484.84295	88106.02278	40293.19047	33541.15728	101557.0894	38809.22428	96153.34342	70994.0537
1718	2519.399383	11211.94491	11592.30553	12064.62365	41707.15479	36994.27118	16295.27619	19547.47053	28868.61959	29827.75157	65532.89375	36546.35524	121915.8464	49312.80299	16568.152	4328.614567	105320.3493	9153.16764	79978.11978	122100.3361
1719	9961.169714	14193.03845	11526.77151	9701.147871	22551.02021	15764.78407	9458.571621	83159.29936	57404.30237	21186.09735	12954.97782	94648.55021	277614.203	137319.0364	28261.2759	43764.43436	173315.839	16302.68015	134494.4233	60911.80655
1720	32127.28019	137048.646	29419.74534	101112.8152	39042.90051	78843.68398	122499.626	86761.20585	223553.144	91997.80407	175520.5451	176477.8725	12077.75492	45114.12937	60039.23219	38451.07857	124532.1366	33489.01146	42890.25885	142904.0086
1721	42521.1625	126124.3778	122497.2143	111583.7047	126257.842	62089.96246	146286.3412	62498.04066	171785.3345	166482.1563	0	18710.96454	17070.24298	26051.82398	54325.39275	8134.160083	78428.20781	1088.395148	39763.53272	69567.05784
1722	21944.01836	18305.05776	23914.45023	12713.40012	38376.95913	37517.5031	19159.40024	39395.4688	38330.01752	64155.97969	0	180832.1093	13199.08823	56247.9243	24058.47983	4589.025564	18433.38592	8859.174082	8427.753479	85579.05997
1723	5290.838613	6941.348928	7963.556279	4084.065579	12940.82962	51131.06903	31288.23743	56275.13417	57402.23059	59054.99301	0	3361.627661	19271.60073	40275.74445	9149.090164	10532.89463	185207.7703	22755.35361	369948.6012	40581.1472
1724	495.9917221	207203.0606	67581.8663	133107.5666	241745.1076	1440.462085	269346.5928	231117.3492	36400.23844	17409.44684	0	1690.162394	8654.213584	45071.99075	42622.25994	65692.97109	160848.0969	1935.082723	149195.3466	113901.0048
1725	11708.52331	47530.7633	52455.69828	81848.71496	71201.0097	67513.15141	89608.97688	30156.96836	106604.7687	122996.4453	0	2991.051519	12597.15977	224085.2962	53803.36103	52267.89572	116321.1869	57538.63875	113913.7957	104270.6784
1726	2651.045799	10867.60635	84473.6705	65488.04865	104912.568	22976.59867	61261.22546	15609.56687	94318.34905	24432.38502	0	2500.156296	0	3123.493022	82626.79643	44883.47479	3252.73032	31338.18043	10243.4445	16233.31593
1727	2133.667994	9737.343461	5503.991785	19762.62988	28642.67357	28183.28097	26914.43573	43013.20894	23451.83793	36207.89295	143526.8695	0	2433.620127	5530.766484	11489.36082	5898.852048	29479.69518	11959.7949	25543.78084	101333.7252
1728	11928.88789	10787.89005	21454.1328	17386.23755	41017.65035	8929.833142	38357.6595	27556.26322	50316.97975	70494.34011	12199.6463	37608.20689	227398.9363	112953.2593	46311.57494	7076.015295	102936.4907	28512.97641	110539.1441	120953.6938
1729	2152.911193	65114.69409	91891.48691	99141.12332	154870.9714	8069.519326	104349.3314	57442.35386	61297.95515	153295.3598	0	2679.752109	15293.63131	30550.18192	29652.68818	19974.4326	36887.36035	10034.85668	112698.3309	110895.644
1730	7245.901051	13448.20916	14803.22945	20752.13137	36724.73741	46913.21453	69734.52924	98391.42519	51698.26025	37758.77226	0	27782.80506	141175.1034	146785.3299	6930.23937	39914.44544	66990.77231	10863.09533	265835.2416	100289.4326
1731	8024.639968	10492.72376	11047.19888	15643.30278	29451.20988	23542.36926	31714.96025	72455.0418	18654.14509	7420.192603	0	59054.81676	29710.03934	212043.4481	14645.0886	15242.89936	250.9180801	12486.10359	4900.475347	4653.448682
1732	7644.127932	142459.8856	167146.2783	34477.05012	221241.8661	20326.46892	328850.4066	69318.94067	131427.8672	36069.56125	410911.069	170844.2856	318647.8125	311160.5496	9362.443542	45355.38632	142786.9902	24617.64601	366364.12	365882.4593
1733	21691.61984	11966.19407	13878.10009	64183.49875	12991.91296	74593.8572	50640.08542	30442.69888	88194.90582	102469.6102	3578.816426	27527.34303	6944.098557	62689.45312	19555.39015	40371.44925	78742.05319	50715.17137	86903.73262	15962.48941
1734	3709.37191	160304.5644	225754.5596	73494.96809	295693.2468	52913.43053	351554.8466	97514.91777	94295.70451	110415.0644	347131.298	40964.37951	223238.8609	321646.1045	17684.89911	31595.68759	200901.8972	51255.41288	359249.0356	141613.8436
1735	9577.717445	8147.414762	25652.31538	29401.77545	27959.943	76594.15435	44041.31458	38739.07698	45999.90383	86200.41012	0	11691.17294	5295.634395	17679.2274	7166.981298	8695.794525	26059.34585	20016.26282	138184.4822	71858.19854
1736	8044.271825	8691.147733	200434.9245	4556.419515	273691.8458	21713.44583	44697.72276	6869.046526	49901.551	54315.27742	3675.323276	2915.71218	234775.326	295142.5485	13693.45344	14942.31974	63955.18413	29037.7591	402114.1101	65378.37514
1737	8929.575626	14746.96435	152499.051	104147.0008	132285.5816	10590.63609	231041.8155	212421.0717	200054.1057	197723.4662	0	2942.834224	20262.89883	21812.65453	38972.71969	3660.166318	98654.71857	6543.218641	40807.22276	134988.6165
1738	839.7986792	34791.11726	135108.136	105014.4521	145620.4061	8926.285166	106051.0087	105465.5112	223155.1184	47790.7391	218147.7365	0	0	10835.24643	20199.75789	14447.06772	12150.83243	3358.238165	5259.27813	43830.46901
1739	8266.094674	20106.88391	15961.06117	31612.7605	5750.736064	8388.1849	14677.17539	353563.374	32323.21722	52031.76207	0	0	0	0	6835.021465	48580.46989	3229.127424	16397.2392	3676.603447	3335.330303
1740	28529.10507	71835.91214	2442.929293	5302.073221	7291.448584	11750.06053	26983.91476	70741.91826	100363.0968	136192.3528	81031.5117	26193.30899	20454.62667	29470.02144	1547.959735	3039.27583	48719.49693	1659.921411	35744.84084	10866.4787
1741	14279.71201	37920.18325	11883.48973	40695.21861	18090.89468	64169.34513	30152.64086	92839.17502	45868.04339	57932.18699	0	10792.25684	9608.760901	20759.3222	28950.72077	29353.37064	51663.17465	18304.85291	124277.471	233379.7664
1742	0	2420.720688	5079.000765	6228.028548	11788.6211	0	5684.122222	39243.31172	13910.48898	27105.74536	0	0	2039.391057	86100.69569	38540.13168	8294.761772	45861.13809	1851.21317	2713.814297	24653.96106
1743	11586.31555	25281.78656	9552.489218	5675.513708	16488.9259	44253.04558	65561.54232	101465.7594	91605.23427	41510.45553	3612.405344	161149.1633	250420.9285	22154.28581	24643.08281	15815.72228	74394.20826	18111.27725	195095.5272	94151.63763
1744	8265.687935	6168.511989	5198.261613	13567.27952	13456.94996	10224.08823	42001.46428	58867.09576	32201.75616	33872.10927	17046.0426	8761.171047	22215.3115	215716.1575	13165.8921	6166.40358	66185.35788	11478.2969	10862.8039	43225.24108
1745	14871.38224	5721.364819	18826.08385	66585.72347	15370.90372	9784.54968	21522.30946	92695.10911	33721.70069	106388.8378	0	5909.571277	9740.910432	116266.0992	6554.316251	9944.156199	147576.2452	4015.189709	207039.7628	68976.08407
1746	0	478.5706165	28827.30984	0	945.2887262	0	1256.507952	1790.738998	5533.094773	4251.626906	0	0	0	9497.373333	1525.443893	8852.296243	14677.00115	528.7852606	7658.751182	30645.73578
1747	28517.48956	3774.556274	9170.818077	60282.82906	41869.9077	60376.83405	23074.58301	67494.26162	87718.48627	82067.54309	0	5777.265403	49561.07693	59846.95672	47059.94438	38595.72605	143066.0222	8576.411191	96265.83578	68004.6688
1748	1827.043783	54764.22895	4159.5577	17937.85577	3995.407002	4713.578405	18868.94875	56641.17207	11672.30407	51433.01174	16443.91872	180965.7733	6996.099265	6502.074192	6486.672572	4934.208069	21769.12412	6194.925483	37767.26177	40749.51454
1749	5280.954745	6859.739465	18340.75269	204851.876	114163.243	82105.70097	17076.28566	9054.553191	10643.19624	266407.0682	122011.3615	20586.53394	24394.31251	9944.599966	7480.13361	23445.88931	12837.53699	6402.694633	17098.68385	18473.71545
1750	0	56461.18156	38265.18889	53580.13203	40206.96558	1458.093197	72324.4031	95204.89972	91776.00222	95964.19686	0	98867.69228	57673.69115	98981.25366	53878.63578	7532.93042	104379.5718	18367.76363	85535.80973	63920.381
1751	7283.514862	4762.569686	14351.47228	15715.07709	22784.05509	23571.21015	47620.67418	103141.2931	29910.77363	139209.1826	0	2425.520303	5816.80905	117256.7219	8812.235112	28626.52504	129563.1124	14535.00239	62630.47815	198196.6672
1752	7567.545891	7540.225874	4194.309703	2190.075656	5314.974582	1348.526228	20714.24665	6364.333773	4095.170771	4180.561414	0	1583.812804	7608.1158	7008.593093	715.7894568	1322.73952	9116.057043	544.5006042	7010.777329	4843.274084
1753	8207.044695	3121.962341	16179.56323	28301.96925	21125.69535	30380.15216	20128.92294	77490.25723	39411.2848	52180.8777	0	2499.472288	2927.32051	16147.89498	18078.5234	6829.414087	109705.0468	16445.97851	145348.2518	60923.30092
1754	13987.63669	23169.02628	13513.78308	16922.27871	30759.05373	33472.6005	46810.33608	59723.9554	77423.8321	39269.87955	0	8273.015068	11600.83305	23900.03158	16911.05248	16714.25266	25844.84338	10300.10821	44147.52681	52173.49991
1755	9391.515128	5925.338958	14430.82806	39552.51013	17927.29069	40953.78477	21001.98879	55817.29039	57516.08684	67875.28819	0	21774.79066	9042.339265	80725.57264	15770.70999	14946.9245	89731.51167	13991.84219	46358.22111	83251.07275
1756	5624.305302	16962.30183	11561.83107	19673.07642	8705.102347	26904.74626	142876.3643	15944.96355	29036.43177	54298.91034	138581.0636	0	0	30079.46968	4383.191147	7873.058441	28411.37566	7960.611584	38598.70724	20764.70175
1757	389.6866956	70201.68212	68847.2344	221074.1262	71017.98201	1432.322985	358764.8155	75753.07418	89533.73907	113207.801	0	25105.81928	106112.9652	25188.18902	125899.1848	134173.1957	96220.78422	44528.19561	94947.93145	260598.3885
1758	11143.88219	11792.43551	20307.36933	7727.720186	6296.051532	16459.46121	24633.09319	67233.29993	32908.569	64203.5377	0	2560.833193	6010.795635	95522.2194	22030.79255	7151.233879	114718.8083	11197.93224	74768.81317	30872.17656
1759	8833.826016	8408.44006	17891.21078	8486.113854	18083.71514	4763.467134	4955.635862	35950.21715	54465.41878	307075.9251	0	0	27230.89118	144512.9257	28371.92913	12507.94705	128038.679	16577.20929	124255.1834	110468.142
1760	419.9968364	434.73375	3794.560571	6214.752614	1146.698921	1391.829302	1571.703431	1913.428784	2175.043052	2238.1425	1282.050846	1504.012906	11138.37616	31097.59862	3506.158235	1371.794733	39002.372	591.8675482	4695.127932	2537.651338
1761	5269.925134	14094.52582	14243.51764	33820.69096	12758.14159	29983.64708	22687.20584	14129.06721	16154.73296	33883.75167	0	16074.5384	9604.346023	197089.8135	18849.93894	23808.72334	90600.42762	26076.83797	125892.5132	98809.6825
1762	6539.700969	13257.28443	7583.69755	25673.61386	11997.88194	40966.52423	31942.59636	33639.70391	43134.28501	45118.0337	0	2426.890254	87977.20389	10175.57246	12129.2993	13142.01528	142907.8994	18910.81832	67703.81904	49450.63863
1763	0	37022.29274	17970.7377	207072.9777	58015.40131	0	281176.616	63641.9788	14054.13868	133632.9038	0	0	29316.97644	38701.07578	105975.1038	107961.2379	151177.5789	979.9102771	161516.7233	279685.2912
1764	4660.484524	4974.797644	5565.966742	29621.04326	41150.45679	35082.9788	17609.47258	67560.1086	12249.94289	87968.7323	0	0	9407.378079	85739.8519	8024.150116	12303.30508	107956.3392	13777.27484	120100.6702	47449.69092
1765	0	37587.81355	29523.90041	17829.50454	85844.71367	0	80959.96118	95446.9658	189663.9197	238615.1441	0	2075.956282	12194.48132	2609.002156	93110.56507	85325.41431	146474.371	26091.88898	33870.83858	158815.7811
1766	5149.756534	4064.369498	8487.962908	12826.70853	70819.5231	13481.34345	17221.73006	14200.85819	17244.28953	46408.35344	0	0	3326.798562	12431.13863	14675.77887	13397.36354	118275.8477	10709.27453	270673.8061	338525.6222
1767	0	39656.35373	24976.67736	4957.700175	132656.1068	941.3976819	15847.86023	113683.4965	193449.6055	239319.2728	0	3421.845491	100168.8654	7072.340537	3759.528845	86857.96525	138074.7592	27650.24615	39297.96762	169943.7973
1768	34081.60702	70486.54004	3133.78663	2542.702852	13283.96412	2747.371249	13815.08187	83870.87199	135412.8822	74759.14781	35832.07992	9679.793643	21049.03292	5886.38918	2184.012246	1757.783309	38769.16112	3330.515312	22519.62196	19971.32706
1769	12887.43915	8096.594498	14109.06941	13966.84725	18335.63276	34382.70333	20234.45803	94625.30295	42249.0414	58292.20386	0	0	2853.434751	15159.31051	9465.860153	7035.345135	55216.01042	7701.053342	69069.67311	212078.8989
1770	24428.91388	57402.054	3677.089173	96774.64881	91161.82291	75654.67924	63283.76018	75820.6715	114927.6066	213929.0801	188389.3618	0	2566.612705	19245.61796	6457.590709	3735.426427	7930.836343	20761.29422	60590.93356	122172.5743
1771	11343.63189	10183.54653	146996.6002	6288.912363	242250.6529	16731.17609	14169.79466	29233.57737	57899.58163	215202.8601	3328.726597	2846.313083	3393.078289	256344.9452	12954.48315	5481.834771	107608.3872	4893.690223	313931.9671	307770.8862
1772	611.2341815	2787.629099	1375.379912	7517.639665	3098.151877	10780.77081	6331.638501	19688.59733	19261.91566	134623.4604	30441.5303	8436.059978	11659.44943	15956.03496	2717.895267	4174.327229	8397.78884	2303.875693	32403.78475	42506.64319
1773	6030.88274	8931.943317	4840.411155	8736.186995	4690.535581	10028.02473	15890.0671	117929.1058	71864.70762	280191.9478	0	0	2687.001394	32631.69603	2904.296975	25114.60255	150419.6733	2492.998846	61413.6405	183200.8968
1774	0	37076.88062	8364.96355	2473.169797	120843.7175	996.9784003	10262.3745	64911.69639	92695.41346	191339.9976	0	0	85997.00889	7276.334194	87861.89625	78633.19419	95155.3825	1534.984891	31391.52546	155240.3638
1775	9231.616282	57038.1989	76240.03323	78376.07449	86341.58479	142413.3291	61685.51038	79778.90023	245461.5459	169436.7407	0	164734.0271	218345.5635	137081.6767	98270.76463	104081.6226	135790.7697	108493.872	257245.0524	193825.4746
1776	268.55315	1070.020833	6090.278152	1043.771188	1358.709741	1197.013085	12159.34851	5417.374504	2074.548142	4256.197317	0	0	1732.935663	2180.208406	627.9412775	641.5920264	2189.741506	517.3863629	0	2201.914688
1777	6138.842767	3979.326453	11638.76861	20880.36589	19220.8227	4461.279807	17613.91644	45358.65428	17571.37731	18236.97352	46785.90222	3101.174275	52589.4776	225136.3024	19251.63516	4226.490828	252075.4525	15276.72594	350410.2715	44291.83844
1778	7623.163652	6281.202431	22420.65944	15847.88317	18562.88333	23057.87019	12077.24565	29679.20096	20753.74147	27707.26523	0	2319.95696	2555.775879	5583.505737	7818.944202	14443.91895	177128.008	6801.741647	188131.9052	202199.5149
1779	356.2474274	901.2050848	1111.580508	1240.341416	1624.443047	1540.116848	1963.217252	2241.516621	2288.516968	2318.434014	1824.839978	0	0	10242.49094	912.3458478	0	8172.617981	0	2423.849194	5441.53645
1780	22168.74729	12032.07344	21028.85407	12841.67279	57554.7489	30874.77149	132982.2041	33729.40017	27111.32532	32957.56625	198872.0117	24982.94534	385500.6502	40214.37389	2033.922568	12909.44732	114926.6394	6674.884204	118627.2236	110105.8968
1781	3097.07402	6618.61448	2679.78563	13464.50702	23305.88391	30750.04361	18491.17847	21317.15711	206555.5148	45756.04688	0	0	22217.50894	26410.33427	9793.800194	8182.738964	299452.4851	11555.93391	189661.7289	245505.0996
1782	5752.267006	11981.91342	8424.182153	24495.53058	43896.74762	28261.05203	21394.34273	241837.5925	18581.98925	275561.7531	0	2419.327485	2836.914609	11336.01746	11243.94344	27834.9351	90908.10951	5801.70679	136760.8174	192203.7644
1783	3897.303162	5999.874695	3777.313087	15592.3066	114817.9242	17691.49908	19526.41852	117244.3943	52247.9127	13655.33449	0	0	12481.42814	5915.644695	9832.408997	11527.75978	110091.5254	6734.366649	53654.95675	101145.2671
1784	4895.602787	3046.274482	10710.23095	6607.767645	7323.358748	20496.92954	11878.77616	46272.46132	113465.9795	50852.4547	0	0	9044.313882	103153.9153	10287.87394	9838.655046	202219.1182	3318.345877	97726.92586	127215.1301
1785	0	19383.91818	15687.7705	7243.274284	78029.05172	0	54294.65291	69443.61468	167062.6175	215232.2309	0	0	58235.93719	2287.71936	83633.99606	69508.50702	84506.42492	6003.976688	28816.77909	57318.37447
1786	0	437.085	2061.035464	0	968.3571039	0	1311.259109	1767.39895	16050.9303	6337.942537	0	0	0	2395.100764	1570.783381	7729.236652	28410.66521	510.5549158	5161.470872	28137.95356
1787	7794.993708	5608.654265	7808.323116	13313.18813	18601.29895	4950.587256	35129.66678	28872.49599	9883.439473	65254.76012	0	0	2827.897207	47228.972	2953.727069	7214.073746	167526.0546	6246.38328	153220.7775	73319.88624
1788	3054.685578	13763.28037	4538.358142	9687.913213	31023.90127	11911.94579	13603.47969	31640.40231	53902.60368	50618.86644	0	0	2520.682844	82329.6649	7425.621801	9566.394038	174979.1038	8791.624116	141356.1496	147682.3544
1789	7586.839605	13457.29245	17635.7327	114672.6074	10621.12031	31547.53175	39617.09484	23317.75627	57027.22257	53205.52482	0	239372.5184	9038.226021	250742.8872	33778.87834	16439.46022	234540.0895	38859.52495	139778.5227	327319.6924
1790	2883.915846	11173.12918	7949.298105	9499.866057	5080.974086	36685.80613	11437.49168	54292.08954	183223.997	148986.7279	0	0	4867.716643	109914.4278	10353.84105	15287.30012	222918.4084	8791.972646	200825.2329	226131.4708
1791	2005.073851	5559.509555	8252.053035	8694.16359	12316.63606	10148.09648	12981.02811	110892.2504	11640.81015	38429.67135	0	0	0	4782.113306	6378.386653	7796.215367	2704.38271	5870.33116	43201.95601	113823.5646
1792	546.0841269	989.9196048	641.6189758	899.6904163	0	1229.323436	1527.759613	1674.231394	1941.406556	2133.691458	0	0	1754.787689	2300.462227	1276.288332	1368.760803	2231.432446	541.6639618	2674.715581	0
1793	6384.777578	26125.30902	23858.06629	12107.38507	55937.30689	37888.2429	68875.03906	107346.8005	149334.0723	74331.26693	97716.59408	238192.664	130951.0792	119252.3561	23760.93093	36269.73948	217357.6845	9607.734316	266514.1367	204963.1446
1794	3949.071727	4853.687589	23879.814	5088.472606	28088.73978	7972.35282	36016.96668	56326.54197	75126.5748	116665.7187	0	0	2907.019226	87169.50552	4772.071644	16300.6762	325431.8966	13892.95435	121728.641	115363.5042
1795	942.2021063	23442.9039	6905.159564	18432.11818	205543.7062	221193.8995	45436.44234	283520.8019	179156.4756	264682.5287	25488.04963	210874.1437	176941.7028	113477.4253	165239.8519	14977.0232	98591.25557	6441.486401	299850.2764	133739.6154
1796	2028.625785	1744.625613	2193.498116	1068.735333	5435.816276	17424.48656	1756.248398	7429.321351	6699.67853	13168.76945	0	4643.022898	31227.34717	2348.713125	1922.720821	3779.30428	4895.221047	1666.041205	9328.879951	7421.706848
1797	6302.340641	9855.571047	5035.607743	123717.2197	19133.34319	103361.3431	68821.99386	79424.49996	128711.6323	213407.5718	0	0	3990.729075	91189.45434	19271.29192	4243.190303	123565.5906	7732.092748	331312.4589	201767.1678
1798	2549.230474	7311.771284	11783.20774	23773.80625	10231.12812	88058.15935	53562.49342	81302.14776	174295.4623	100416.3856	0	0	2608.203098	86933.1963	7260.915399	10177.85962	80695.04731	9518.786032	307951.5435	255638.6827
1799	14309.65266	36633.06801	86793.15742	62699.07083	51376.82432	15904.6242	98846.41661	98922.48924	33369.75211	78026.90035	22853.14587	1693.540624	20424.02871	132849.4514	33368.8954	7489.683754	66112.29848	2172.976961	10576.35514	61189.51242
1800	5027.262953	10697.32886	27553.41713	34180.97635	19993.52307	19588.73556	162222.2391	46054.97595	112358.7048	47332.23883	0	2495.322795	194928.9254	29487.99713	19170.88155	12125.8728	185824.7142	22751.04684	115009.002	244871.1286
1801	4114.201511	6993.277861	9364.029564	5180.115696	80558.97527	8264.489678	83992.00906	238516.1449	202789.7813	213987.1405	0	0	2230.476042	8713.560447	18160.18838	8484.860054	17145.6176	9290.189813	107078.2645	130192.6087
1802	0	0	0	0	0	0	0	0	0	0	0	0	0	0	0	0	0	0	0	0
1803	0	33396.59908	31424.91908	2175.061994	128568.4527	0	84741.09091	135442.968	191199.4362	237483.5372	0	6241.852588	95460.96839	7709.350913	80979.58621	80063.90148	43848.40536	25533.16543	45138.11761	121969.0908
1804	0	0	0	0	0	0	0	0	0	0	0	0	0	0	0	0	0	0	0	0
1805	2345.261008	8094.056063	4837.28064	15246.65483	22628.82845	22580.38068	2989.826257	18196.20573	7617.41874	2704.517095	0	1630.765898	2167.97625	2279.254087	1720.407486	862.544328	4651.376506	1403.533647	2349.285952	2577.005046
1806	1783.941872	1258.566411	5208.738787	14237.14269	2137.174698	9957.282166	8964.13712	10431.79653	11436.90902	11105.27497	8857.525895	9162.824513	5045.922806	4688.850688	3687.841736	3380.74004	16200.93193	2078.947009	7234.938545	12655.57436
1807	367.5370619	359.8497125	1602.689664	2447.331059	1982.73967	2412.722812	11612.68991	12286.46848	1990.380377	9988.02423	1123.14642	0	1875.642374	8021.092148	1756.569919	1128.61559	2234.615625	738.2848618	4662.319922	4667.523948
1808	2314.864653	6277.557806	4279.568496	20264.25516	15600.65173	17120.53992	14049.8777	121480.468	47247.08777	161878.731	0	0	11756.25628	130221.6637	10484.09642	2571.124512	94526.62603	10303.62258	278996.8263	138377.7075
1809	2178.528932	8829.963942	33304.43837	119610.6064	11342.41727	62104.98515	30638.51695	68308.85803	4978.275073	95733.9339	0	0	2290.571895	90271.58606	8354.029724	15314.42564	157477.1652	8342.737749	202267.5784	94914.07616
1810	2926.063295	5566.729146	13402.27849	38293.66454	6437.069304	38245.35417	19842.82171	15412.27553	42784.5233	48658.70098	0	0	19113.50668	88936.38566	14280.38688	5968.965601	137235.3632	8911.530692	55304.40364	43344.42667
1811	11441.5583	29904.59901	11611.44787	163406.085	52217.04019	25966.38981	32947.13949	135289.0139	112629.5039	67398.80791	154976.9127	50594.64254	364287.4559	121949.7792	82473.32409	60776.32355	115270.7497	41159.53838	53815.1811	127835.1148
1812	384.0804218	967.3305167	754.7294366	1482.420267	4834.339069	1399.017316	11567.37934	11592.75981	15326.2937	4424.466138	1544.575836	0	5441.174337	2201.769185	0	740.0325531	6636.911418	0	7669.915166	13185.26122
1813	20604.66771	3645.569392	4110.145221	5427.838491	2796.847284	6227.05021	3351.754731	2127.153735	4484.351711	6649.327749	0	0	3479.009128	13221.90657	779.9405988	743.3274573	2329.391206	725.5999072	2434.522874	2550.161448
1814	81188.38035	2264.280699	2430.632249	31685.06968	1463.540856	3441.89283	13757.85316	69419.52843	10579.60091	5400.429697	3979.659573	10849.60861	2266.205713	2642.817085	2319.146543	2191.326751	7750.399417	769.1338641	5408.037422	5574.600571
1815	1092.601693	2779.452649	7169.977628	10536.07886	1287.003746	13307.98075	9356.009985	5793.112375	9103.289524	2384.250403	0	4365.791477	1915.854719	6494.851011	2978.524797	1347.877991	2330.647317	2328.71898	11195.91532	12131.5226
1816	31724.35581	55341.17223	9222.471172	56172.39734	12638.94796	111522.767	18002.52799	74615.80092	186879.0969	107126.4112	0	16388.07645	134344.7189	80835.27876	8723.767621	13933.60359	31926.74788	42494.75968	238352.1376	333909.6906
1817	2766.574504	10501.00977	7396.170699	4903.844919	102361.7667	74789.21789	147844.4486	155012.2084	69717.57638	166352.2582	115228.0822	58391.68167	248581.9648	109095.867	43717.50509	78513.81768	168192.0117	78112.43803	323914.1174	322848.752
1818	370.6034848	2121.853442	915.4556708	1078.258403	1341.173496	1376.544485	3537.66264	5543.715278	2238.51375	2262.050178	2676.023778	0	0	20287.35865	0	0	10145.87308	0	0	0
1819	55243.454	70790.38868	84986.27554	116491.4399	106872.5891	61581.01163	97238.13239	178789.3106	191083.9909	192282.901	2490.916611	19940.72027	90222.73066	114097.0312	62451.53874	66618.88648	175126.5959	71181.51478	148342.3696	136798.779
1820	41514.5305	1900.022296	2682.29696	1079.556328	6227.021191	5275.459962	4919.918357	3763.992931	2123.897322	2219.564531	1373.058699	0	0	2191.561501	723.1510712	684.7998706	2294.110613	0	2249.994705	0
1821	3211.043432	1926.74636	6326.526432	109205.3423	11021.95976	26378.56675	10333.48225	130197.3471	114708.0621	10671.85581	0	0	2433.459639	81311.20869	16793.89121	5578.078039	122881.7548	7765.649579	184195.477	119113.6745
1822	802.5088495	429.4187238	1774.216379	1918.903282	1147.495562	4972.888096	2981.278894	1912.877468	2102.623682	4212.616893	2907.483409	3103.04261	1941.778652	10750.48947	1355.325648	701.9150153	6803.891741	558.4238086	4583.363071	4877.096265
1823	1372.018037	1010.944234	1420.715923	1969.57799	2341.734785	1457.62998	6462.238777	3916.445808	2268.134956	6568.109561	0	4364.896827	3818.274467	4318.938567	2037.089597	660.1899353	2317.901067	587.1112701	11086.94861	7389.575837
1824	0	1058.511819	914.7309961	1151.129147	4434.57702	9208.542169	1918.630031	24234.90899	16582.90533	20111.99357	0	0	0	0	1855.984433	820.6581555	2378.187378	811.6181818	0	0
1825	249.7031035	1566.461277	2426.833929	1928.536496	5238.906279	2531.689519	9572.06528	13977.08067	2071.305264	11900.94904	0	0	5671.133547	0	0	0	6746.099041	0	0	9687.655437
1826	0	0	0	0	0	0	0	0	0	0	0	0	0	0	0	0	0	0	0	0
1827	362.769711	609.1283167	784.08	18850.383	5667.202712	2744.307795	3162.033171	3715.308666	6331.047341	6260.771481	0	0	9487.706481	2246.452361	2899.581839	2045.752037	8833.574224	0	2456.576616	2503.31168
1828	383.8095374	7040.005713	23306.96486	3180.797672	14112.50457	2760.075978	53169.26033	11581.97507	6304.287491	10757.23341	5456.070066	0	1841.611245	6583.512283	3428.643199	6914.256141	2323.571331	6456.859282	4686.918479	2644.116218
1829	445.5141092	2638.219023	2144.700857	1039.543264	1169.283779	2862.933047	1683.171365	21269.08546	6564.083818	4482.665618	0	4421.798503	1972.020179	2272.57908	0	0	4724.757839	0	11351.70134	2576.690354
1830	586.6799249	3067.917034	3448.047625	5589.634867	1177.732617	13652.99101	9051.433682	7367.025905	2204.500151	8774.448069	2588.756342	1498.13599	9829.524979	42774.9915	2727.567828	5490.90733	4687.549937	3677.774161	17994.67502	12279.30827
1831	2763.65968	4761.832473	62040.54707	31922.75232	148941.5888	166746.9785	249875.4154	77705.73543	149305.4545	76741.10996	7110.551733	19523.88009	206443.4598	63611.62861	2424.6636	3954.142782	90369.28542	7258.748121	8764.039585	102103.209
1832	534.6807275	6189.041589	9279.732869	2365.996593	19989.8107	1406.554343	21475.95728	29898.71844	27846.66774	37552.19048	160108.8595	38927.66496	28363.83044	11681.67025	3795.831079	5544.043541	27215.23496	13038.61232	21658.67086	36181.3334
1833	566.557229	1103.325233	7116.98076	3237.145258	8883.390938	2987.804048	1827.423743	4177.450986	2494.94792	14141.64965	0	1596.073359	3908.000709	2401.820486	2399.886046	1795.260203	2425.904604	2325.604323	7266.754446	2641.729438
1834	23608.68518	18215.07206	51541.36753	59472.64373	44936.75861	50375.77155	55157.50634	58546.86916	93778.76355	38913.38932	0	6012.98833	6404.148062	96305.55176	47012.24873	13794.54662	132557.9003	25785.84882	72281.56559	151298.4215
1835	717.9648083	1653.676205	3874.511008	2389.876194	2946.236254	1480.027401	1817.655227	3891.308236	11446.19776	13703.28513	0	1697.817854	0	4591.022278	3285.508601	4424.357856	10362.74678	1247.679348	0	9897.704971
1836	1898.850184	879.9567416	1388.430769	1051.621992	7136.452277	1376.789084	4685.455492	1896.234543	2242.693696	2293.936348	1393.326749	0	0	2102.608455	1386.217831	589.5063885	4346.769749	0	4815.894397	2546.596868
1837	532.051463	2963.840435	10385.22258	4746.116195	8708.693478	2363.512006	4150.649205	11878.71742	2191.827612	6377.643215	5570.65181	7448.016292	5510.339275	21027.49538	2339.699678	3318.010999	6952.621355	3934.785847	5027.153291	10150.92351
1838	56411.18317	79424.85143	99595.64714	109223.1989	135613.7214	149958.6026	214473.8141	230856.9048	262016.1266	189775.5809	0	71932.18013	144528.1377	14208.47087	109373.1113	99139.82503	95611.04109	97080.64005	174143.702	121035.6345
1839	478.0897256	522.3275409	1457.944975	5890.146341	18109.66268	70805.45577	3930.389103	13243.66083	4454.738723	4583.472803	1375.543608	0	0	4218.254407	0	0	0	0	0	0
1840	34703.77395	17042.38666	28116.89683	5202.942039	1344.174917	2913.070529	6388.83835	1971.996555	2245.822734	4549.225474	0	1297.803201	1852.846392	2157.357437	7742.456184	1706.675354	2278.625669	51714.97312	2392.793503	2533.59345
1841	2791.585932	4439.874811	7177.328253	29064.56768	44375.1884	14168.57473	59841.01823	23173.92154	52212.78624	103883.3192	0	20436.19957	22383.81818	2522.543203	8243.076689	10315.23596	9856.313855	2796.343257	25212.34837	23790.2263
1842	1287.395843	1949.280688	4230.404947	2554.731401	42400.36297	5676.264283	5713.839412	78133.13159	16385.48416	7131.363728	0	9107.58174	7490.517166	17791.62862	3373.960964	4704.441414	11500.37916	6844.671855	4954.92728	9860.289302
1843	67876.89329	5862.767091	113324.3748	118712.592	8181.452347	104913.8971	64719.53771	179574.8693	55455.88252	203065.2543	43623.2329	47004.38273	92461.83889	108301.0985	5634.235184	4583.083848	217150.7318	7379.091711	56360.06194	275635.5298
1844	16843.63694	31428.07182	1654.999488	6629.788958	4568.155741	3138.419839	1595.843926	886.8743756	1058.390123	1933.05609	1550.038661	2877.453127	4078.091556	1811.541929	1257.899355	14286.01066	1818.828073	2167.092151	2672.723921	995.6548553
1845	555.301946	427.3899921	709.4663635	3547.441247	2235.261324	1383.161847	2994.905533	6934.661895	8625.963538	2222.878228	0	1403.345786	17723.02132	4380.295364	671.8139758	2899.639363	2298.277749	0	2349.138999	7280.861704
1846	19462.08634	34018.14511	17711.28351	4163.510017	1598.527936	1768.99912	11613.19983	6575.603928	2742.417949	2727.233196	0	19782.27136	102945.5962	48472.21685	35792.50342	23342.67307	78767.88086	3767.052076	75713.92827	89365.66523
1847	1427.694263	4234.839882	4598.453392	12853.19653	8722.696128	36754.60707	5792.798961	25412.4459	73653.46524	92303.49452	56809.82705	81145.96621	6246.864712	29084.00679	1376.366353	663.1302063	18596.88582	1164.904975	4962.73054	5130.22979
1848	0	1060.457243	741.7901898	7294.975704	1051.671973	4432.772977	17850.73868	1979.424393	4001.56574	4563.219617	0	0	0	0	0	0	2203.740725	0	0	0
1849	280.1602112	3945.552051	16953.95929	2923.200566	26009.20264	1325.616526	21521.15119	11606.24482	4364.159766	17494.02488	0	0	1855.270272	2298.809561	4267.469262	5296.309444	24202.78427	0	4717.935879	5084.610754
1850	6483.620132	101014.0357	79355.95254	132688.5658	193640.9269	238793.6413	153205.1689	4610.178633	218157.1964	130973.0569	221801.6489	199096.3859	205060.2014	157128.3151	13019.31989	828.5652246	73935.37257	2237.363866	184473.4339	90923.18369
1851	27332.01771	1721.372204	31579.89243	33546.92605	81002.64264	80368.77517	84840.36851	8447.39124	82018.76726	99325.72714	21877.20415	169578.1247	204662.656	146729.6051	84158.77359	63417.05835	73107.79946	44040.24371	201937.2942	194841.2559
1852	1635.083534	1178.861313	2485.246174	6563.77251	2182.791566	3613.292139	5245.68267	1890.807671	4389.870762	2119.79907	3638.085886	4260.576786	1827.594745	4120.2548	3321.692318	2023.247543	6503.031804	1628.224354	2294.974688	2509.652175
1853	446.2904169	1192.134157	795.4927954	1172.744187	1297.768546	10034.02198	6569.299204	2892.182856	4792.675562	22908.91087	0	1516.869734	3572.877371	2281.398201	813.8204846	696.6478455	4708.079143	2452.251149	2325.402927	12154.94706
1854	630.4184679	610.70625	7511.563674	8129.141803	2032.236337	23839.08854	9571.240983	5685.834441	2074.022688	4337.217795	1530.547372	0	1858.51871	2118.691846	1401.869366	1325.258267	6588.004065	3532.525155	4538.062112	2652.041777
1855	0	0	0	0	0	0	0	0	0	0	0	0	0	0	0	0	0	0	0	0
1856	569.6042912	991.415636	1761.08063	2703.645436	7750.649963	1281.266049	3008.335188	4539.360399	15626.64714	6183.08198	1865.000892	0	5653.400002	19871.77971	1300.067468	1722.990405	15283.27751	563.488374	7029.166047	24904.113
1857	7231.926581	3256.359796	60397.72517	14603.10856	1864.724458	8305.505819	1991.613285	2263.989814	2678.255024	5350.288711	4647.040422	3753.425599	2166.680017	5139.537385	4018.963013	4800.952733	2832.044612	9541.818858	2793.618303	5738.328105
1858	675.9510141	1818.842105	2615.558126	3579.538942	2756.262601	17981.13708	3209.741576	2034.697017	23080.47231	20463.81792	0	4378.011427	1950.326708	4475.231191	1405.594737	1280.445661	15548.66011	1277.465908	17782.03318	2475.007251
1859	1156.205075	1018.123607	753.385166	929.5351941	1150.637289	1303.255964	3025.79989	1824.937504	6116.550403	4163.261309	0	0	0	0	660.4292175	2392.237897	2252.77062	0	6687.373088	2470.823679
1860	41873.97723	2893.539417	61912.15615	4810.535806	19902.20919	8623.909409	68354.00246	10133.41384	22677.79336	114999.6531	55319.89121	45368.55081	151748.9239	132204.0432	8714.131558	12258.57881	103806.8581	2314.878254	35030.41717	93456.10995
1861	26912.74551	17941.07014	28330.40926	4278.012968	45344.55451	10393.81009	1700.612501	5057.659973	36644.39232	11244.82513	3975.108497	5616.860391	11191.3526	11713.99508	6214.936342	28284.47616	7263.811516	37723.08537	8350.243308	10368.65092
1862	1045.86927	2036.906574	10014.09952	7949.159478	14164.63853	4782.188837	6693.472419	7611.655364	10409.8821	2173.830688	2453.939539	2723.268362	7648.582291	4622.493574	812.4390527	7553.46317	31448.84465	4592.924328	17114.5009	10589.08858
1863	0	0	0	0	0	0	0	0	0	0	0	0	0	0	0	0	0	0	0	0
1864	2790.954679	10605.93244	89630.72247	145727.8479	183154.5351	6127.860798	151820.9873	244800.653	206999.934	113199.7661	31343.58875	17256.09859	95286.09589	54064.3425	2217.204565	5528.540616	71782.24042	2073.486478	158356.0314	147314.7981
1865	28892.78311	30349.24523	15844.80155	33672.65879	83072.98437	65964.48743	70729.69599	41359.02275	96653.29652	26080.83191	1375.990269	48234.91963	125098.4761	14211.07694	9847.225389	7457.941139	98112.7533	10946.00793	88960.98643	97679.15726
1866	356.9011066	0	1275.847938	0	0	1319.05125	3067.204537	1831.392565	8298.097218	2248.168909	0	0	0	0	0	0	6684.02343	0	0	2477.861235
1867	728.3357007	46032.27625	29602.71528	46686.90279	35974.00053	19739.88602	17729.89689	7769.953407	72383.69584	3643.861692	1248.37296	1709.797072	1981.261066	13261.04879	3389.057737	2923.380298	6935.534912	2229.004103	9355.461086	5037.243267
1868	3982.00504	124486.29	12279.09779	71981.47428	285932.8227	106423.9866	381932.9007	109206.0206	385844.4632	402817.2973	142782.6332	58018.40984	123791.5909	118585.9836	4856.452297	10218.64371	92785.14135	650.4739288	72930.11602	3296.979646
1869	27156.3855	49833.21112	35546.46532	85553.43343	5361.266356	72678.08684	7968.972008	9574.2042	82732.87234	46605.89265	7024.330294	1679.260067	6969.29673	40077.26906	39090.88979	40155.90724	24762.85759	37286.08813	20471.86163	125733.0763
1870	962.3815759	47513.25718	74788.05587	33278.74831	125619.8824	119260.315	96566.57094	63386.26697	171765.178	151814.8319	206569.3255	141881.5542	93838.6346	215031.9352	66051.99356	54711.51984	194252.7647	28007.56145	81387.22121	226794.4756
1871	2037.941856	24380.24932	21830.48237	49132.89512	3427.317726	9152.66918	61674.24935	9026.378174	6829.611775	11271.2244	4630.708081	2833.321871	5701.917448	8955.366218	44488.17166	2580.219271	19895.52654	26328.64494	4650.616604	5090.911128
1872	1137.95454	2448.438048	5659.153975	1996.622053	20879.64654	6210.495707	6210.639196	17979.69711	2330.332625	4327.568196	16255.03941	1548.692336	1986.343396	10429.81436	9095.981169	1540.722788	4478.068982	3358.075921	4610.657922	10005.74365
1873	21399.25901	41815.10178	30601.97466	86855.11449	79372.60467	94177.16933	51745.34367	95817.56554	61716.25869	35121.6857	2387.887614	2630.249692	3458.655033	2261.897666	2605.507064	5578.110709	6583.687317	16132.38097	5597.905964	7123.117625
1874	277.4026044	695.6712598	1659.380548	920.3917126	1059.850107	2494.47431	3018.67351	5132.607264	4124.185433	7939.42585	2754.064589	2723.371205	1892.504037	11819.42042	711.4009241	623.1437292	4362.529504	535.9026379	13230.83558	4875.311074
1875	2948.25253	4551.446554	13276.16206	50489.42377	56506.31906	26579.70693	59296.65069	10580.13009	52136.18129	29609.29436	115136.0059	1754.039993	44036.06012	3686.116099	12988.07323	12854.34146	22634.05608	3268.193298	60545.59838	62984.17052
1876	286.666875	18017.80109	3523.227759	59428.03119	3088.073271	1264.044375	3033.095219	3540.589376	9809.11626	2158.798931	2576.920089	1390.448474	1988.347434	253439.9282	2000.229426	1282.964348	4486.71988	3103.849372	9007.38219	2459.765457
1877	338.336911	3476.679666	1305.441227	1533.003283	8572.391752	10433.52806	1615.08264	11059.0089	12483.18215	4387.385273	1345.129991	0	13230.10646	16511.51811	7976.106083	3307.906948	2392.563889	1589.524936	7695.032249	2446.061836
1878	315.3459375	421.7986121	1234.842275	893.8512048	1106.252974	2677.364967	1624.048473	6918.620566	14595.46196	8484.212867	0	0	0	6579.25552	0	0	6831.166531	0	2476.778181	12068.38424
1879	586.5274155	2138.59675	1776.288527	1725.061284	3998.882761	10895.10251	14515.59149	5473.709033	4083.246057	16124.43164	2373.302758	0	5256.717638	17537.76782	1283.498262	566.6119739	4487.27168	535.5138647	13576.67486	11703.52211
1880	256.5716666	420.1741214	1684.2988	2592.352584	1131.847229	7442.192065	4536.39475	1880.19925	8109.136648	2188.894109	1284.036647	1449.730283	1910.224094	6303.836118	1321.579061	1966.110996	2463.236499	2613.713689	9452.316973	2476.302759
1881	23041.78902	17900.41659	4815.026851	1566.650259	5748.893141	2874.208678	3255.26502	1977.015981	8925.864895	9152.240625	1542.517284	1415.356666	29580.93303	2325.504873	681.9799658	1284.754735	13150.05398	2410.832	14054.14601	92905.39422
1882	940.6334088	459.3961963	2966.925103	3464.681863	4073.586669	7175.850282	10557.54708	13075.21273	14268.87532	2155.182144	6576.913575	0	5793.323793	4561.542466	3501.190313	24326.94134	61049.20267	3252.280706	39000.94427	26577.8874
1883	10559.89066	6804.722086	101030.9032	72324.64523	12860.49612	9467.406068	11488.18603	15623.15	2304.721934	13407.0692	8015.616211	1609.750031	1998.19125	4624.907542	816.0248419	5377.347784	4797.872336	595.8413251	2466.125046	2532.396072
1884	686.2848376	19976.78452	23901.82306	6820.604584	4968.759001	2804.06618	7903.796902	2059.210393	11812.61982	103362.5936	0	3056.92374	1971.353815	2348.077698	2190.899729	739.8105524	2412.74094	1007.862087	2513.322583	2628.453867
1885	10850.55415	24240.16385	21322.87235	27947.99836	48791.84319	42755.37495	44662.09496	19323.9849	80184.15198	16498.03162	220485.3656	89829.16401	64548.64582	81444.03301	77897.44575	23820.92905	73672.78093	66915.78863	66907.14845	122813.2352
1886	518.7499132	438.9817346	2229.624415	1618.7097	3005.440659	1285.025197	5554.284243	1760.476805	4015.08011	2002.224243	2674.150488	1382.592162	1908.139438	6294.679827	1956.217643	1219.811968	6666.234851	1234.242827	2194.869639	4725.654543
[truncated: 6,609 more rows]
